# Supplementary material for: A Comprehensive Assessment of the Genetic Determinants in Salmonella Typhimurium for Resistance to Hydrogen Peroxide Using Proteogenomics
Source: Sci Rep. 2017 Dec 6;7:17073. doi: 10.1038/s41598-017-17149-9 (PMC5719062; doi:10.1038/s41598-017-17149-9)
Supplement: Supplementary file 2 — Table S2 [file 41598_2017_17149_MOESM2_ESM.xlsx]

## Sheet: 137 genes
Table S2. Complete list of all 137 conditionally essential genes identified by 3 Tn-seq analysis tools.
Conditionally essential genes that are required for H2O2 resistance in Salmonella Typhimurium, 137 genes
							ARTIST				Tn-seq Explorer				TRANSIT
locus tag	start_coord	end_coord	strand	length	locus_type	gene_symbol	H2O2L p-value A	H2O2L Log2FC A	H2O2H p-value A	H2O2H Log2FC A	H2O2L delta EI	H2O2L Log2FC T	H2O2H delta EI	H2O2H Log2FC T	H2O2L p-value N	H2O2L Log2FC N	H2O2H p-value N	H2O2H Log2FC N	description
STM14_0183	176953	179616	+	887	CDS	aceE	0.487	-1.04	0.119	-1.55	-2	-7.58	-1	-2.41	0.51	-1	0.318	-1.38	pyruvate dehydrogenase subunit E1
STM14_0561	534448	535101	+	217	CDS	acrR	0.751	0.031	0.196	0.734	-4	-1.22	-1	0.068	0.937	-0.07	0.598	0.49	DNA-binding transcriptional repressor AcrR
STM14_0107	102136	102984	-	282	CDS	apaH	0.593	-1.33	0.543	-0.73	-3	-8.28	-3	-8.28	0.199	-1.93	0.169	-2.84	diadenosine tetraphosphatase
STM14_2348	2037537	2038094	-	185	CDS	araH	0.042	-2.27	0.928	-0.03	1	-0.72	1	-0.39	0.553	0.45	0.924	0.06	putative intracellular protease/amidase
STM14_5519	4868203	4868919	-	238	CDS	arcA	0.233	-3.51	0.168	-2.63	-2	-3.58	-2	-3.18	0.313	-1.41	0.211	-2.21	two-component response regulator
STM14_4016	3504388	3506724	-	778	CDS	arcB	0.829	-0.47	0.766	-1.04	-1	-1.91	-1	-2.08	0.436	-0.85	0.332	-1.23	aerobic respiration control sensor protein ArcB
STM14_0622	595812	596705	+	297	CDS	arcC	0.941	-0.11	0.859	-0.87	-1	-5.25	-1	-5.25	1	-0.06	0.667	-0.82	carbamate kinase
STM14_4054	3541927	3542397	+	156	CDS	argR	0.618	-0.24	0.71	-1.65	-1	-1.34	-2	-2.18	0.712	-0.27	0.435	-1.68	arginine repressor
STM14_1106	1020993	1022276	+	427	CDS	aroA	0.344	-0.83	0.153	-1.32	-4	-3.62	-3	-2.37	0.098	-1.46	0.086	-1.68	3-phosphoshikimate 1-carboxyvinyltransferase
STM14_4198	3654977	3656065	-	362	CDS	aroB	0.391	-0.67	0.075	-2	-3	-2.66	-3	-2.89	0.43	-0.6	0.023	-2.06	3-dehydroquinate synthase
STM14_1649	1449593	1450351	-	252	CDS	aroD	0.379	-1.05	0.201	-1.53	-7	-2.41	-10	-2.71	0.359	-0.81	0.009	-2.02	3-dehydroquinate dehydratase
STM14_4104	3587124	3587942	-	272	CDS	aroE	0.534	-0.31	0.152	-1.63	-2	-3.09	-2	-3.76	0.709	-0.34	0.087	-1.64	shikimate 5-dehydrogenase
STM14_4199	3656122	3656643	-	173	CDS	aroK	0.405	-1.99	0.286	-4.05	-3	-7.38	-3	-7.38	0.185	-2.05	0.033	-3.91	shikimate kinase I
STM14_4663	4090127	4091668	-	513	CDS	atpA	0.611	-1.04	0.281	-4.99	-1	-5.04	-1	-5.04	0.168	-2.26	0.098	-3.84	F0F1 ATP synthase subunit alpha
STM14_4662	4089213	4090076	-	287	CDS	atpG	0.619	-0.26	0.446	-1.67	-1	-5.75	-1	-5.75	0.768	-0.58	0.433	-1.76	F0F1 ATP synthase subunit gamma
STM14_3566	3126329	3129085	+	918	CDS	barA	0.581	-0.62	0.28	-0.9	-1	-2.06	-1	-1.91	0.088	-1.04	0.017	-1.47	hybrid sensory histidine kinase BarA
STM14_2511	2154521	2155168	-	215	CDS	cbiM	0.744	-1.89	0.836	-1.19	-1	-4.7	-1	-4.7	1	-2.64	1	-0.94	cobalt transport protein CbiM
STM14_1109	1023353	1024036	+	227	CDS	cmk	1	-5.18	1	-5.37	-1	-4.75	-1	-4.75	1	-4.81	1	-4.81	cytidylate kinase
STM14_4754	4171866	4172816	+	316	CDS	corA	0.261	-2.91	0.11	-3.19	-4	-4.43	-4	-4.84	0.078	-2.67	0.051	-3.07	magnesium/nickel/cobalt transporter CorA
STM14_2991	2598212	2598721	+	169	CDS	crr	1	-3.34	1	-4.16	-1	-4.75	-1	-4.75	1	-3.7	1	-4.32	glucose-specific PTS system component
STM14_0861	810026	811594	+	522	CDS	cydA	0.889	-0.41	0.314	-2.23	-1	-0.6	-1	-2.22	0.671	0.45	0.272	-1.01	cytochrome d terminal oxidase polypeptide subunit I
STM14_3002	2606977	2607993	-	338	CDS	cysP	0.498	-1.53	0.225	-2.55	-3	-2.82	-2	-3.06	0.162	-1.47	0.075	-2.31	thiosulfate transporter subunit
STM14_4196	3652585	3653421	-	278	CDS	dam	0.452	-2.77	0.453	-2.84	-2	-3.12	-4	-8.73	0.221	-2.7	0.225	-2.74	DNA adenine methylase
STM14_4197	3653602	3654879	-	425	CDS	damX	0.163	-2.28	0.231	-3.22	-2	-3.05	-3	-4.37	0.308	-2.01	0.177	-3.04	hypothetical protein
STM14_2617	2258439	2259020	-	193	CDS	dcd	0.971	-0.12	0.752	-1.33	-1	-4.95	-1	-4.95	0.666	-0.18	0.671	-1.44	deoxycytidine triphosphate deaminase
STM14_4041	3530773	3531843	+	356	CDS	degS	0.317	-1.71	0.428	-1.35	-5	-3.18	-4	-2.62	0.053	-1.79	0.07	-1.57	serine endoprotease
STM14_0220	217102	217557	-	151	CDS	dksA	0.683	-1.08	1	-1.84	-1	-1.9	-3	-7.92	0.511	-0.87	0.429	-2.03	DnaK transcriptional regulator DksA
STM14_0014	13595	14734	+	379	CDS	dnaJ	0.479	-0.47	0.287	-0.69	-4	-2.95	-5	-8.6	0.532	-0.64	0.495	-0.87	chaperone protein DnaJ
STM14_966	898539	899042	-	167	CDS	dps	0.808	-0.94			-6	-2.03	-7	-3.03	0.236	-0.95	0.023	-2.48	DNA starvation/stationary phase protection protein Dps
STM14_5214	4592441	4593007	+	188	CDS	efp	0.848	-1.55	0.104	-7.43	-1	-7.37	-1	-7.37	0.705	-1.77	0.002	-5.04	elongation factor P
STM14_3737	3274526	3275233	+	235	CDS	endA	0.81	-0.68	0.879	-0.62	-1	-2.15	-1	-2.03	0.59	-0.68	0.648	-0.66	DNA-specific endonuclease I
STM14_0681	641502	642206	-	234	CDS	entD	0.997	2.949	0.684	-0.22	-1	-5.04	-1	-5.04	0.899	-0.36	0.666	-1.89	phosphopantetheinyltransferase component of enterobactin synthase multienzyme complex
STM14_3824	3337828	3338253	-	141	CDS	exbD	0.841	-0.68	1	-0.05	-1	-6.36	-1	-6.36	1	-1.13	1	-4.92	biopolymer transport protein ExbD
STM14_2182	1916578	1917297	-	239	CDS	fadR	0.618	-0.81	0.52	-1.59	-3	-1.95	-3	-2.55	0.645	-0.53	0.197	-1.82	fatty acid metabolism regulator
STM14_0688	651479	652273	-	264	CDS	fepC	1	-4.76	1	-4.99	-1	-5	-1	-5	0.339	-4.09	0.323	-4.09	iron-enterobactin transporter ATP-binding protein
STM14_0690	653259	654266	-	335	CDS	fepD	0.015	-6.77	0.016	-6.97	-3	-6.77	-3	-6.77	0.001	-4.27	0.001	-6.57	iron-enterobactin transporter membrane protein
STM14_2341	2033121	2033471	-	116	CDS	flhD	0.534	-3.24	0.486	-1.1	-1	-2.25	-1	-2.13	1	-1.12	1	-1.54	transcriptional activator FlhD
STM14_2377	2057779	2058984	-	401	CDS	fliB	0.04	-2.72	0.696	-0.26	-1	-1.18	2	-0.64	0.914	-0.05	0.692	-0.2	lysine-N-methylase
STM14_2378	2059063	2060550	-	495	CDS	fliC	0.0002	-2.96	0.462	-0.4	-1	-1.39	0	-0.79	0.542	-0.25	0.344	-0.39	flagellin
STM14_2380	2060807	2062210	+	467	CDS	fliD	0.043	-2.84	0.631	-0.53	0	-1.15	0	-0.98	0.883	-0.1	0.475	-0.49	flagellar capping protein
STM14_2394	2072706	2073149	+	147	CDS	fliJ	0.659	-2.28	1	0.281	-2	-4.91	-2	-4.91	1	-1.04	1	-2.47	flagellar biosynthesis chaperone
STM14_3882	3389739	3390101	-	120	CDS	folB	0.983	-0.17	1	0.592	-1	-5.95	-1	-5.95	1	-5.98	1	-5.98	bifunctional dihydroneopterin aldolase/dihydroneopterin triphosphate 2'-epimerase
STM14_0142	139049	140053	+	334	CDS	fruR	0.836	-0.42	0.997	-0.68	-1	-2.38	-1	-2.25	0.248	-1.2	0.115	-1.72	DNA-binding transcriptional regulator FruR
STM14_2353	2040796	2041293	+	165	CDS	ftn	0.008	-2.76	0.989	0.134	-1	-1.09	2	-0.16	0.955	-0.03	0.592	0.26	ferritin
STM14_4671	4095591	4097480	-	629	CDS	gidA	0.707	-0.52	0.951	-0.44	-2	-2.5	-2	-2.63	0.499	-0.63	0.326	-1.04	tRNA uridine 5-carboxymethylaminomethyl modification enzyme GidA
STM14_0366	355966	356544	+	192	CDS	gmhA	0.992	-0.17	1	-2.72	-1	-4.32	-1	-4.32	1	0.06	1	-2.89	phosphoheptose isomerase
STM14_5242	4617406	4617714	+	102	CDS	hfq	0.4	-3.1	0.4	-2.99	-3	-7.97	-2	-3.22	0.199	-3.11	0.259	-2.84	RNA-binding protein Hfq
STM14_5372	4732701	4733144	-	147	CDS	holC	0.429	-4.97	0.429	-5.21	-2	-5.86	-2	-5.86	0.332	-4.91	0.326	-5.42	DNA polymerase III subunit chi
STM14_5475	4825102	4825539	+	145	CDS	holD	0.657	-6.56	0.657	-5.5	-2	-9.8	-2	-9.8	0.28	-5.05	0.197	-5.57	DNA polymerase III subunit psi
STM14_3114	2729749	2731599	-	616	CDS	hscA	0.385	-1.64	0.081	-3.06	-5	-4.21	-6	-9.17	0.006	-1.97	0.0003	-4.28	chaperone protein HscA
STM14_3115	2731612	2732127	-	171	CDS	hscB	1	-1.76	1	-6.73	-1	-6.48	-1	-6.48	1	-1.83	1	-6.49	co-chaperone HscB
STM14_0914	853401	854342	+	313	CDS	hutG	0.859	1.739	0.719	-0.6	-1	1.166	-1	-2.02	0.899	2.22	0.297	-1.61	formimidoylglutamase
STM14_1416	1283259	1284509	+	416	CDS	icdA	0.987	1.274	0.944	-0.17	-1	-5.09	-1	-5.09	0.402	0.96	0.876	-0.48	isocitrate dehydrogenase
STM14_3116	2732323	2732646	-	107	CDS	iscA	0.7	-0.98	0.7	-2.21	-1	-2	-1	-2.6	0.458	-0.95	0.32	-2.16	iron-sulfur cluster assembly protein
STM14_3162	2777334	2778308	-	324	CDS	lepB	0.587	-2.13	0.176	-5.5	-1	-5.09	-1	-5.09	1	-5.13	1	-5.13	lsignal peptidase I
STM14_0533	506235	508589	+	784	CDS	lon	0.085	-6.08	0.082	-6.28	-2	-5.88	-2	-5.88	0.034	-4.36	0.046	-5.85	DNA-binding ATP-dependent protease La
STM14_931	871990	872502	+	170	CDS	moaB	1	0.001			-1	-5.95	-1	-5.95	0.982	0.04	0.903	-0.67	molybdopterin biosynthetic protein B
STM14_988	916763	918004	-	413	CDS	moeA	0.291	-1.93			-2	-6.48	-2	-6.48	0.222	-1.34	0.768	-0.39	molybdopterin biosynthesis protein MoeA
STM14_0748	702519	704420	-	633	CDS	mrdA	1	-0.5	1	-2.08	-1	-5.04	-1	-5.04	1	-0.53	1	-1.8	penicillin-binding protein 2
STM14_3117	2732675	2733061	-	128	CDS	nifU	1	-2.98	1	-4.87	-1	-6.91	-1	-6.91	1	-3.04	1	-4.89	scaffold protein
STM14_2418	2088974	2090170	+	398	CDS	ompS	0.016	-2.9	0.606	-0.21	-2	-1.31	-2	-0.54	0.553	-0.24	0.758	-0.13	putative porin
STM14_2345	2034704	2036125	-	473	CDS	otsA	0.024	-2.62	0.842	-0.02	-4	-1	-1	-0.49	0.731	0.2	0.725	0.23	trehalose-6-phosphate synthase
STM14_4959	4356665	4357582	+	305	CDS	oxyR	0.096	-3.99	0.024	-4.65	-4	-10.4	-4	-10.4	0.015	-4.96	0.006	-5.94	DNA-binding transcriptional regulator OxyR
STM14_0815	760255	761895	+	546	CDS	pgm	0.527	-5.71	0.788	-2.35	-1	-5.83	-1	-5.83	0.329	-5.92	0.41	-2.64	phosphoglucomutase
STM14_0779	733733	734818	-	361	CDS	phoL	1	-1.56	0.644	0.579	-1	-4.32	-1	-4.32	1	-1.68	1	0.43	putative phosphate starvation-inducible protein
STM14_0471	452247	453542	+	431	CDS	phoR	0.56	-1.35	0.465	-1.4	-2	-2.5	-1	-2	0.28	-1.38	0.236	-1.49	phosphate regulon sensor protein
STM14_3964	3462431	3464566	-	711	CDS	pnp	0.459	-1.14	0.167	-2.01	-2	-2.3	-2	-2.79	0.335	-1.03	0.103	-2.11	polynucleotide phosphorylase/polyadenylase
STM14_4809	4219715	4222501	+	928	CDS	polA	0.424	-6.61	0.174	-9.14	-1	-9.54	-1	-9.54	0.19	-6.5	0.006	-9.13	DNA polymerase I
STM14_5276	4643746	4644060	+	104	CDS	priB	1	-4.93	1	-5.2	-1	-5.52	-1	-5.52	1	-5.55	1	-5.55	primosomal replication protein N
STM14_0456	439949	440758	-	269	CDS	proC	0.91	0.071	0.648	-0.2	-3	-3.22	-3	-3.61	0.292	-1.23	0.05	-2.79	pyrroline-5-carboxylate reductase
STM14_4683	4110237	4111235	+	332	CDS	rbsR	0.387	-1.88	0.083	-3.26	-4	-3.18	-5	-4.24	0.011	-1.87	0.0003	-3.28	transcriptional repressor RbsR
STM14_2403	2078832	2079455	+	207	CDS	rcsA	0.018	-4.04	0.857	-1.6	-2	-2.98	-1	-2.61	0.706	-1.87	0.569	-2.13	colanic acid capsular biosynthesis activation protein A
STM14_2801	2421547	2422197	+	216	CDS	rcsB	0.927	-1.79	0.853	-1.98	-1	-2.53	-1	-2.45	0.527	-1.47	0.563	-1.95	transcriptional regulator RcsB
STM14_3417	2995089	2996150	-	353	CDS	recA	0.363	-4.64	0.363	-4.84	-1	-5.36	-1	-5.36	1	-5.39	1	-5.39	recombinase A
STM14_3611	3172521	3175892	-	1123	CDS	recC	0.56	-2.32	0.542	-2.27	-1	-6.46	-1	-6.46	0.095	-2.77	0.087	-2.94	exonuclease V subunit gamma
STM14_4509	3950573	3952654	+	693	CDS	recG	0.743	-1.89	0.368	-2.77	-1	-3.97	-2	-3.35	0.127	-2.33	0.12	-2.57	ATP-dependent DNA helicase RecG
STM14_0571	543904	544509	+	201	CDS	recR	0.571	-1.82	0.424	-1.87	-1	-2.87	-1	-2.21	0.675	-1.77	0.663	-1.8	recombination protein RecR
STM14_4472	3919943	3920989	+	348	CDS	rfaF	0.328	-0.5	0.253	-0.15	-1	-5.88	-1	-5.88	0.177	-3.16	0.328	-1.86	ADP-heptose:LPS heptosyltransferase II
STM14_1732	1521678	1522325	-	215	CDS	rnt	0.959	0.449	0.989	0.198	-1	-4.52	-1	-4.52	1	0.62	1	-1.09	ribonuclease T
STM14_4195	3651890	3652567	-	225	CDS	rpe	1	-2.24	1	-1.5	-2	-7.44	-1	-2.54	0.897	-1.64	0.701	-1.5	ribulose-phosphate 3-epimerase
STM14_3234	2833262	2833837	-	191	CDS	rpoE	0.384	-1.42	0.482	-2.28	-1	-2.36	-1	-2.5	0.322	-1.44	0.265	-2.28	RNA polymerase sigma factor RpoE
STM14_3526	3085731	3086723	-	330	CDS	rpoS	0.504	-2.94	0.871	-4.9	-3	-8.73	-3	-8.73	0.333	-6.25	0.883	-4.47	RNA polymerase sigma factor RpoS
STM14_3233	2832580	2833230	-	216	CDS	rseA	1	-5.75	1	-5.96	-1	-5.46	-1	-5.46	1	-5.49	1	-5.49	anti-RNA polymerase sigma factor SigE
STM14_2304	2001478	2002089	-	203	CDS	ruvA	0.182	-5.24	0.182	-3.85	-2	-6.99	-2	-6.99	0.302	-1.76	0.01	-4.28	Holliday junction DNA helicase motor protein
STM14_2303	2000459	2001469	-	336	CDS	ruvB	0.385	-3.37	0.119	-4.63	-1	-4.75	-1	-4.75	0.503	-1.18	0.098	-3.58	Holliday junction DNA helicase B
STM14_2309	2004632	2005153	-	173	CDS	ruvC	0.82	-3.41	0.727	-0.92	-1	-5.49	-1	-5.49	0.662	-2.23	0.337	-4.67	Holliday junction resolvase
STM14_2044	1796966	1797856	+	296	CDS	sapC	0.911	-0.37	0.899	-0.79	-1	-2.39	-2	-6.78	0.718	-0.72	0.386	-2.04	peptide transport protein
STM14_0058	57344	57793	+	149	CDS	slpA	0.524	0.408	0.887	0.606	-2	-5.81	-2	-5.81	0.026	-3.95	0.419	-1.1	FKBP-type peptidyl-prolyl cis-trans isomerase
STM14_3424	3000086	3000448	+	120	CDS	slrB	1	-3.17	1	-4.47	-1	-5.55	-2	-5.55	1	-2.91	1	-5.58	glucitol/sorbitol-specific PTS system component IIA
STM14_4507	3947762	3949873	+	703	CDS	spoT	0.931	-0.71	0.882	-1.43	-1	-6.21	-1	-6.21	0.547	-0.81	0.382	-1.45	bifunctional (p)ppGpp synthetase II/ guanosine-3',5'-bis pyrophosphate 3'-pyrophosphohydrolase
STM14_5514	4862345	4864882	-	845	CDS	sthB	0.001	-1.67	0.969	0.012	0	-1.18	-1	-0.56	0.757	-0.11	0.767	-0.11	putative fimbrial usher protein
STM14_5492	4839300	4841708	-	802	CDS	stjB	0.002	-1.84	0.908	-0.04	-7	-1.42	-4	-0.61	0.485	-0.31	0.743	-0.14	putative fimbrial usher protein
STM14_0196	194109	194876	+	255	CDS	STM14_0196	0.866	-0.86	0.798	-1.81	-1	-2.47	-1	-2.43	0.428	-1.14	0.348	-1.85	putative transcriptional regulator
STM14_1174	1081197	1081520	+	107	CDS	STM14_1174	1	-0.52	1	-0.97	-2	-0.43	-1	-4.95	0.796	-0.61	0.68	-0.94	putative RecA/RadA recombinase
STM14_1758	1544324	1544905	-	193	CDS	STM14_1758	0.47	-1.46	0.563	-1.65	-3	-2.28	-3	-2.44	0.268	-1.13	0.12	-1.88	Na(+)-translocating NADH-quinone reductase subunit E
STM14_1944	1706283	1707461	+	392	CDS	STM14_1944	0.934	-0.24	0.937	-0.51	-2	-6.27	-2	-6.27	0.806	-0.28	0.532	-0.75	putative benzoate membrane transport protein
STM14_2358	2044533	2045972	-	479	CDS	STM14_2358	0.001	-2.75	0.975	-0.02	0	-1.14	-1	-0.42	0.961	-0.03	0.927	0.06	putative cell wall-associated hydrolase
STM14_2430	2095632	2096201	-	189	CDS	STM14_2430	0.012	-2.33	0.942	0.4	-4	-0.67	-2	0.205	0.418	0.41	0.26	0.57	putative tail fiber assembly protein
STM14_3007	2611247	2611807	-	186	CDS	STM14_3007	0.847	0.154	0.101	-1.95	-2	-1.9	-3	-6.43	0.819	0.05	0.99	-0.01	putative acetyltransferase
STM14_3217	2821377	2821736	+	119	CDS	STM14_3217	1	-2.27	1	-0.73	-1	-5.39	-1	-5.39	0.544	-2.46	0.925	-0.84	putative regulator
STM14_3219	2822705	2823013	+	102	CDS	STM14_3219	0.6	-1.16	1	-2.5	-4	-6.88	-3	-6.88	0.51	-1.34	0.271	-2.85	hypothetical protein
STM14_3285	2874864	2875469	+	201	CDS	STM14_3285	0.667	-3.2	0.805	-3.03	-1	-4.73	-1	-4.13	0.498	-3.27	0.594	-3.05	putative cytoplasmic protein
STM14_5452	4809460	4810296	+	278	CDS	STM14_5452	0.007	-1.87	0.869	-0.01	-3	-1.34	-2	-0.61	0.623	-0.26	0.841	-0.1	putative PTS permease
STM14_5491	4838731	4839303	-	190	CDS	STM14_5491	0.036	-1.69	0.93	0.022	-4	-1.18	-2	-0.49	0.844	-0.13	0.91	-0.08	putative outer membrane protein
STM14_5494	4842507	4843196	-	229	CDS	STM14_5494	0.004	-1.57	0.964	0.013	-2	-1.1	0	-0.53	0.966	-0.02	0.857	-0.08	putative outer membrane protein
STM14_5495	4843244	4843933	-	229	CDS	STM14_5495	0.038	-1.88	0.984	-0.03	-2	-1.47	0	-0.6	0.547	-0.38	0.452	-0.49	putative outer membrane protein
STM14_5517	4866566	4867237	-	223	CDS	STM14_5517	0.041	-1.73	0.956	0.013	-3	-1.22	-1	-0.54	0.611	-0.18	0.798	-0.09	putative inner membrane protein
STM14_1665	1464172	1464918	+	248	CDS	sufC	0.595	-1.62	0.396	-1.55	-2	-2.24	-1	-2.11	0.252	-1.3	0.194	-1.64	cysteine desulfurase ATPase component
STM14_1667	1466161	1467381	+	406	CDS	sufS	0.348	-1.69	0.288	-1.74	-4	-2.74	-3	-2.41	0.148	-1.35	0.052	-1.91	selenocysteine lyase
STM14_2375	2057140	2057649	-	169	CDS	tnpA_7	0.008	-2.76	0.874	-0.06	-14	-1.18	-4	-0.43	0.978	-0.01	0.975	0.01	transposase for IS200
STM14_2100	1841949	1842800	-	283	CDS	tonB	0.206	-4.63	0.206	-7.84	-2	-6.55	-2	-6.55	0.058	-4.23	0.028	-4.92	transport protein TonB
STM14_4906	4303850	4304617	-	255	CDS	tpiA	0.79	-0.4	0.758	-0.42	-1	-4.64	-1	-4.64	0.173	-2.57	0.106	-3.19	triosephosphate isomerase
STM14_5112	4486755	4489580	-	941	CDS	uvrA	0.848	-1	0.49	-1.58	-2	-2.12	-4	-2.12	0.182	-0.97	0.032	-1.84	excinuclease ABC subunit A
STM14_2364	2047823	2049655	-	610	CDS	uvrC	0.003	-3.35	0.07	-1.37	-3	-1.8	-4	-1.83	0.351	-0.68	0.09	-1.38	excinuclease ABC subunit C
STM14_4752	4169232	4171394	+	720	CDS	uvrD	0.349	-0.85	0.136	-1.25	0	-2.1	0	-2.24	0.157	-1.02	0.027	-1.78	DNA-dependent helicase II
STM14_4723	4147354	4148484	+	376	CDS	wecE	0.736	-0.19	0.509	-4.91	-1	-1.65	-2	-6.17	1	-0.07	0.4	-5.74	TDP-4-oxo-6-deoxy-D-glucose transaminase
STM14_4750	4167478	4168380	+	300	CDS	xerC	0.772	-1.04	0.365	-4.06	-1	-1.78	-2	-6.91	0.694	-0.83	0.402	-3.85	site-specific tyrosine recombinase XerC
STM14_3676	3223564	3224460	-	298	CDS	xerD	0.73	-1.22	0.553	-1.47	-4	-7.85	-4	-7.85	0.173	-1.47	0.238	-1.47	site-specific tyrosine recombinase XerD
STM14_1580	1390918	1391724	-	268	CDS	xthA	0.02	-3.07	0.005	-4.35	-4	-5.19	-4	-5.19	0.038	-3.06	0.011	-4.38	exonuclease III
STM14_0452	437792	438058	+	88	CDS	yaiB	0.94	-0.79	0.4	-1.29	-1	-1.96	-2	-1.85	0.126	-0.83	0.03	-1.33	hypothetical protein
STM14_0492	470084	470533	+	149	CDS	ybaD	0.671	-0.76	0.029	-6.25	-2	-6	-2	-6	0.467	-0.87	0.008	-6.45	transcriptional regulator NrdR
STM14_0550	524651	525040	-	129	CDS	ybaZ	1	-0.3	1	-0.59	-1	-5.21	-1	-5.21	0.667	-0.34	0.897	-0.53	putative methyltransferase
STM14_0589	562116	563033	-	305	CDS	ybbK	0.893	-1	0.958	-1.58	0	-1.92	-1	-2.09	0.758	-0.92	0.64	-1.81	putative inner membrane protein
STM14_0590	563180	563857	+	225	CDS	ybbL	0.277	-1.14	0.163	-1.7	-3	-2.23	-4	-2.33	0.213	-1.05	0.051	-1.73	putative ABC transporter ATP-binding protein YbbL
STM14_0591	563844	564623	+	259	CDS	ybbM	0.29	-1.23	0.195	-1.8	-3	-2.29	-1	-2.29	0.124	-1.16	0.045	-1.79	putative transport protein
STM14_0831	779304	779960	+	218	CDS	ybgJ	0.644	-0.24	0.437	-0.73	-1	-5.83	-1	-5.83	0.895	-1.63	0.666	-2.25	putative carboxylase
STM14_2385	2065147	2066412	+	421	CDS	yedE	0.817	-2.79	0.67	-0.57	-2	-2.72	-2	-2.08	0.676	-0.37	0.406	-0.82	putative inner membrane protein
STM14_2742	2370681	2371706	+	341	CDS	yejE	0.984	-1.38	0.564	-3.01	-1	-7.04	-1	-7.04	0.746	-1.39	0.385	-2.82	putative ABC-type dipeptide/oligopeptide/nickel transport system permease component
STM14_2754	2380473	2382233	+	586	CDS	yejM	0.767	-0.96	0.492	-1.68	-1	-1.73	-2	-2.21	0.563	-0.75	0.231	-1.56	putative hydrolase
STM14_3621	3181977	3182507	-	176	CDS	ygdP	1	-1.46	1	-1.85	-3	-5.67	-3	-5.67	0.342	-1.29	0.34	-1.57	dinucleoside polyphosphate hydrolase
STM14_4082	3569170	3570135	+	321	CDS	yhdG	0.59	-0.28	0.498	-1.64	-2	-1.73	-2	-2.6	0.646	-0.39	0.53	-1.65	tRNA-dihydrouridine synthase B
STM14_4228	3683336	3683911	+	191	CDS	yhgI	0.85	-0.15	0.194	-0.48	-1	-2.25	-2	-7.16	0.694	-0.51	0.11	-3.06	putative DNA uptake protein
STM14_5224	4598926	4599903	+	325	CDS	yjeA	0.812	-0.31	0.225	-1.64	-2	-6.39	-2	-6.39	0.45	-1.05	0.155	-2.41	lysyl-tRNA synthetase
STM14_5249	4623431	4623856	+	141	CDS	yjeB	0.689	-0.54	0.731	-0.69	-4	-2.16	-3	-2.33	0.347	-1.13	0.154	-1.88	transcriptional repressor NsrR
STM14_5213	4591372	4592400	-	342	CDS	yjeK	0.237	-2.09	0.29	-1.43	-2	-3.54	-1	-2.12	0.042	-2.11	0.097	-1.47	putative aminomutase
STM14_5375	4735187	4736287	+	366	CDS	yjgP	0.363	-3.76	0.363	-3.96	-1	-4.52	-1	-4.52	1	-3.46	1	-4.58	putative permease
STM14_3683	3227976	3228287	-	103	CDS	yqfB	1	-0.36	1	1.525	-1	-5.46	-1	-5.46	0.759	-0.32	0.738	1.59	hypothetical protein

## Sheet: ARTIST H2O2L
Tn-seq of Salmonella Typhimurium grown in presence of 2.5 mM H2O2 till mid-log phase
Locus Tag	Significant	Reproducibly significant	p-value	Standard deviation	Read count ratio	Standard deviation
IG_1	0	0	0.666667	7.81e-16	0.570006	0.0290687
IG_STM14_0005	0	0	1	0	0.510729	0.0520151
IG_STM14_0006	0	0	1	0	1.43854	0.182696
IG_STM14_0007	0	0	0.8	1.56e-15	0.761052	0.0461953
IG_STM14_0008	0	0	1	0	0.976588	0.0883906
IG_STM14_0009	0	0	1	0	3.48388	0.338702
IG_STM14_0010	0	0	0.666667	7.81e-16	1.55137	0.076862
IG_STM14_0012	0	0	1	0	1.20879	0.0279348
IG_STM14_0013	0	0	1	0	1.09093	0.0505272
IG_STM14_0014	0	0	1	0	2.07259	0.23711
IG_STM14_0015	0	0	1	0	0.988191	0.0569338
IG_STM14_0017	0	0	1	0	1.15999	0.0371439
IG_STM14_0018	0	0	1	0	1.15022	0.0196456
IG_STM14_0020	0	0	1	0	1.49525	0.181584
IG_STM14_0022	0	0	1	0	0.936976	0.0477754
IG_STM14_0023	0	0	1	0	0.68594	0.0372897
IG_STM14_0025	0	0	1	0	1.02991	0.0581674
IG_STM14_0026	0	0	1	0	2.21145	0.759283
IG_STM14_0027	0	0	1	0	1.45424	0.105335
IG_STM14_0028	0	0	1	0	1.21593	0.0475615
IG_STM14_0035	0	0	1	0	0.634361	0.137068
IG_STM14_0037	0	0	1	0	1.0698	0.0154339
IG_STM14_0038	0	0	0.777429	0.0343	1.12646	0.0173446
IG_STM14_0041	0	0	1	0	1.47389	0.0252542
IG_STM14_0043	0	0	1	0	0.998613	0.0601809
IG_STM14_0044	0	0	0.7329	0.104	1.07973	0.0383975
IG_STM14_0045	0	0	1	0	1.51285	0.110618
IG_STM14_0047	0	0	1	0	1.01332	0.029329
IG_STM14_0048	0	0	0.656667	0.153	1.98299	0.605244
IG_STM14_0050	0	0	1	0	2.12692	0.134818
IG_STM14_0051	0	0	1	0	0	0
IG_STM14_0052	0	0	1	0	1.07191	0.0153991
IG_STM14_0053	0	0	1	0	0	0
IG_STM14_0055	0	0	1	0	0	0
IG_STM14_0060	0	0	0.826667	0.167	1.1515	0.14013
IG_STM14_0061	0	0	1	0	1.07057	0.0410456
IG_STM14_0064	0	0	1	0	0.635056	0.0346561
IG_STM14_0065	0	0	1	0	0.510667	0.0273408
IG_STM14_0066	0	0	1	0	0.71882	0.0874295
IG_STM14_0067	0	0	1	0	0.998689	0.732746
IG_STM14_0068	0	0	1	0	1.2404	0.107496
IG_STM14_0075	0	0	1	0	1.19864	0.0880942
IG_STM14_0076	0	0	0.666667	7.81e-16	1.27299	0.068443
IG_STM14_0077	0	0	0.870769	0.147	1.59377	0.226708
IG_STM14_0079	0	0	1	0	1.21651	0.088326
IG_STM14_0081	0	0	0.982	0.0716	0.982568	0.0295165
IG_STM14_0083	0	0	1	0	0	0
IG_STM14_0084	0	0	1	0	1.0114	0.03334
IG_STM14_0085	0	0	1	0	0	0
IG_STM14_0089	0	0	1	0	1.26943	0.082672
IG_STM14_0090	0	0	1	0	0	0
IG_STM14_0092	0	0	1	0	0.182845	0.0266338
IG_STM14_0094	0	0	1	0	1.12261	0.0731708
IG_STM14_0095	0	0	1	0	1.42921	0.121889
IG_STM14_0096	0	0	0.619	0.204	1.04308	0.0102081
IG_STM14_0098	0	0	1	0	1.06625	0.043357
IG_STM14_0099	0	0	0.806667	0.165	0.967656	0.0131586
IG_STM14_0100	0	0	0.920079	0.0476	1.04342	0.0168755
IG_STM14_0106	0	0	1	0	0	0
IG_STM14_0107	0	0	1	0	22.383	11.9502
IG_STM14_0115	0	0	1	0	2.30225	2.12212
IG_STM14_0117	0	0	0.996667	0.0333	1.10836	0.0313986
IG_STM14_0118	0	0	1	0	0.821412	0.0162161
IG_STM14_0119	0	0	0.670996	1.12e-15	0.904961	0.0060847
IG_STM14_0120	0	0	1	0	1.36983	0.0480508
IG_STM14_0121	0	0	0.666667	7.81e-16	0.801163	0.0318803
IG_STM14_0123	0	0	0.868	0.0725	1.26931	0.0481932
IG_STM14_0124	0	0	1	0	1.7037	0.097982
IG_STM14_0129	0	0	1	0	0.905562	0.0200835
IG_STM14_0131	0	0	0.769	0.0971	1.34703	0.0613796
IG_STM14_0136	0	0	1	0	0.766645	0.0227663
IG_STM14_0137	0	0	1	0	0.966967	0.010941
IG_STM14_0138	0	0	1	0	0.64627	0.0161536
IG_STM14_0139	0	0	0.914286	0.0497	1.02877	0.0108114
IG_STM14_0142	0	0	1	0	0.748207	0.0401468
IG_STM14_0143	0	0	1	0	0.403442	0.0494313
IG_STM14_0144	0	0	1	0	0.75091	0.018339
IG_STM14_0145	0	0	1	0	0	0
IG_STM14_0155	0	0	1	0	0	0
IG_STM14_0159	0	0	1	0	0	0
IG_STM14_0160	0	0	1	0	1.37337	0.167974
IG_STM14_0161	0	0	1	0	0.924544	0.120842
IG_STM14_0162	0	0	1	0	0	0
IG_STM14_0163	0	0	1	0	0.821359	0.0215859
IG_STM14_0165	0	0	1	0	50	0
IG_STM14_0169	0	0	1	0	1.09031	0.0391497
IG_STM14_0175	0	0	1	0	0.742888	0.0375794
IG_STM14_0177	0	0	1	0	1.76077	0.138456
IG_STM14_0179	0	0	1	0	0	0
IG_STM14_0181	0	0	1	0	4.30371	1.20916
IG_STM14_0182	0	0	1	0	1.04172	0.0906888
IG_STM14_0183	0	0	1	0	0.56777	0.105263
IG_STM14_0185	0	0	1	0	0	0
IG_STM14_0186	0	0	1	0	0	0
IG_STM14_0188	0	0	1	0	10	0
IG_STM14_0190	0	0	0.639105	0.0334	1.24119	0.014233
IG_STM14_0192	0	0	1	0	1.04506	0.0230422
IG_STM14_0193	0	0	1	0	0.62503	0.0129507
IG_STM14_0199	0	0	1	0	0	0
IG_STM14_0200	0	0	1	0	1.1233	0.0678541
IG_STM14_0201	0	0	1	0	0	0
IG_STM14_0202	0	0	1	0	0.744856	0.0336325
IG_STM14_0204	0	0	1	0	0.164171	0.0129043
IG_STM14_0206	0	0	1	0	1.05112	0.0963299
IG_STM14_0208	0	0	1	0	1.03026	0.0238536
IG_STM14_0209	0	0	1	0	1.04187	0.0349421
IG_STM14_0210	0	0	0.666667	7.81e-16	1.55491	0.0576575
IG_STM14_0212	0	0	1	0	0.411783	0.0409975
IG_STM14_0214	0	0	1	0	0.375079	0.423042
IG_STM14_0217	0	0	1	0	0.68851	0.0237992
IG_STM14_0219	0	0	1	0	0	0
IG_STM14_0220	0	0	1	0	1.63982	0.0754901
IG_STM14_0221	0	0	1	0	0.344133	0.0193507
IG_STM14_0222	0	0	1	0	1.22807	0.0493858
IG_STM14_0227	0	0	1	0	0	0
IG_STM14_0229	0	0	1	0	0.761241	0.0207604
IG_STM14_0232	0	0	1	0	0.92532	0.0112103
IG_STM14_0233	0	0	0.804	0.0281	1.37285	0.0621357
IG_STM14_0234	0	0	0.594	0.0422	0.958604	0.0177053
IG_STM14_0235	0	0	1	0	0.619113	0.0485536
IG_STM14_0237	0	0	1	0	0.557641	0.0206111
IG_STM14_0241	0	0	1	0	0.602355	0.0155078
IG_STM14_0244	0	0	1	0	0	0
IG_STM14_0245	0	0	1	0	0.981384	0.0518547
IG_STM14_0246	0	0	1	0	0	0
IG_STM14_0249	0	0	1	0	0.807834	0.0384589
IG_STM14_0250	0	0	0.81	0.166	0.361604	0.0208093
IG_STM14_0251	0	0	1	0	3	0
IG_STM14_0253	0	0	0.837461	0.0199	0.803936	0.0116721
IG_STM14_0255	0	0	0.7	1.34e-15	0.700901	0.0217779
IG_STM14_0256	0	0	0.996667	0.0333	0.797938	0.0233355
IG_STM14_0258	0	0	1	0	8	0
IG_STM14_0259	0	0	1	0	1.72441	0.125853
IG_STM14_0260	0	0	1	0	0.0326438	0.0069408
IG_STM14_0261	0	0	1	0	0	0
IG_STM14_0262	0	0	1	0	0.661485	0.0430385
IG_STM14_0263	0	0	1	0	0	0
IG_STM14_0267	0	0	1	0	0	0
IG_STM14_0269	0	0	1	0	0.379291	0.0400425
IG_STM14_0273	0	0	1	0	5	0
IG_STM14_0275	0	0	1	0	5	0
IG_STM14_0278	0	0	1	0	1.0331	0.175291
IG_STM14_0279	0	0	1	0	0.882377	0.0657131
IG_STM14_0281	0	0	1	0	35	0
IG_STM14_0284	0	0	0.999594	0.00406	0.870717	0.017186
IG_STM14_0285	0	0	1	0	0	0
IG_STM14_0287	0	0	1	0	0.915688	0.0471046
IG_STM14_0288	0	0	1	0	1.13402	0.100513
IG_STM14_0290	0	0	1	0	1.83519	0.23451
IG_STM14_0291	0	0	1	0	3.82481	2.12859
IG_STM14_0293	0	0	1	0	5	0
IG_STM14_0294	0	0	1	0	0.988744	0.0258487
IG_STM14_0295	0	0	1	0	0	0
IG_STM14_0298	0	0	1	0	0	0
IG_STM14_0299	0	0	1	0	0.851954	0.190693
IG_STM14_0300	0	0	1	0	0.880705	0.0393638
IG_STM14_0302	0	0	1	0	0	0
IG_STM14_0303	0	0	1	0	1.00961	0.0413822
IG_STM14_0304	0	0	1	0	0	0
IG_STM14_0306	0	0	1	0	1.32691	0.145812
IG_STM14_0307	0	0	1	0	1.0037	0.0324329
IG_STM14_0309	0	0	1	0	1.15958	0.119043
IG_STM14_0310	0	0	1	0	0	0
IG_STM14_0312	0	0	1	0	0	0
IG_STM14_0313	0	0	1	0	1.47638	0.116671
IG_STM14_0319	0	0	0.497714	0.0477	0.714923	0.0145171
IG_STM14_0320	0	0	1	0	0	0
IG_STM14_0322	0	0	1	0	0.786154	0.0373023
IG_STM14_0324	0	0	0.83	0.0718	0.865844	0.0396035
IG_STM14_0325	0	0	0.7	1.34e-15	0.81424	0.0147473
IG_STM14_0327	0	0	0.336667	0.0333	0.813856	0.020844
IG_STM14_0328	0	0	1	0	2.73165	0.612666
IG_STM14_0332	0	0	0.666667	7.81e-16	0.79708	0.010227
IG_STM14_0337	0	0	1	0	0.903662	0.022398
IG_STM14_0338	0	0	1	0	0.633272	0.0232234
IG_STM14_0339	0	0	1	0	0.811025	0.0407219
IG_STM14_0341	0	0	0.971429	1.12e-16	0.86371	0.0207905
IG_STM14_0343	0	0	1	0	0.798022	0.0130884
IG_STM14_0348	0	0	0.687714	0.0348	0.760405	0.0127774
IG_STM14_0350	0	0	0.652286	0.105	0.766377	0.0103549
IG_STM14_0352	0	0	0.758141	0.0615	0.817052	0.00759887
IG_STM14_0353	0	0	1	0	0.634378	0.0157125
IG_STM14_0354	0	0	1	0	0.81178	0.0358871
IG_STM14_0356	0	0	0.676286	0.0506	0.650436	0.021104
IG_STM14_0357	0	0	1	0	1.07396	0.117851
IG_STM14_0358	0	0	0.0951587	0.000794	0.721672	0.0081928
IG_STM14_0359	0	0	1	0	1.06502	0.0286835
IG_STM14_0362	0	0	1	0	0.720633	0.0475251
IG_STM14_0363	0	0	1	0	0.582402	0.0504643
IG_STM14_0364	0	0	0.666667	7.81e-16	0.845017	0.0253854
IG_STM14_0365	0	0	1	0	0.381431	0.0222773
IG_STM14_0366	0	0	0.742	0.105	1.86401	0.371282
IG_STM14_0367	0	0	1	0	0.810325	0.043208
IG_STM14_0369	0	0	0.811	0.146	0.724698	0.04639
IG_STM14_0371	0	0	0.70502	0.0295	0.660313	0.00818403
IG_STM14_0372	0	0	1	0	0.896449	0.0422925
IG_STM14_0373	0	0	1	0	0.953536	0.0358518
IG_STM14_0374	0	0	1	0	0.786154	0.0986835
IG_STM14_0376	0	0	1	0	0.74122	0.0445288
IG_STM14_0377	0	0	1	0	1.09781	0.0651059
IG_STM14_0378	0	0	1	0	0.71128	0.0210488
IG_STM14_0380	0	0	1	0	0.568413	0.0524083
IG_STM14_0381	0	0	0.88	0.186	0.922476	0.0388969
IG_STM14_0383	0	0	0.889872	0.0424	0.67477	0.0185985
IG_STM14_0384	0	0	1	0	0.92987	0.0230235
IG_STM14_0385	0	0	0.756667	0.149	0.745106	0.0241707
IG_STM14_0391	0	0	0.819376	0.0693	0.91023	0.0157354
IG_STM14_0392	0	0	1	0	1.00276	0.0286064
IG_STM14_0396	0	0	1	0	0.748003	0.133982
IG_STM14_0397	0	0	1	0	1.65645	0.165525
IG_STM14_0398	0	0	0.663095	0.109	0.741609	0.0266319
IG_STM14_0400	0	0	0.505	0.144	0.817276	0.0130837
IG_STM14_0401	0	0	1	0	0.776469	0.0234895
IG_STM14_0403	0	0	1	0	0.63771	0.0194082
IG_STM14_0404	0	0	0.826667	0.167	0.866861	0.045594
IG_STM14_0405	0	0	1	0	0.899373	0.0282423
IG_STM14_0407	0	0	1	0	0.110473	0.0102931
IG_STM14_0408	0	0	1	0	0.668802	0.427161
IG_STM14_0411	0	0	1	0	0	0
IG_STM14_0412	0	0	1	0	0.861956	0.0443185
IG_STM14_0413	0	0	1	0	0	0
IG_STM14_0414	0	0	1	0	0	0
IG_STM14_0416	0	0	1	0	0.453576	0.0203879
IG_STM14_0417	0	0	0.84	0.167	0.996528	0.0693752
IG_STM14_0419	0	0	1	0	0.779607	0.0197279
IG_STM14_0422	0	0	1	0	0.821723	0.0199926
IG_STM14_0425	0	0	1	0	0.83142	0.0370458
IG_STM14_0426	0	0	1	0	1.04755	0.0241089
IG_STM14_0428	0	0	1	0	1.00589	0.014395
IG_STM14_0429	0	0	1	0	1.1549	0.0748046
IG_STM14_0430	0	0	1	0	0	0
IG_STM14_0431	0	0	1	0	1.09866	0.0883068
IG_STM14_0432	0	0	1	0	0.223423	0.0180998
IG_STM14_0433	0	0	1	0	1.28645	0.103018
IG_STM14_0434	0	0	1	0	1.26185	0.0700774
IG_STM14_0435	0	0	1	0	0.839257	0.222069
IG_STM14_0436	0	0	0.7	1.34e-15	1.43789	0.0205413
IG_STM14_0438	0	0	1	0	0.993236	0.0418639
IG_STM14_0439	0	0	1	0	1.2843	0.0417755
IG_STM14_0441	0	0	1	0	0.892244	0.0163888
IG_STM14_0447	0	0	1	0	1.00629	0.0382586
IG_STM14_0449	0	0	1	0	0.758651	0.0415931
IG_STM14_0450	0	0	1	0	1.02071	0.0302504
IG_STM14_0451	0	0	1	0	0.659646	0.0312398
IG_STM14_0452	0	0	1	0	0.724081	0.0157088
IG_STM14_0454	0	0	0.916667	0.145	0.82104	0.00846391
IG_STM14_0455	0	0	1	0	1.4268	0.0371131
IG_STM14_0459	0	0	1	0	0	0
IG_STM14_0461	0	0	0.6	1e-15	0.395414	0.045899
IG_STM14_0462	0	0	1	0	0	0
IG_STM14_0464	0	0	1	0	0.2762	0.186263
IG_STM14_0467	0	0	1	0	0.872548	0.0235614
IG_STM14_0470	0	0	1	0	0	0
IG_STM14_0472	0	0	0.863	0.153	0.743309	0.0335407
IG_STM14_0473	0	0	1	0	0.906636	0.0289543
IG_STM14_0475	0	0	0.593333	0.139	0.672739	0.0385537
IG_STM14_0476	0	0	1	0	0	0
IG_STM14_0477	0	0	0.993333	0.0469	0.988495	0.0362986
IG_STM14_0478	0	0	1	0	0.850228	0.216227
IG_STM14_0481	0	0	1	0	0.139719	0.066745
IG_STM14_0484	0	0	1	0	0.777867	0.0226076
IG_STM14_0486	0	0	0.666667	7.81e-16	0.565416	0.0303616
IG_STM14_0489	0	0	0.844	0.0493	0.914976	0.0337394
IG_STM14_0490	0	0	1	0	0	0
IG_STM14_0491	0	0	1	0	0.729466	0.0282001
IG_STM14_0494	0	0	1	0	2.07046	0.178483
IG_STM14_0496	0	0	1	0	0	0
IG_STM14_0503	0	0	1	0	1.10255	0.0202765
IG_STM14_0504	0	0	1	0	0	0
IG_STM14_0508	0	0	1	0	0	0
IG_STM14_0512	0	0	1	0	1.40876	0.106755
IG_STM14_0514	0	0	1	0	0.542931	0.0277581
IG_STM14_0517	0	0	0.690476	5.58e-16	1.0821	0.0110657
IG_STM14_0524	0	0	0.771667	0.0569	1.06131	0.0118992
IG_STM14_0526	0	0	1	0	32	0
IG_STM14_0528	0	0	1	0	0.784068	0.0675489
IG_STM14_0529	0	0	1	0	0.833556	0.0478724
IG_STM14_0530	0	0	1	0	0	0
IG_STM14_0531	0	0	0.673333	0.142	1.16638	0.0870706
IG_STM14_0533	0	0	1	0	0.158605	0.0267542
IG_STM14_0534	0	0	0.746667	0.19	2.5965	0.968395
IG_STM14_0535	0	0	1	0	0.667422	0.0493865
IG_STM14_0538	0	0	1	0	0.873497	0.0260507
IG_STM14_0539	0	0	1	0	0.286852	0.0161785
IG_STM14_0541	0	0	1	0	0	0
IG_STM14_0542	0	0	1	0	0	0
IG_STM14_0544	0	0	1	0	1.0639	0.0415313
IG_STM14_0546	0	0	1	0	0	0
IG_STM14_0548	0	0	1	0	1.18037	0.0579219
IG_STM14_0549	0	0	1	0	2.92458	0.42839
IG_STM14_0550	0	0	1	0	0.415741	0.455505
IG_STM14_0551	0	0	1	0	0	0
IG_STM14_0552	0	0	1	0	0	0
IG_STM14_0553	0	0	1	0	1.47054	0.125749
IG_STM14_0556	0	0	1	0	1.44566	0.182239
IG_STM14_0557	0	0	0.666667	7.81e-16	1.08638	0.00984681
IG_STM14_0558	0	0	1	0	0.818665	0.0153845
IG_STM14_0559	0	0	0.989683	0.0311	0.918946	0.0121836
IG_STM14_0561	0	0	1	0	0	0
IG_STM14_0567	0	0	1	0	1.86859	0.184817
IG_STM14_0568	0	0	1	0	0.926479	0.0561262
IG_STM14_0569	0	0	1	0	0	0
IG_STM14_0570	0	0	1	0	2	0
IG_STM14_0572	0	0	1	0	0	0
IG_STM14_0573	0	0	1	0	4	0
IG_STM14_0580	0	0	1	0	0.664703	0.0214734
IG_STM14_0582	0	0	1	0	0.691332	0.0531404
IG_STM14_0583	0	0	1	0	1.09837	0.0276847
IG_STM14_0584	0	0	1	0	1.24229	0.0373958
IG_STM14_0585	0	0	1	0	1.45711	0.0631923
IG_STM14_0586	0	0	1	0	0	0
IG_STM14_0587	0	0	1	0	0.54162	0.0164211
IG_STM14_0590	0	0	0.67	0.0333	0.663052	0.0220707
IG_STM14_0592	0	0	1	0	1.51102	0.347656
IG_STM14_0594	0	0	1	0	1.05853	0.0364693
IG_STM14_0598	0	0	1	0	0	0
IG_STM14_0600	0	0	1	0	0.103012	0.0407861
IG_STM14_0601	0	0	1	0	0	0
IG_STM14_0603	0	0	1	0	0.863538	0.0394951
IG_STM14_0605	0	0	1	0	0	0
IG_STM14_0606	0	0	1	0	6	0
IG_STM14_0607	0	0	1	0	1.04592	0.0697196
IG_STM14_0608	0	0	1	0	0.88868	0.0404496
IG_STM14_0609	0	0	1	0	0.996791	0.0284176
IG_STM14_0610	0	0	1	0	1.14006	0.0282615
IG_STM14_0611	0	0	1	0	1.00349	0.121981
IG_STM14_0613	0	0	1	0	1.11244	0.1479
IG_STM14_0614	0	0	1	0	1.02851	0.0306336
IG_STM14_0616	0	0	1	0	1.26948	0.0813795
IG_STM14_0619	0	0	0.771429	6.69e-16	0.647017	0.00367358
IG_STM14_0625	0	0	1	0	0.331964	0.240358
IG_STM14_0627	0	0	1	0	0.539344	0.0266691
IG_STM14_0628	0	0	1	0	0	0
IG_STM14_0631	0	0	1	0	0.68153	0.0345946
IG_STM14_0635	0	0	0.993333	0.0469	1.12415	0.0704453
IG_STM14_0642	0	0	0.954719	0.0528	1.02921	0.0215495
IG_STM14_0644	0	0	0.666667	7.81e-16	0.650037	0.0176733
IG_STM14_0646	0	0	1	0	0	0
IG_STM14_0649	0	0	0.93043	0.0624	1.19339	0.0164186
IG_STM14_0650	0	0	1	0	0.973012	0.0445082
IG_STM14_0653	0	0	0.748	0.111	0.842759	0.0158019
IG_STM14_0655	0	0	0.889603	0.0981	1.03287	0.0075607
IG_STM14_0657	0	0	0.863429	0.1	1.21143	0.0270508
IG_STM14_0658	0	0	1	0	0.679828	0.0385456
IG_STM14_0661	0	0	1	0	1.08978	0.0346516
IG_STM14_0662	0	0	1	0	1.10354	0.0471355
IG_STM14_0663	0	0	0.982	0.0716	0.725431	0.0336689
IG_STM14_0666	0	0	1	0	0.877987	0.018501
IG_STM14_0667	0	0	1	0	0.499553	0.461947
IG_STM14_0668	0	0	1	0	1.01273	0.028308
IG_STM14_0674	0	0	0.976667	0.0855	1.0047	0.0289569
IG_STM14_0675	0	0	1	0	0.645263	0.172099
IG_STM14_0677	0	0	0.97	0.0959	0.768675	0.0328464
IG_STM14_0680	0	0	1	0	0	0
IG_STM14_0682	0	0	1	0	0	0
IG_STM14_0684	0	0	1	0	0	0
IG_STM14_0687	0	0	0.864	0.145	1.42558	0.0717354
IG_STM14_0688	0	0	1	0	0.0682786	0.0197121
IG_STM14_0691	0	0	1	0	1.03495	0.116771
IG_STM14_0692	0	0	1	0	0.774629	0.0580882
IG_STM14_0693	0	0	0.526	0.246	0.204374	0.133776
IG_STM14_0695	0	0	1	0	0	0
IG_STM14_0698	0	0	1	0	0	0
IG_STM14_0701	0	0	1	0	0	0
IG_STM14_0702	0	0	1	0	0	0
IG_STM14_0705	0	0	1	0	1.11881	0.056406
IG_STM14_0706	0	0	0.686571	0.00857	0.838041	0.0118531
IG_STM14_0707	0	0	0.685714	1e-15	0.797112	0.0175098
IG_STM14_0708	0	0	1	0	1.44214	0.164462
IG_STM14_0709	0	0	0.87	0.0959	0.929843	0.0112646
IG_STM14_0713	0	0	1	0	0.683425	0.0398598
IG_STM14_0718	0	0	1	0	0.903461	0.0371828
IG_STM14_0719	0	0	1	0	1.09586	0.0321196
IG_STM14_0726	0	0	0.933333	0.134	0.810322	0.0277099
IG_STM14_0729	0	0	1	0	2.78188	0.319172
IG_STM14_0731	0	0	0.424	0.0818	0.761115	0.0103312
IG_STM14_0732	0	0	0.97	0.0959	0.830441	0.0327529
IG_STM14_0733	0	0	1	0	0	0
IG_STM14_0734	0	0	1	0	0	0
IG_STM14_0735	0	0	1	0	0.874208	0.0472911
IG_STM14_0737	0	0	1	0	11	0
IG_STM14_0738	0	0	1	0	0	0
IG_STM14_0740	0	0	1	0	0	0
IG_STM14_0741	0	0	1	0	0.190081	0.0294397
IG_STM14_0744	0	0	1	0	4.5559	3.05001
IG_STM14_0749	0	0	1	0	0.24362	0.0199257
IG_STM14_0751	0	0	0.828571	1.12e-15	0.776932	0.022489
IG_STM14_0752	0	0	1	0	0	0
IG_STM14_0757	0	0	1	0	0.71044	0.0411455
IG_STM14_0761	0	0	1	0	2.48491	0.454069
IG_STM14_0762	0	0	1	0	0	0
IG_STM14_0763	0	0	1	0	0	0
IG_STM14_0766	0	0	0.705857	0.0198	0.784716	0.00884343
IG_STM14_0768	0	0	1	0	0.935362	0.021034
IG_STM14_0769	0	0	1	0	0	0
IG_STM14_0770	0	0	1	0	0	0
IG_STM14_0773	0	0	0.39	0.126	0.632233	0.0359423
IG_STM14_0775	0	0	1	0	0	0
IG_STM14_0782	0	0	1	0	0.959106	0.0257725
IG_STM14_0783	0	0	1	0	2.2791	1.41824
IG_STM14_0784	0	0	1	0	0.601736	0.0732944
IG_STM14_0791	0	0	1	0	0	0
IG_STM14_0793	0	0	1	0	1.37156	0.253975
IG_STM14_0794	0	0	1	0	1.33737	0.105492
IG_STM14_0797	0	0	1	0	1.4012	0.0823434
IG_STM14_0798	0	0	1	0	3	0
IG_STM14_0799	0	0	0.703333	0.105	1.28869	0.0740292
IG_STM14_0801	0	0	1	0	1.38537	0.0616194
IG_STM14_0803	0	0	1	0	0.967324	0.0983779
IG_STM14_0804	0	0	1	0	0	0
IG_STM14_0808	0	0	1	0	1.43286	0.0803568
IG_STM14_0809	0	0	1	0	0	0
IG_STM14_0814	0	0	0.68	0.0656	0.876405	0.0323406
IG_STM14_0815	0	0	1	0	0.270291	0.0182953
IG_STM14_0816	0	0	1	0	0.868692	0.055218
IG_STM14_0817	0	0	1	0	0.582077	0.0683396
IG_STM14_0819	0	0	1	0	1.11434	0.079899
IG_STM14_0820	0	0	1	0	0.769428	0.0153663
IG_STM14_0821	0	0	1	0	1.78278	0.0861685
IG_STM14_0825	0	0	1	0	2.17565	0.248139
IG_STM14_0827	0	0	1	0	0.543204	0.019732
IG_STM14_0828	0	0	1	0	0.787261	0.0169095
IG_STM14_0830	0	0	1	0	0	0
IG_STM14_0834	0	0	0.709	0.193	0.933598	0.0169255
IG_STM14_0836	0	0	0.68254	8.93e-16	0.386191	0.0174704
IG_STM14_0838	0	0	1	0	1.05938	0.0285278
IG_STM14_0841	0	0	1	0	4.96076	3.70722
IG_STM14_0843	0	0	1	0	0	0
IG_STM14_0844	0	0	1	0	0.906104	0.0569778
IG_STM14_0845	0	0	1	0	3	0
IG_STM14_0848	0	0	1	0	0	0
IG_STM14_0849	0	0	1	0	0.417349	0.292526
IG_STM14_0851	0	0	0.714286	1.12e-16	1.34715	0.0985735
IG_STM14_0855	0	0	0.692063	0.0379	2.29767	0.173604
IG_STM14_0856	0	0	1	0	1.55954	0.105808
IG_STM14_0857	0	0	1	0	0	0
IG_STM14_0859	0	0	1	0	1.3391	0.0334051
IG_STM14_0860	0	0	0.804097	0.0417	1.02684	0.00778434
IG_STM14_0863	0	0	1	0	0.343606	0.260129
IG_STM14_0866	0	0	1	0	1.78067	0.120717
IG_STM14_0869	0	0	1	0	0	0
IG_STM14_0870	0	0	0.666667	7.81e-16	1.33712	0.0436792
IG_STM14_0875	0	0	1	0	0.869053	0.0373592
IG_STM14_0877	0	0	1	0	1.31617	0.0745982
IG_STM14_0878	0	0	1	0	0.963214	0.0334876
IG_STM14_0879	0	0	1	0	1.44108	0.123203
IG_STM14_0880	0	0	1	0	11.8465	6.87622
IG_STM14_0883	0	0	1	0	0.495496	0.0243714
IG_STM14_0884	0	0	0.666667	7.81e-16	0.55014	0.0137905
IG_STM14_0885	0	0	1	0	1.01372	0.0217666
IG_STM14_0887	0	0	1	0	0	0
IG_STM14_0889	0	0	1	0	1.38995	0.0717684
IG_STM14_0892	0	0	0.730718	0.0361	1.14108	0.00984421
IG_STM14_0893	0	0	1	0	0.984884	0.0245106
IG_STM14_0894	0	0	0.950286	0.0782	0.851763	0.0166949
IG_STM14_0896	0	0	1	0	1.15304	0.159454
IG_STM14_0902	0	0	0.8	1.56e-15	0.522153	0.0255871
IG_STM14_0905	0	0	1	0	0	0
IG_STM14_0907	0	0	0.986667	0.0656	0.843295	0.0878404
IG_STM14_0911	0	0	1	0	1.16784	0.0491738
IG_STM14_0912	0	0	0.99	0.0571	0.860841	0.0214602
IG_STM14_0913	0	0	1	0	16	0
IG_STM14_0915	0	0	1	0	0.482691	0.0190519
IG_STM14_0917	0	0	0.929338	0.0114	0.901422	0.0132865
IG_STM14_0918	0	0	1	0	0.949795	0.0327428
IG_STM14_0920	0	0	1	0	0	0
IG_STM14_0924	0	0	1	0	0.529315	0.0198582
IG_STM14_1000	0	0	0.896667	0.155	0.696697	0.0184854
IG_STM14_1001	0	0	1	0	1.09192	0.17353
IG_STM14_1005	0	0	0.7	1.34e-15	0.71243	0.0122277
IG_STM14_1006	0	0	0.65	0.229	0.951787	0.0282757
IG_STM14_1007	0	0	0.73	0.131	1.10533	0.0516207
IG_STM14_1009	0	0	0.99	0.0571	0.893365	0.0151808
IG_STM14_1010	0	0	1	0	0.799083	0.0465802
IG_STM14_1012	0	0	0.855004	0.0483	0.939757	0.0298946
IG_STM14_1013	0	0	0.333333	3.91e-16	0.708246	0.0164232
IG_STM14_1016	0	0	0.978	0.0629	1.05578	0.086797
IG_STM14_1021	0	0	1	0	0.422947	0.0203237
IG_STM14_1022	0	0	0.685	0.0657	0.715569	0.0135051
IG_STM14_1024	0	0	0.666667	7.81e-16	0.527005	0.0151057
IG_STM14_1027	0	0	1	0	0	0
IG_STM14_1028	0	0	1	0	1.01886	0.158751
IG_STM14_1029	0	0	1	0	1.16261	0.0943468
IG_STM14_1033	0	0	1	0	1.65708	0.206456
IG_STM14_1034	0	0	1	0	0.322421	0.203239
IG_STM14_1036	0	0	1	0	0.714535	0.0193469
IG_STM14_1040	0	0	0.742	0.105	0.773072	0.0334356
IG_STM14_1044	0	0	1	0	0.537841	0.0293353
IG_STM14_1045	0	0	1	0	0	0
IG_STM14_1048	0	0	1	0	0	0
IG_STM14_1051	0	0	1	0	0	0
IG_STM14_1058	0	0	1	0	0.713944	0.0305505
IG_STM14_1063	0	0	1	0	1.40934	0.0885211
IG_STM14_1067	0	0	1	0	0.391395	0.0238694
IG_STM14_1068	0	0	1	0	0.894255	0.142615
IG_STM14_1071	0	0	1	0	0.642418	0.0722047
IG_STM14_1072	0	0	1	0	1.42134	0.138429
IG_STM14_1074	0	0	1	0	0	0
IG_STM14_1075	0	0	1	0	3	0
IG_STM14_1078	0	0	1	0	0.558275	0.0570981
IG_STM14_1080	0	0	1	0	0.744037	0.079142
IG_STM14_1081	0	0	0.666667	7.81e-16	0.500869	0.0322973
IG_STM14_1084	0	0	1	0	0	0
IG_STM14_1085	0	0	1	0	0	0
IG_STM14_1088	0	0	1	0	0	0
IG_STM14_1089	0	0	1	0	0	0
IG_STM14_1095	0	0	1	0	0.976838	0.0253143
IG_STM14_1096	0	0	0.666667	7.81e-16	1.51663	0.0385033
IG_STM14_1097	0	0	0.666667	7.81e-16	1.20098	0.0295471
IG_STM14_1098	0	0	1	0	1.0171	0.0353267
IG_STM14_1099	0	0	1	0	0.692149	0.0119497
IG_STM14_1100	0	0	1	0	1.49084	0.0978661
IG_STM14_1101	0	0	1	0	0.903993	0.0220179
IG_STM14_1106	0	0	1	0	0	0
IG_STM14_1107	0	0	1	0	0	0
IG_STM14_1110	0	0	1	0	0	0
IG_STM14_1111	0	0	1	0	0	0
IG_STM14_1112	0	0	1	0	4.15981	0.813262
IG_STM14_1115	0	0	1	0	1.58951	0.0929802
IG_STM14_1119	0	0	1	0	49	0
IG_STM14_1121	0	0	1	0	0.0496671	0.00569115
IG_STM14_1125	0	0	1	0	2.18216	0.371928
IG_STM14_1126	0	0	0.3	5.02e-16	1.22806	0.0267063
IG_STM14_1127	0	0	1	0	1.18086	0.0500695
IG_STM14_1128	0	0	1	0	0	0
IG_STM14_1131	0	0	1	0	0	0
IG_STM14_1132	0	0	1	0	0	0
IG_STM14_1133	0	0	1	0	0.533243	0.34523
IG_STM14_1136	0	0	1	0	1.41407	0.0402447
IG_STM14_1137	0	0	1	0	0.523507	0.0264628
IG_STM14_1139	0	0	1	0	1.11769	0.0155831
IG_STM14_1140	0	0	1	0	1.49922	0.0472784
IG_STM14_1145	0	0	1	0	1.05637	0.0201734
IG_STM14_1149	0	0	1	0	0	0
IG_STM14_1151	0	0	1	0	0	0
IG_STM14_1155	0	0	1	0	1.32875	0.0594457
IG_STM14_1156	0	0	0.406	0.0422	1.61442	0.0647163
IG_STM14_1157	0	0	1	0	0.96395	0.0271255
IG_STM14_1158	0	0	1	0	0.910216	0.0243541
IG_STM14_1164	0	0	0.683333	0.073	0.756111	0.0290819
IG_STM14_1165	0	0	0.693333	0.0909	1.17539	0.0257495
IG_STM14_1166	0	0	0.971429	0.0497	0.926187	0.008816
IG_STM14_1167	0	0	1	0	0.958772	0.0238705
IG_STM14_1170	0	0	1	0	0.536752	0.336255
IG_STM14_1172	0	0	0.953333	0.116	1.02691	0.0258785
IG_STM14_1174	0	0	1	0	2.22081	0.194726
IG_STM14_1179	0	0	1	0	0.794654	0.0305569
IG_STM14_1181	0	0	1	0	1.26124	0.107191
IG_STM14_1183	0	0	1	0	1.97537	0.145281
IG_STM14_1184	0	0	1	0	6	0
IG_STM14_1185	0	0	1	0	0.465375	0.024003
IG_STM14_1193	0	0	0.988	0.0591	1.08699	0.0280881
IG_STM14_1195	0	0	0.967619	0.0365	0.903217	0.0159164
IG_STM14_1198	0	0	0.7	1.34e-15	1.24741	0.0609534
IG_STM14_1199	0	0	1	0	1.055	0.0318819
IG_STM14_1200	0	0	1	0	0.788899	0.0272594
IG_STM14_1202	0	0	1	0	1.01477	0.0262273
IG_STM14_1204	0	0	1	0	1.15844	0.059544
IG_STM14_1209	0	0	1	0	1.16958	0.264294
IG_STM14_1211	0	0	1	0	0	0
IG_STM14_1213	0	0	1	0	0.959221	0.0506351
IG_STM14_1214	0	0	1	0	0.942838	0.345435
IG_STM14_1215	0	0	1	0	1.11732	0.0795961
IG_STM14_1220	0	0	1	0	0	0
IG_STM14_1221	0	0	1	0	0.765656	0.0616044
IG_STM14_1222	0	0	1	0	0	0
IG_STM14_1223	0	0	0.666667	7.81e-16	0.635353	0.0192306
IG_STM14_1225	0	0	1	0	0	0
IG_STM14_1230	0	0	1	0	1.06652	0.049719
IG_STM14_1231	0	0	0.937429	0.0382	1.14386	0.0410972
IG_STM14_1232	0	0	1	0	0	0
IG_STM14_1233	0	0	0.71	0.113	1.72844	0.116058
IG_STM14_1235	0	0	1	0	1.07566	0.0530662
IG_STM14_1238	0	0	1	0	0.913269	0.0123005
IG_STM14_1240	0	0	1	0	0.853521	0.0351851
IG_STM14_1241	0	0	1	0	0.891049	0.0319535
IG_STM14_1243	0	0	1	0	1.21038	0.0527284
IG_STM14_1245	0	0	1	0	0.69216	0.023878
IG_STM14_1248	0	0	1	0	0	0
IG_STM14_1250	0	0	1	0	0	0
IG_STM14_1257	0	0	1	0	0.97535	0.0323245
IG_STM14_1261	0	0	0.753333	0.147	1.15335	0.0196255
IG_STM14_1262	0	0	0.988571	0.0345	0.900792	0.0150765
IG_STM14_1265	0	0	1	0	0.572088	0.0353364
IG_STM14_1270	0	0	1	0	0	0
IG_STM14_1272	0	0	1	0	0.0760337	0.0188727
IG_STM14_1273	0	0	1	0	1.15498	0.0630121
IG_STM14_1276	0	0	1	0	0	0
IG_STM14_1279	0	0	0.912896	0.0377	1.0004	0.0115172
IG_STM14_1282	0	0	0.808333	0.177	1.07153	0.0243717
IG_STM14_1285	0	0	0.786382	0.0668	1.03846	0.0297714
IG_STM14_1286	0	0	1	0	1.15601	0.0251136
IG_STM14_1291	0	0	1	0	0.717667	0.0195886
IG_STM14_1292	0	0	1	0	0.354336	0.0236206
IG_STM14_1293	0	0	1	0	0.233389	0.126719
IG_STM14_1295	0	0	0.733	0.0943	1.1566	0.0203484
IG_STM14_1297	0	0	0.427778	0.0561	1.14857	0.0443404
IG_STM14_1298	0	0	1	0	0.51117	0.368874
IG_STM14_1303	0	0	1	0	0.999768	0.334136
IG_STM14_1307	0	0	1	0	0.981446	0.065605
IG_STM14_1308	0	0	1	0	2.21083	0.236839
IG_STM14_1309	0	0	1	0	1.03162	0.0129843
IG_STM14_1311	0	0	1	0	1.28941	0.484521
IG_STM14_1312	0	0	0.99	0.0571	0.856813	0.0167444
IG_STM14_1313	0	0	1	0	0.99456	0.0359069
IG_STM14_1315	0	0	1	0	1.45755	0.0345149
IG_STM14_1317	0	0	1	0	2.60191	0.296811
IG_STM14_1321	0	0	1	0	0.559504	0.0428264
IG_STM14_1324	0	0	1	0	1.31436	0.132707
IG_STM14_1329	0	0	1	0	0.714483	0.0370997
IG_STM14_1330	0	0	1	0	8.25208	0.286599
IG_STM14_1331	0	0	0.868	0.0952	9.0059	0.229434
IG_STM14_1332	0	0	1	0	0.446221	0.077859
IG_STM14_1333	0	0	1	0	0	0
IG_STM14_1334	0	0	1	0	0.719019	0.0211416
IG_STM14_1336	0	0	0.994	0.0343	0.87761	0.0268429
IG_STM14_1339	0	0	1	0	17.9716	10.4771
IG_STM14_1341	0	0	1	0	0	0
IG_STM14_1343	0	0	1	0	1.93954	0.221475
IG_STM14_1348	0	0	1	0	3	0
IG_STM14_1359	0	0	1	0	0	0
IG_STM14_1360	0	0	1	0	0.493617	0.0235897
IG_STM14_1361	0	0	0.666667	7.81e-16	0.800127	0.0186911
IG_STM14_1362	0	0	1	0	1.958	0.195666
IG_STM14_1363	0	0	1	0	0.303696	0.0143024
IG_STM14_1365	0	0	1	0	0	0
IG_STM14_1366	0	0	1	0	8.5014	5.50317
IG_STM14_1369	0	0	1	0	0.543686	0.0146135
IG_STM14_1370	0	0	1	0	0	0
IG_STM14_1371	0	0	1	0	1.05238	0.0945596
IG_STM14_1376	0	0	1	0	1.20413	0.0916737
IG_STM14_1377	0	0	1	0	1.08306	0.0120887
IG_STM14_1379	0	0	0.717143	0.0286	0.600579	0.0335792
IG_STM14_1385	0	0	1	0	0	0
IG_STM14_1386	0	0	1	0	0.724875	0.0468871
IG_STM14_1387	0	0	1	0	0	0
IG_STM14_1388	0	0	1	0	0	0
IG_STM14_1389	0	0	1	0	6.07085	1.90872
IG_STM14_1392	0	0	1	0	0.863787	0.021741
IG_STM14_1399	0	0	1	0	0	0
IG_STM14_1400	0	0	1	0	0.68316	0.0177991
IG_STM14_1401	0	0	1	0	0	0
IG_STM14_1402	0	0	1	0	1.76814	0.134368
IG_STM14_1404	0	0	0.838	0.162	1.13229	0.0313946
IG_STM14_1406	0	0	0.666667	7.81e-16	1.27035	0.0483386
IG_STM14_1407	0	0	0.668095	0.0349	0.865189	0.00823956
IG_STM14_1408	0	0	1	0	6	0
IG_STM14_1410	0	0	1	0	25	0
IG_STM14_1412	0	0	1	0	0	0
IG_STM14_1416	0	0	1	0	1.10423	0.0638184
IG_STM14_1417	0	0	1	0	0.537236	0.0579406
IG_STM14_1422	0	0	1	0	0.917805	0.0355505
IG_STM14_1424	0	0	1	0	0.634558	0.0766795
IG_STM14_1425	0	0	1	0	28	0
IG_STM14_1427	0	0	1	0	0	0
IG_STM14_1428	0	0	1	0	1.71466	0.076108
IG_STM14_1429	0	0	1	0	0.783285	0.0156962
IG_STM14_1430	0	0	1	0	0.827536	0.0190908
IG_STM14_1432	0	0	1	0	0.49252	0.0582155
IG_STM14_1438	0	0	1	0	1.05299	0.0308609
IG_STM14_1439	0	0	1	0	1.03916	0.0282253
IG_STM14_1440	0	0	1	0	0.659091	0.024489
IG_STM14_1441	0	0	1	0	1.0925	0.0330844
IG_STM14_1446	0	0	1	0	1.28541	0.0393879
IG_STM14_1447	0	0	0.5	0	0.43917	0.0227652
IG_STM14_1448	0	0	1	0	1.42491	0.0534242
IG_STM14_1450	0	0	0.626667	0.109	1.37704	0.0242527
IG_STM14_1452	0	0	1	0	2	0
IG_STM14_1454	0	0	0.596	0.147	1.19297	0.0150574
IG_STM14_1455	0	0	1	0	1.41746	0.0227136
IG_STM14_1461	0	0	1	0	1.3769	0.11559
IG_STM14_1463	0	0	0.971429	1.12e-16	1.08796	0.0395018
IG_STM14_1465	0	0	1	0	0.482957	0.0735636
IG_STM14_1472	0	0	1	0	0.878619	0.122033
IG_STM14_1475	0	0	1	0	1.5753	0.0316688
IG_STM14_1477	0	0	1	0	2.36305	0.20996
IG_STM14_1480	0	0	1	0	0.771215	0.026122
IG_STM14_1481	0	0	0.81845	0.0366	1.2818	0.0112785
IG_STM14_1483	0	0	0.928569	0.0412	0.989639	0.00736145
IG_STM14_1484	0	0	0.946	0.137	0.942649	0.0298638
IG_STM14_1485	0	0	1	0	1.00607	0.0176494
IG_STM14_1486	0	0	0.84127	1.12e-15	1.07821	0.0178648
IG_STM14_1490	0	0	0.699134	2.23e-16	1.01911	0.0105905
IG_STM14_1492	0	0	0.947143	0.072	1.0354	0.00972603
IG_STM14_1493	0	0	1	0	0.815953	0.0183713
IG_STM14_1495	0	0	0.67	0.0333	1.11621	0.0298992
IG_STM14_1496	0	0	1	0	1.40776	0.0737731
IG_STM14_1499	0	0	1	0	0.559035	0.0504325
IG_STM14_1500	0	0	1	0	1.00518	0.0257044
IG_STM14_1502	0	0	1	0	1.06056	0.0107765
IG_STM14_1503	0	0	1	0	1.20373	0.0275625
IG_STM14_1505	0	0	0.907838	0.0627	0.910391	0.00908641
IG_STM14_1506	0	0	1	0	2	0
IG_STM14_1507	0	0	1	0	0.968371	0.0315779
IG_STM14_1508	0	0	1	0	0.944135	0.0320018
IG_STM14_1509	0	0	0.976667	0.0855	1.02196	0.0515417
IG_STM14_1510	0	0	1	0	2.26378	0.0616354
IG_STM14_1511	0	0	1	0	1.26474	0.105215
IG_STM14_1512	0	0	1	0	1.02633	0.0280872
IG_STM14_1513	0	0	1	0	0.855871	0.021241
IG_STM14_1514	0	0	1	0	0	0
IG_STM14_1515	0	0	0.860286	0.077	0.927283	0.0142203
IG_STM14_1520	0	0	1	0	1.04369	0.0675298
IG_STM14_1521	0	0	0.67	0.0333	1.18883	0.047299
IG_STM14_1523	0	0	1	0	0	0
IG_STM14_1526	0	0	1	0	1.00672	0.0309172
IG_STM14_1527	0	0	1	0	0.827677	0.0218028
IG_STM14_1529	0	0	1	0	0.88716	0.0177904
IG_STM14_1530	0	0	1	0	0.707941	0.0138974
IG_STM14_1531	0	0	1	0	1.17879	0.0849081
IG_STM14_1532	0	0	1	0	0.904325	0.0109614
IG_STM14_1536	0	0	1	0	0	0
IG_STM14_1538	0	0	1	0	0	0
IG_STM14_1542	0	0	1	0	1.39428	0.0792949
IG_STM14_1543	0	0	1	0	7	0
IG_STM14_1548	0	0	1	0	0	0
IG_STM14_1551	0	0	1	0	0	0
IG_STM14_1553	0	0	1	0	1.03005	0.0274526
IG_STM14_1554	0	0	1	0	0.831323	0.076271
IG_STM14_1556	0	0	1	0	2.14973	0.270952
IG_STM14_1559	0	0	0.336667	0.0333	0.721555	0.0245422
IG_STM14_1560	0	0	0.666667	7.81e-16	0.687778	0.0275087
IG_STM14_1561	0	0	1	0	1.00573	0.0826092
IG_STM14_1562	0	0	1	0	1.10699	0.0998567
IG_STM14_1563	0	0	1	0	0	0
IG_STM14_1565	0	0	1	0	0.0801293	0.0190391
IG_STM14_1567	0	0	0.666667	7.81e-16	1.44808	0.0826592
IG_STM14_1568	0	0	1	0	0	0
IG_STM14_1569	0	0	0.803333	0.165	0.898545	0.038992
IG_STM14_1570	0	0	1	0	1.04467	0.0386217
IG_STM14_1571	0	0	1	0	0	0
IG_STM14_1574	0	0	1	0	0.607541	0.0224253
IG_STM14_1575	0	0	1	0	0.648907	0.136799
IG_STM14_1578	0	0	0.82	0.167	0.546843	0.0270712
IG_STM14_1580	0	0	1	0	0	0
IG_STM14_1581	0	0	1	0	0	0
IG_STM14_1582	0	0	1	0	0.717975	0.0495475
IG_STM14_1588	0	0	1	0	0.762788	0.0141704
IG_STM14_1589	0	0	1	0	1.16674	0.0494554
IG_STM14_1590	0	0	1	0	1	0
IG_STM14_1593	0	0	1	0	0.310946	0.0747281
IG_STM14_1594	0	0	1	0	0.752985	0.0444742
IG_STM14_1595	0	0	1	0	0.410856	0.283796
IG_STM14_1596	0	0	1	0	0	0
IG_STM14_1597	0	0	1	0	0.6645	0.023701
IG_STM14_1598	0	0	1	0	0.663392	0.0160208
IG_STM14_1600	0	0	1	0	0	0
IG_STM14_1601	0	0	1	0	0	0
IG_STM14_1603	0	0	1	0	0.551128	0.179951
IG_STM14_1604	0	0	1	0	0.710041	0.181565
IG_STM14_1605	0	0	1	0	0.488866	0.0170029
IG_STM14_1606	0	0	1	0	0	0
IG_STM14_1607	0	0	1	0	0.700557	0.0255223
IG_STM14_1609	0	0	1	0	0.406598	0.0626671
IG_STM14_1610	0	0	1	0	4	0
IG_STM14_1611	0	0	0.613	0.143	0.816269	0.0266911
IG_STM14_1612	0	0	1	0	0.771806	0.0165455
IG_STM14_1613	0	0	1	0	0.803555	0.01768
IG_STM14_1615	0	0	1	0	0.722016	0.0290564
IG_STM14_1616	0	0	0.347714	0.037	0.597304	0.0186636
IG_STM14_1617	0	0	0.54	0.0303	0.72209	0.0133912
IG_STM14_1619	0	0	1	0	0	0
IG_STM14_1622	0	0	1	0	0	0
IG_STM14_1624	0	0	1	0	0	0
IG_STM14_1625	0	0	1	0	0	0
IG_STM14_1627	0	0	1	0	0	0
IG_STM14_1628	0	0	1	0	0.655705	0.125115
IG_STM14_1630	0	0	1	0	0.603721	0.0570666
IG_STM14_1631	0	0	1	0	0	0
IG_STM14_1632	0	0	1	0	0.918925	0.0311144
IG_STM14_1635	0	0	1	0	0.459019	0.0324215
IG_STM14_1636	0	0	1	0	0.409319	0.0734115
IG_STM14_1638	0	0	0.92	0.143	0.800878	0.0233245
IG_STM14_1640	0	0	1	0	0.954966	0.0346472
IG_STM14_1641	0	0	1	0	0.950151	0.0435514
IG_STM14_1645	0	0	0.87	0.163	0.91585	0.0316169
IG_STM14_1647	0	0	1	0	1.06657	0.0303006
IG_STM14_1649	0	0	1	0	0.81813	0.0397754
IG_STM14_1654	0	0	1	0	4	0
IG_STM14_1655	0	0	1	0	6.18749	0.0674479
IG_STM14_1656	0	0	0.646667	0.0796	0.672817	0.0188115
IG_STM14_1657	0	0	1	0	0.543275	0.159436
IG_STM14_1658	0	0	1	0	0.495924	0.0248337
IG_STM14_1661	0	0	1	0	0.299585	0.0386519
IG_STM14_1662	0	0	0.7	1.34e-15	0.722736	0.0107402
IG_STM14_1663	0	0	0.890286	0.0225	0.644367	0.0195309
IG_STM14_1669	0	0	0.996667	0.0333	0.837881	0.025953
IG_STM14_1671	0	0	1	0	0.342539	0.0141678
IG_STM14_1672	0	0	1	0	1.04956	0.0148072
IG_STM14_1673	0	0	0.796571	0.234	0.443741	0.0221466
IG_STM14_1677	0	0	0.83	0.0718	0.755799	0.0140202
IG_STM14_1680	0	0	1	0	0.749834	0.173454
IG_STM14_1682	0	0	1	0	0	0
IG_STM14_1683	0	0	1	0	0	0
IG_STM14_1684	0	0	1	0	1.19877	0.14891
IG_STM14_1688	0	0	0.928	0.0555	0.778669	0.0184877
IG_STM14_1692	0	0	1	0	0.5406	0.0226121
IG_STM14_1693	0	0	1	0	0.742807	0.0185725
IG_STM14_1699	0	0	1	0	0.661445	0.027263
IG_STM14_1700	0	0	1	0	0.853603	0.0639847
IG_STM14_1702	0	0	1	0	0.838377	0.0429199
IG_STM14_1703	0	0	1	0	0.827255	0.024453
IG_STM14_1709	0	0	1	0	1.02847	0.0284825
IG_STM14_1722	0	0	1	0	0	0
IG_STM14_1723	0	0	1	0	1.17376	0.0338915
IG_STM14_1725	0	0	1	0	1.69676	0.130332
IG_STM14_1726	0	0	1	0	0.874085	0.05947
IG_STM14_1728	0	0	0.838	0.0789	0.756234	0.0501368
IG_STM14_1730	0	0	1	0	0.937635	0.0423927
IG_STM14_1731	0	0	0.266	0.0945	0.508761	0.0131482
IG_STM14_1732	0	0	1	0	0	0
IG_STM14_1733	0	0	1	0	0	0
IG_STM14_1734	0	0	1	0	0.426586	0.0219058
IG_STM14_1735	0	0	1	0	0.770427	0.0282387
IG_STM14_1736	0	0	1	0	0	0
IG_STM14_1738	0	0	1	0	0	0
IG_STM14_1742	0	0	1	0	0.550769	0.0156381
IG_STM14_1744	0	0	1	0	0.55692	0.0110142
IG_STM14_1745	0	0	1	0	0	0
IG_STM14_1746	0	0	1	0	0	0
IG_STM14_1747	0	0	1	0	0	0
IG_STM14_1748	0	0	1	0	0	0
IG_STM14_1750	0	0	1	0	0.442191	0.0198904
IG_STM14_1751	0	0	0.673333	0.0469	0.557347	0.0409451
IG_STM14_1752	0	0	1	0	0.746815	0.0717265
IG_STM14_1759	0	0	1	0	0.656893	0.0558176
IG_STM14_1760	0	0	1	0	0	0
IG_STM14_1761	0	0	0.272	0.0965	0.630935	0.0148253
IG_STM14_1762	0	0	0.666667	7.81e-16	0.794725	0.0248536
IG_STM14_1763	0	0	1	0	0.502536	0.0221711
IG_STM14_1767	0	0	0.605714	0.0985	0.448001	0.0135982
IG_STM14_1769	0	0	1	0	0.758848	0.0483745
IG_STM14_1770	0	0	1	0	0.877788	0.0608263
IG_STM14_1772	0	0	1	0	1.68328	0.941743
IG_STM14_1774	0	0	1	0	0	0
IG_STM14_1775	0	0	1	0	0.944998	0.0649887
IG_STM14_1779	0	0	0.878968	0.0691	0.734667	0.0144442
IG_STM14_1780	0	0	1	0	0.920714	0.0291737
IG_STM14_1786	0	0	1	0	0	0
IG_STM14_1787	0	0	0.955	0.108	0.85571	0.027506
IG_STM14_1789	0	0	1	0	0.550167	0.0401264
IG_STM14_1790	0	0	1	0	0.805261	0.0212624
IG_STM14_1791	0	0	1	0	0.825795	0.0355416
IG_STM14_1796	0	0	1	0	0.976196	0.103414
IG_STM14_1798	0	0	1	0	0.559678	0.0329754
IG_STM14_1799	0	0	1	0	0.778947	0.0495944
IG_STM14_1800	0	0	1	0	0.984608	0.109007
IG_STM14_1802	0	0	1	0	0.928589	0.0719465
IG_STM14_1806	0	0	0.969429	0.02	0.636942	0.0263743
IG_STM14_1812	0	0	1	0	0.88374	0.0404383
IG_STM14_1813	0	0	1	0	0.790382	0.0150373
IG_STM14_1814	0	0	1	0	0.859093	0.0188183
IG_STM14_1815	0	0	1	0	0.889219	0.0348426
IG_STM14_1818	0	0	1	0	0.758864	0.0276707
IG_STM14_1819	0	0	1	0	0.0438223	0.00617001
IG_STM14_1821	0	0	0.688261	0.03	0.838444	0.0055745
IG_STM14_1823	0	0	1	0	2.97242	0.770689
IG_STM14_1824	0	0	1	0	1.11663	0.38185
IG_STM14_1825	0	0	1	0	3.59035	0.116901
IG_STM14_1826	0	0	0.51	0.167	0.765637	0.0280463
IG_STM14_1829	0	0	0.666667	7.81e-16	1.30707	0.0268464
IG_STM14_1830	0	0	1	0	0.815431	0.0816532
IG_STM14_1831	0	0	1	0	1.70456	0.0437526
IG_STM14_1832	0	0	0.666667	7.81e-16	1.10779	0.0223473
IG_STM14_1833	0	0	0.45	0.16	1.21116	0.0242159
IG_STM14_1834	0	0	0.826286	0.138	1.03275	0.0145911
IG_STM14_1835	0	0	0.673333	0.0469	0.719619	0.0252378
IG_STM14_1836	0	0	1	0	2.95118	2.02542
IG_STM14_1837	0	0	1	0	1.95115	0.33964
IG_STM14_1839	0	0	0.978	0.0629	1.3982	0.0790165
IG_STM14_1840	0	0	1	0	0	0
IG_STM14_1841	0	0	1	0	0	0
IG_STM14_1842	0	0	1	0	0.993728	0.0532932
IG_STM14_1843	0	0	1	0	0	0
IG_STM14_1845	0	0	0.666667	7.81e-16	1.63723	0.0440026
IG_STM14_1848	0	0	0.996905	0.0177	1.05065	0.0142175
IG_STM14_1849	0	0	1	0	1.10288	0.0254032
IG_STM14_1852	0	0	1	0	1.12022	0.0508144
IG_STM14_1858	0	0	1	0	0.536478	0.0171951
IG_STM14_1859	0	0	1	0	0.757158	0.0220857
IG_STM14_1861	0	0	1	0	0.802491	0.0216426
IG_STM14_1863	0	0	0.793333	0.226	0.698813	0.0709101
IG_STM14_1864	0	0	1	0	0.501157	0.0562541
IG_STM14_1866	0	0	1	0	0.054969	0.0132389
IG_STM14_1869	0	0	1	0	0.89309	0.0265516
IG_STM14_1870	0	0	1	0	0.75417	0.0247388
IG_STM14_1872	0	0	1	0	0.894267	0.0208676
IG_STM14_1874	0	0	1	0	1.40788	0.0382897
IG_STM14_1876	0	0	0.892584	0.0431	0.816405	0.0147639
IG_STM14_1877	0	0	0.892	0.145	1.28347	0.0187294
IG_STM14_1878	0	0	0.874	0.149	1.11028	0.0213241
IG_STM14_1879	0	0	1	0	0.908795	0.080411
IG_STM14_1881	0	0	1	0	1.92692	0.505999
IG_STM14_1882	0	0	1	0	0.733931	0.0441582
IG_STM14_1884	0	0	1	0	6	0
IG_STM14_1885	0	0	1	0	5.30897	1.2264
IG_STM14_1886	0	0	1	0	0.921958	0.0192502
IG_STM14_1887	0	0	0.910043	0.0567	0.72877	0.00610563
IG_STM14_1888	0	0	1	0	0.734094	0.0211418
IG_STM14_1889	0	0	1	0	1.0551	0.019111
IG_STM14_1891	0	0	1	0	0.743087	0.0234581
IG_STM14_1892	0	0	1	0	0.666124	0.0427788
IG_STM14_1896	0	0	1	0	0.688931	0.0178763
IG_STM14_1897	0	0	1	0	1.10944	0.0176925
IG_STM14_1899	0	0	1	0	0.620572	0.0356328
IG_STM14_1901	0	0	1	0	1.76962	0.120725
IG_STM14_1903	0	0	1	0	0.816532	0.0380011
IG_STM14_1909	0	0	1	0	1.73122	0.0747889
IG_STM14_1910	0	0	1	0	0	0
IG_STM14_1913	0	0	1	0	0.798303	0.0586843
IG_STM14_1916	0	0	1	0	0	0
IG_STM14_1917	0	0	1	0	0.496668	0.0840897
IG_STM14_1918	0	0	1	0	0.871417	0.0245363
IG_STM14_1919	0	0	1	0	0.937731	0.0476053
IG_STM14_1920	0	0	1	0	0.87861	0.0448982
IG_STM14_1921	0	0	1	0	1.20124	0.0830439
IG_STM14_1922	0	0	1	0	0.60256	0.00890925
IG_STM14_1925	0	0	0.666667	7.81e-16	0.401221	0.0261491
IG_STM14_1928	0	0	1	0	1.44186	0.592225
IG_STM14_1932	0	0	1	0	0.0830672	0.0233475
IG_STM14_1935	0	0	1	0	5.99896	0.192915
IG_STM14_1936	0	0	1	0	1.33619	0.0720041
IG_STM14_1937	0	0	0.421	0.0769	0.808704	0.00799825
IG_STM14_1939	0	0	1	0	0.747732	0.0428451
IG_STM14_1940	0	0	0.82	0.117	0.741019	0.0228291
IG_STM14_1941	0	0	1	0	0.726151	0.024347
IG_STM14_1943	0	0	1	0	0	0
IG_STM14_1944	0	0	1	0	0.704024	0.216338
IG_STM14_1946	0	0	1	0	0.333153	0.0273723
IG_STM14_1948	0	0	1	0	1.19173	0.200648
IG_STM14_1951	0	0	1	0	1.35387	0.0911746
IG_STM14_1955	0	0	1	0	0	0
IG_STM14_1961	0	0	1	0	1.11085	0.0867863
IG_STM14_1963	0	0	1	0	0.851361	0.0323443
IG_STM14_1965	0	0	0.4	7.81e-16	0.580572	0.0193105
IG_STM14_1966	0	0	1	0	1.72282	0.404308
IG_STM14_1970	0	0	0.896825	7.81e-16	0.792507	0.0139178
IG_STM14_1971	0	0	1	0	0.871445	0.0183225
IG_STM14_1972	0	0	0.666667	7.81e-16	1.13479	0.0368931
IG_STM14_1974	0	0	1	0	1.03806	0.0255077
IG_STM14_1975	0	0	1	0	1.15979	0.0244872
IG_STM14_1976	0	0	0.780676	0.0568	0.888374	0.0159963
IG_STM14_1977	0	0	1	0	0.841392	0.0512503
IG_STM14_1981	0	0	1	0	0.902129	0.0153481
IG_STM14_1982	0	0	0.753175	0.107	1.01815	0.0188709
IG_STM14_1983	0	0	1	0	0.966938	0.0179639
IG_STM14_1984	0	0	1	0	0.929382	0.0636864
IG_STM14_1985	0	0	1	0	0	0
IG_STM14_1986	0	0	1	0	1.34692	0.0873783
IG_STM14_1988	0	0	1	0	0.690314	0.114036
IG_STM14_1991	0	0	1	0	1.32488	0.0666136
IG_STM14_1992	0	0	1	0	2.56231	0.288556
IG_STM14_1993	0	0	1	0	0.667351	0.0887822
IG_STM14_1995	0	0	1	0	0.661292	0.019324
IG_STM14_1996	0	0	1	0	1.07149	0.136201
IG_STM14_1997	0	0	1	0	1.00428	0.0134164
IG_STM14_1998	0	0	1	0	0.786736	0.0206492
IG_STM14_1999	0	0	1	0	0.832521	0.0477934
IG_STM14_2000	0	0	1	0	0	0
IG_STM14_2001	0	0	1	0	1.82035	1.26182
IG_STM14_2002	0	0	0.942222	0.0515	0.978367	0.0297935
IG_STM14_2003	0	0	0.81	0.166	1.19409	0.0581452
IG_STM14_2005	0	0	0.903333	0.152	0.8256	0.0260289
IG_STM14_2006	0	0	0.776667	0.158	0.817381	0.0237486
IG_STM14_2007	0	0	0.666667	7.81e-16	0.73295	0.0226709
IG_STM14_2008	0	0	0.373333	0.109	0.640948	0.0197298
IG_STM14_2009	0	0	1	0	0.592196	0.0287122
IG_STM14_2010	0	0	1	0	0.78051	0.0253315
IG_STM14_2011	0	0	1	0	0.396878	0.0165093
IG_STM14_2014	0	0	0.439841	0.0498	0.714171	0.00828242
IG_STM14_2015	0	0	1	0	0	0
IG_STM14_2020	0	0	0.641945	0.0331	0.832679	0.00402664
IG_STM14_2021	0	0	1	0	0.0450593	0.0103274
IG_STM14_2022	0	0	1	0	0.82898	0.0649306
IG_STM14_2023	0	0	1	0	0.604322	0.154205
IG_STM14_2024	0	0	1	0	1.55023	0.176995
IG_STM14_2026	0	0	1	0	0.910997	0.0514692
IG_STM14_2027	0	0	1	0	0.64959	0.0165572
IG_STM14_2028	0	0	1	0	0.933885	0.0244297
IG_STM14_2030	0	0	0.83	0.167	0.798652	0.0192043
IG_STM14_2031	0	0	1	0	1.13858	0.0488291
IG_STM14_2033	0	0	1	0	0.542062	0.0239928
IG_STM14_2034	0	0	0.996667	0.0333	3.05559	0.662952
IG_STM14_2036	0	0	0.666667	7.81e-16	1.19271	0.0281239
IG_STM14_2037	0	0	1	0	0.903726	0.033737
IG_STM14_2041	0	0	1	0	0	0
IG_STM14_2042	0	0	1	0	0.554672	0.0504738
IG_STM14_2048	0	0	1	0	0.320766	0.0153698
IG_STM14_2051	0	0	1	0	1.0359	0.0297433
IG_STM14_2053	0	0	1	0	0	0
IG_STM14_2054	0	0	1	0	12	0
IG_STM14_2056	0	0	1	0	0.0403654	0.00899558
IG_STM14_2057	0	0	1	0	1.63847	1.0525
IG_STM14_2059	0	0	1	0	0.874269	0.0437793
IG_STM14_2060	0	0	1	0	1.34299	0.108354
IG_STM14_2061	0	0	1	0	0.948037	0.0163863
IG_STM14_2063	0	0	1	0	20	0
IG_STM14_2066	0	0	1	0	0.0598494	0.0161534
IG_STM14_2068	0	0	1	0	0	0
IG_STM14_2069	0	0	1	0	0.0473993	0.0106675
IG_STM14_2071	0	0	0.898286	0.0359	0.942429	0.0118018
IG_STM14_2072	0	0	0.761714	0.084	0.544725	0.0157473
IG_STM14_2075	0	0	1	0	0.77457	0.0372552
IG_STM14_2076	0	0	1	0	0	0
IG_STM14_2077	0	0	1	0	3.21301	0.808196
IG_STM14_2078	0	0	1	0	0	0
IG_STM14_2079	0	0	1	0	0.837326	0.0273858
IG_STM14_2080	0	0	1	0	0.741597	0.0261551
IG_STM14_2082	0	0	1	0	0	0
IG_STM14_2084	0	0	0.938205	0.0452	0.981656	0.0211028
IG_STM14_2085	0	0	1	0	0.473164	0.351371
IG_STM14_2086	0	0	1	0	1.00025	0.017625
IG_STM14_2091	0	0	0.821714	0.0273	1.61642	0.120985
IG_STM14_2092	0	0	1	0	1.09272	0.0379332
IG_STM14_2093	0	0	1	0	0	0
IG_STM14_2095	0	0	1	0	0	0
IG_STM14_2096	0	0	0.682857	0.0125	0.616876	0.0250101
IG_STM14_2098	0	0	1	0	0.724569	0.126111
IG_STM14_2099	0	0	1	0	8	0
IG_STM14_2101	0	0	1	0	1.11466	0.0878443
IG_STM14_2103	0	0	1	0	0	0
IG_STM14_2105	0	0	0.837143	0.0376	0.847042	0.03673
IG_STM14_2109	0	0	1	0	1.03049	0.0801556
IG_STM14_2110	0	0	1	0	0.688195	0.0463579
IG_STM14_2111	0	0	1	0	0.940631	0.0339721
IG_STM14_2112	0	0	0.537714	0.0882	1.25924	0.0167372
IG_STM14_2113	0	0	1	0	0.541231	0.0124869
IG_STM14_2114	0	0	0.933333	0.134	0.914401	0.0525592
IG_STM14_2115	0	0	0.666667	7.81e-16	0.806311	0.0110737
IG_STM14_2116	0	0	0.925714	0.0571	1.0423	0.0200964
IG_STM14_2119	0	0	0.726667	0.129	0.804934	0.0263704
IG_STM14_2120	0	0	1	0	1.27259	0.0748026
IG_STM14_2121	0	0	1	0	12.5978	2.25431
IG_STM14_2122	0	0	1	0	0	0
IG_STM14_2123	0	0	1	0	1.23595	0.18078
IG_STM14_2125	0	0	1	0	4	0
IG_STM14_2127	0	0	0.946581	0.0418	0.77731	0.0269135
IG_STM14_2128	0	0	1	0	0.875493	0.150129
IG_STM14_2129	0	0	1	0	4	0
IG_STM14_2133	0	0	1	0	3.26953	0.839784
IG_STM14_2134	0	0	1	0	0	0
IG_STM14_2135	0	0	1	0	0	0
IG_STM14_2136	0	0	1	0	0.90245	0.00566547
IG_STM14_2139	0	0	1	0	1.06364	0.0361327
IG_STM14_2141	0	0	1	0	1.84223	0.0565289
IG_STM14_2142	0	0	1	0	0	0
IG_STM14_2148	0	0	1	0	0.139	0.0648423
IG_STM14_2154	0	0	1	0	0.588502	0.0543014
IG_STM14_2155	0	0	1	0	0.499647	0.069104
IG_STM14_2156	0	0	1	0	0.211401	0.0213888
IG_STM14_2157	0	0	1	0	0.938701	0.0469866
IG_STM14_2159	0	0	1	0	1.1929	0.0640968
IG_STM14_2160	0	0	1	0	0.911963	0.0162488
IG_STM14_2161	0	0	1	0	0	0
IG_STM14_2167	0	0	1	0	0	0
IG_STM14_2170	0	0	1	0	0	0
IG_STM14_2171	0	0	1	0	4.56018	1.93408
IG_STM14_2172	0	0	1	0	0	0
IG_STM14_2174	0	0	0.67	0.0333	0.787534	0.0219021
IG_STM14_2176	0	0	1	0	4.77456	1.07043
IG_STM14_2177	0	0	1	0	1.25129	0.193236
IG_STM14_2178	0	0	1	0	0.787201	0.030957
IG_STM14_2180	0	0	1	0	0	0
IG_STM14_2181	0	0	1	0	0.613673	0.0208621
IG_STM14_2182	0	0	1	0	0	0
IG_STM14_2183	0	0	1	0	0	0
IG_STM14_2184	0	0	1	0	0.705106	0.0249494
IG_STM14_2185	0	0	1	0	0	0
IG_STM14_2186	0	0	1	0	0	0
IG_STM14_2190	0	0	1	0	0.831553	0.0387897
IG_STM14_2192	0	0	1	0	0.623438	0.0507538
IG_STM14_2193	0	0	1	0	0.681104	0.0148251
IG_STM14_2196	0	0	1	0	0	0
IG_STM14_2197	0	0	0.666667	7.81e-16	0.584746	0.0154501
IG_STM14_2202	0	0	1	0	0.51826	0.0624066
IG_STM14_2204	0	0	1	0	0.770185	0.0593214
IG_STM14_2206	0	0	1	0	1.23366	0.0908947
IG_STM14_2208	0	0	0.742	0.205	0.915166	0.033012
IG_STM14_2209	0	0	1	0	1.24045	0.0769414
IG_STM14_2212	0	0	1	0	0	0
IG_STM14_2213	0	0	1	0	0	0
IG_STM14_2215	0	0	1	0	0.0120175	0.00147464
IG_STM14_2216	0	0	0.485714	5.58e-17	0.736817	0.0112526
IG_STM14_2218	0	0	1	0	0.73018	0.0605654
IG_STM14_2220	0	0	1	0	0.98636	0.180631
IG_STM14_2222	0	0	1	0	0.51894	0.00986153
IG_STM14_2223	0	0	1	0	0.0800568	0.025455
IG_STM14_2225	0	0	0.7	1.34e-15	0.462676	0.020551
IG_STM14_2227	0	0	1	0	0.743177	0.0184429
IG_STM14_2228	0	0	0.666667	7.81e-16	0.648746	0.0151573
IG_STM14_2231	0	0	1	0	0	0
IG_STM14_2232	0	0	1	0	0.777926	0.179811
IG_STM14_2234	0	0	1	0	0	0
IG_STM14_2237	0	0	1	0	0.363153	0.0216176
IG_STM14_2240	0	0	1	0	1.9443	0.317391
IG_STM14_2242	0	0	0.983333	0.073	0.866907	0.0188546
IG_STM14_2243	0	0	1	0	0.994792	0.122687
IG_STM14_2244	0	0	1	0	0	0
IG_STM14_2245	0	0	0.7	1.34e-15	0.251135	0.00276791
IG_STM14_2248	0	0	0.8	1.56e-15	0.848651	0.0125384
IG_STM14_2249	0	0	1	0	0.400562	0.00420894
IG_STM14_2250	0	0	0.666667	7.81e-16	0.78212	0.0225188
IG_STM14_2252	0	0	1	0	0.673462	0.0184268
IG_STM14_2255	0	0	0.702189	0.0257	0.809186	0.00656838
IG_STM14_2256	0	0	0.917056	0.0247	0.834629	0.00978787
IG_STM14_2257	0	0	1	0	1.00203	0.0256764
IG_STM14_2260	0	0	0.984127	0.0479	0.901084	0.00795708
IG_STM14_2263	0	0	0.717987	0.111	0.876157	0.00863159
IG_STM14_2264	0	0	1	0	0.721885	0.0133196
IG_STM14_2265	0	0	1	0	0.652924	0.0237742
IG_STM14_2266	0	0	1	0	1.53875	0.131763
IG_STM14_2269	0	0	1	0	0	0
IG_STM14_2273	0	0	1	0	0	0
IG_STM14_2276	0	0	0.568755	0.0468	0.755831	0.0123921
IG_STM14_2277	0	0	1	0	0	0
IG_STM14_2278	0	0	1	0	0	0
IG_STM14_2281	0	0	1	0	1.11118	0.0394084
IG_STM14_2282	0	0	1	0	0.572902	0.0265543
IG_STM14_2285	0	0	1	0	0.746668	0.0307105
IG_STM14_2286	0	0	1	0	0.899701	0.0588275
IG_STM14_2288	0	0	1	0	1.3535	0.129236
IG_STM14_2289	0	0	1	0	0	0
IG_STM14_2292	0	0	1	0	0	0
IG_STM14_2293	0	0	1	0	1.93489	0.192844
IG_STM14_2296	0	0	1	0	1.21578	0.163036
IG_STM14_2297	0	0	1	0	0.550472	0.0412029
IG_STM14_2303	0	0	1	0	0.322136	0.230733
IG_STM14_2308	1	1	0.00961117	0.00123	0.155354	0.00163652
IG_STM14_2311	0	0	1	0	0	0
IG_STM14_2312	0	0	1	0	0.247834	0.190329
IG_STM14_2313	0	0	1	0	0	0
IG_STM14_2317	0	0	1	0	0	0
IG_STM14_2319	0	0	1	0	0	0
IG_STM14_2321	0	0	1	0	0.0928937	0.0207654
IG_STM14_2323	0	0	1	0	0	0
IG_STM14_2326	0	0	1	0	0	0
IG_STM14_2329	0	0	1	0	0.177987	0.0119543
IG_STM14_2334	0	0	1	0	0.18649	0.0336329
IG_STM14_2342	0	0	0.73	0.131	0.19204	0.00779204
IG_STM14_2343	0	0	0.398	0.02	0.1326	0.00475721
IG_STM14_2348	0	0	0.735	0.0873	0.205781	0.00433258
IG_STM14_2349	0	0	1	0	0.144118	0.00570054
IG_STM14_2350	0	0	0.8	1.56e-15	0.111702	0.00248606
IG_STM14_2351	0	0	1	0	0.146699	0.00695375
IG_STM14_2352	0	0	1	0	0.128194	0.00457547
IG_STM14_2353	0	0	0.333333	3.91e-16	0.165339	0.00573724
IG_STM14_2355	0	0	0.666667	7.81e-16	0.119543	0.00707619
IG_STM14_2356	0	0	1	0	0.144688	0.0148361
IG_STM14_2357	0	0	0.666667	7.81e-16	0.208729	0.00638449
IG_STM14_2358	0	0	0.333333	3.91e-16	0.130802	0.00444197
IG_STM14_2359	0	0	0.666667	7.81e-16	0.159783	0.00734014
IG_STM14_2360	0	0	0.8	1.56e-15	0.160626	0.00421574
IG_STM14_2362	0	0	1	0	0	0
IG_STM14_2363	0	0	1	0	0	0
IG_STM14_2366	0	0	0.402	0.0141	0.145331	0.00278006
IG_STM14_2368	0	0	1	0	0.175282	0.00619335
IG_STM14_2369	0	0	0.666667	7.81e-16	0.201195	0.00423982
IG_STM14_2371	0	0	1	0	0.530847	0.228215
IG_STM14_2372	0	0	0.666667	7.81e-16	0.183792	0.00356723
IG_STM14_2373	0	0	1	0	0.183202	0.0100958
IG_STM14_2374	0	0	1	0	0.165103	0.00392228
IG_STM14_2375	0	0	0.333333	3.91e-16	0.14594	0.0046988
IG_STM14_2377	0	0	1	0	0.131022	0.00636129
IG_STM14_2378	0	0	1	0	0.251665	0.127457
IG_STM14_2380	0	0	1	0	0.190191	0.0158481
IG_STM14_2383	0	0	1	0	0.20824	0.0187751
IG_STM14_2385	0	0	1	0	0	0
IG_STM14_2387	0	0	0.5	0	0.119531	0.00378414
IG_STM14_2388	0	0	1	0	0.133458	0.00304268
IG_STM14_2389	0	0	1	0	0.0229938	0.00250119
IG_STM14_2396	0	0	1	0	0	0
IG_STM14_2402	0	0	1	0	0.0877809	0.00540014
IG_STM14_2403	0	0	0.333333	3.91e-16	0.138649	0.00433406
IG_STM14_2405	0	0	1	0	2	0
IG_STM14_2406	0	0	1	0	0.463602	0.107044
IG_STM14_2407	0	0	1	0	0.0337491	0.00769493
IG_STM14_2409	0	0	1	0	0.133776	0.0168182
IG_STM14_2410	0	0	1	0	0	0
IG_STM14_2411	0	0	1	0	0.06238	0.0120042
IG_STM14_2416	0	0	1	0	0.170874	0.00727955
IG_STM14_2417	0	0	0.380952	6.69e-16	0.162784	0.00379182
IG_STM14_2419	0	0	0.333333	3.91e-16	0.106151	0.00236981
IG_STM14_2421	0	0	0.1	1.95e-16	0.231073	0.0132237
IG_STM14_2422	0	0	1	0	0.0645699	0.014833
IG_STM14_2424	0	0	1	0	0.103507	0.00840943
IG_STM14_2426	0	0	1	0	0.261627	0.0307522
IG_STM14_2427	0	0	0.402	0.0376	0.175008	0.00904889
IG_STM14_2428	0	0	1	0	0.109655	0.00448602
IG_STM14_2430	0	0	1	0	0.245293	0.00620339
IG_STM14_2434	0	0	0.219317	0.0351	0.197685	0.00308653
IG_STM14_2448	0	0	1	0	0.793135	0.0510348
IG_STM14_2454	0	0	1	0	1.40536	0.0376455
IG_STM14_2455	0	0	1	0	0.861489	0.0308476
IG_STM14_2456	0	0	1	0	2.39713	0.938744
IG_STM14_2458	0	0	0.97	0.0905	1.14698	0.094462
IG_STM14_2462	0	0	0.835	0.15	1.26192	0.0168106
IG_STM14_2473	0	0	1	0	0.859648	0.0356163
IG_STM14_2474	0	0	1	0	0	0
IG_STM14_2475	0	0	0.878788	0.0609	0.819051	0.0668696
IG_STM14_2477	0	0	0.666667	7.81e-16	1.53697	0.0770403
IG_STM14_2478	0	0	1	0	1.23507	0.0665258
IG_STM14_2485	0	0	1	0	1.65971	0.0831955
IG_STM14_2486	0	0	1	0	0.705596	0.0436355
IG_STM14_2488	0	0	0.971224	0.0348	1.00128	0.0164913
IG_STM14_2489	0	0	1	0	1.03858	0.169016
IG_STM14_2490	0	0	0.999524	0.00476	0.877543	0.0357337
IG_STM14_2491	0	0	0.8	1.56e-15	0.644072	0.0134067
IG_STM14_2493	0	0	1	0	0	0
IG_STM14_2494	0	0	1	0	2.56894	0.662439
IG_STM14_2495	0	0	0.863333	0.165	1.05853	0.0820491
IG_STM14_2496	0	0	0.666667	7.81e-16	0.856213	0.0178658
IG_STM14_2498	0	0	1	0	2.31208	0.069026
IG_STM14_2500	0	0	1	0	1.01397	0.326039
IG_STM14_2503	0	0	1	0	1.13921	0.0403781
IG_STM14_2504	0	0	1	0	0	0
IG_STM14_2505	0	0	1	0	1.18262	0.088327
IG_STM14_2512	0	0	1	0	0	0
IG_STM14_2524	0	0	0.7	0.104	0.825297	0.0203418
IG_STM14_2525	0	0	1	0	0	0
IG_STM14_2526	0	0	1	0	0.620322	0.0191689
IG_STM14_2527	0	0	1	0	0.908834	0.0442845
IG_STM14_2547	0	0	1	0	0.05385	0.0143912
IG_STM14_2549	0	0	1	0	5.06769	1.50139
IG_STM14_2550	0	0	1	0	0.864496	0.0589331
IG_STM14_2551	0	0	0.643333	0.0855	1.36994	0.0546664
IG_STM14_2552	0	0	1	0	1.20097	0.3592
IG_STM14_2553	0	0	1	0	3	0
IG_STM14_2556	0	0	0.935429	0.0599	1.30624	0.043204
IG_STM14_2558	0	0	0.666667	7.81e-16	1.214	0.0263647
IG_STM14_2560	0	0	0.336667	0.0333	0.121827	0.0202202
IG_STM14_2563	0	0	1	0	0.296474	0.0927462
IG_STM14_2564	0	0	1	0	0.830453	0.0292228
IG_STM14_2565	0	0	0.766667	0.154	1.22483	0.0696375
IG_STM14_2566	0	0	1	0	0.84997	0.173737
IG_STM14_2573	0	0	1	0	0	0
IG_STM14_2574	0	0	1	0	0.469909	0.0479472
IG_STM14_2575	0	0	0.67	0.0333	1.26126	0.0787233
IG_STM14_2576	0	0	1	0	1.00745	0.00805517
IG_STM14_2577	0	0	1	0	1.75346	0.201295
IG_STM14_2581	0	0	0.734	0.0945	36.3701	3.09454
IG_STM14_2583	0	0	1	0	0.900186	0.0579724
IG_STM14_2592	0	0	0.872857	0.108	1.03549	0.0193418
IG_STM14_2593	0	0	1	0	0.790827	0.0187736
IG_STM14_2597	0	0	1	0	0.862636	0.0326802
IG_STM14_2598	0	0	1	0	0	0
IG_STM14_2611	0	0	1	0	0.723995	0.0794232
IG_STM14_2614	0	0	1	0	1.00991	0.0244029
IG_STM14_2615	0	0	0.971429	1.12e-16	1.06123	0.0291459
IG_STM14_2618	0	0	1	0	1.24967	0.159878
IG_STM14_2620	0	0	1	0	0.644692	0.038768
IG_STM14_2623	0	0	0.766667	0.154	0.829095	0.0408274
IG_STM14_2624	0	0	1	0	26	0
IG_STM14_2631	0	0	0.824892	0.0823	1.04363	0.0152617
IG_STM14_2634	0	0	1	0	3.21607	1.23064
IG_STM14_2635	0	0	1	0	0.768556	0.027358
IG_STM14_2637	0	0	0.874197	0.022	0.943381	0.0122326
IG_STM14_2638	0	0	0.333333	3.91e-16	0.7782	0.0140112
IG_STM14_2639	0	0	1	0	0.91756	0.0178111
IG_STM14_2640	0	0	0.666667	7.81e-16	0.81873	0.0151202
IG_STM14_2641	0	0	1	0	1.85154	0.277684
IG_STM14_2643	0	0	1	0	0.199422	0.0495498
IG_STM14_2649	0	0	1	0	0.940787	0.0349137
IG_STM14_2650	0	0	1	0	0	0
IG_STM14_2651	0	0	1	0	1.0275	0.031312
IG_STM14_2652	0	0	1	0	0.0506953	0.0133927
IG_STM14_2656	0	0	0.3	5.02e-16	1.31747	0.0563142
IG_STM14_2657	0	0	1	0	2.54389	0.0653758
IG_STM14_2658	0	0	1	0	0.0141876	0.00161306
IG_STM14_2659	0	0	0.991	0.0514	1.04644	0.0191023
IG_STM14_2660	0	0	0.666667	7.81e-16	0.863796	0.0164804
IG_STM14_2661	0	0	1	0	1.02266	0.0839154
IG_STM14_2664	0	0	1	0	0.614349	0.0309121
IG_STM14_2670	0	0	0.74	0.21	0.616992	0.0252605
IG_STM14_2671	0	0	1	0	0	0
IG_STM14_2672	0	0	1	0	0.431839	0.459655
IG_STM14_2673	0	0	1	0	0.833881	0.308608
IG_STM14_2678	0	0	1	0	0.217106	0.159427
IG_STM14_2679	0	0	1	0	1.53894	0.108641
IG_STM14_2680	0	0	1	0	1.12967	0.021156
IG_STM14_2681	0	0	1	0	0.352803	0.0354898
IG_STM14_2682	0	0	1	0	0	0
IG_STM14_2686	0	0	1	0	0.805463	0.0246434
IG_STM14_2687	0	0	1	0	2.39675	1.5732
IG_STM14_2688	0	0	0.943333	0.126	1.19262	0.0624807
IG_STM14_2690	0	0	1	0	0	0
IG_STM14_2691	0	0	1	0	2	0
IG_STM14_2693	0	0	1	0	0.754326	0.0672106
IG_STM14_2695	0	0	1	0	0.61555	0.0626647
IG_STM14_2697	0	0	1	0	0.667584	0.0182532
IG_STM14_2699	0	0	1	0	1.16705	0.0763529
IG_STM14_2700	0	0	0.83	0.174	0.799266	0.0226904
IG_STM14_2715	0	0	1	0	0.917836	0.140473
IG_STM14_2716	0	0	1	0	0.329137	0.0196613
IG_STM14_2720	0	0	1	0	0	0
IG_STM14_2730	0	0	1	0	0.961074	0.0347218
IG_STM14_2731	0	0	1	0	0.951491	0.0289726
IG_STM14_2733	0	0	1	0	0.738123	0.0225769
IG_STM14_2734	0	0	0.924	0.0976	0.959837	0.0307028
IG_STM14_2735	0	0	1	0	0	0
IG_STM14_2736	0	0	0.666667	7.81e-16	0.746019	0.0333897
IG_STM14_2738	0	0	1	0	0	0
IG_STM14_2739	0	0	1	0	0.759575	0.0476074
IG_STM14_2740	0	0	1	0	0	0
IG_STM14_2745	0	0	1	0	1.48674	0.133686
IG_STM14_2747	0	0	1	0	0	0
IG_STM14_2748	0	0	0.666667	7.81e-16	0.621789	0.0398489
IG_STM14_2749	0	0	1	0	0	0
IG_STM14_2753	0	0	1	0	17.6709	12.5343
IG_STM14_2754	0	0	1	0	0	0
IG_STM14_2755	0	0	1	0	0	0
IG_STM14_2756	0	0	1	0	0	0
IG_STM14_2758	0	0	0.685714	1e-15	0.706336	0.0114767
IG_STM14_2759	0	0	1	0	0	0
IG_STM14_2760	0	0	0.887429	0.0809	1.01344	0.0113125
IG_STM14_2763	0	0	1	0	1.09024	0.0481986
IG_STM14_2765	0	0	0.666667	7.81e-16	0.934515	0.0154439
IG_STM14_2769	0	0	1	0	1.00128	0.0477523
IG_STM14_2770	0	0	0.666667	7.81e-16	1.53265	0.061063
IG_STM14_2771	0	0	0.997	0.03	0.991697	0.0126849
IG_STM14_2772	0	0	1	0	0.978717	0.0233018
IG_STM14_2773	0	0	0.683333	0.073	1.03314	0.0181643
IG_STM14_2774	0	0	1	0	1.06344	0.0215831
IG_STM14_2775	0	0	0.928	0.0555	1.1192	0.0147783
IG_STM14_2786	0	0	1	0	1.32871	0.190438
IG_STM14_2791	0	0	1	0	0.580294	0.0163316
IG_STM14_2792	0	0	1	0	0.825286	0.283999
IG_STM14_2793	0	0	0.35	0.073	2.09888	0.350591
IG_STM14_2796	0	0	1	0	0.39439	0.279732
IG_STM14_2797	0	0	1	0	0	0
IG_STM14_2799	0	0	1	0	0	0
IG_STM14_2800	0	0	0.403	0.03	0.742935	0.0141454
IG_STM14_2802	0	0	1	0	0	0
IG_STM14_2803	0	0	1	0	0.642583	0.140219
IG_STM14_2805	0	0	1	0	0.305277	0.0254199
IG_STM14_2810	0	0	1	0	0.866317	0.0295695
IG_STM14_2811	0	0	1	0	1.00805	0.0577156
IG_STM14_2812	0	0	1	0	0	0
IG_STM14_2813	0	0	1	0	0	0
IG_STM14_2816	0	0	1	0	1.15705	0.0711528
IG_STM14_2817	0	0	1	0	0.59396	0.0200233
IG_STM14_2819	0	0	1	0	0.694652	0.101378
IG_STM14_2823	0	0	1	0	0.868126	0.0109985
IG_STM14_2825	0	0	1	0	0.952621	0.0226047
IG_STM14_2828	0	0	1	0	0	0
IG_STM14_2830	0	0	0.666667	7.81e-16	0.504004	0.0587692
IG_STM14_2831	0	0	1	0	0.738865	0.125068
IG_STM14_2832	0	0	1	0	2.83613	0.502344
IG_STM14_2834	0	0	1	0	0.856335	0.024574
IG_STM14_2835	0	0	1	0	1.57801	0.212581
IG_STM14_2843	0	0	1	0	0	0
IG_STM14_2848	0	0	1	0	0.532798	0.0684549
IG_STM14_2849	0	0	1	0	1.06043	0.206756
IG_STM14_2850	0	0	1	0	5.32719	1.88387
IG_STM14_2852	0	0	0.763844	0.118	0.623039	0.0364019
IG_STM14_2854	0	0	0.8	1.56e-15	0.85401	0.0161754
IG_STM14_2856	0	0	1	0	0.62066	0.0138757
IG_STM14_2857	0	0	1	0	0.610862	0.0659652
IG_STM14_2859	0	0	0.928	0.129	0.99007	0.126984
IG_STM14_2868	0	0	1	0	0	0
IG_STM14_2873	0	0	1	0	0.797645	0.0462936
IG_STM14_2874	0	0	0.290685	0.0269	0.767093	0.00660553
IG_STM14_2875	0	0	1	0	2	0
IG_STM14_2879	0	0	1	0	0.731555	0.0780335
IG_STM14_2883	0	0	1	0	0	0
IG_STM14_2884	0	0	0.666667	7.81e-16	0.744549	0.0284516
IG_STM14_2893	0	0	1	0	0	0
IG_STM14_2894	0	0	1	0	0	0
IG_STM14_2895	0	0	0.693333	0.0909	0.790404	0.0441296
IG_STM14_2896	0	0	1	0	0.827431	0.0555221
IG_STM14_2897	0	0	1	0	0	0
IG_STM14_2900	0	0	1	0	0	0
IG_STM14_2901	0	0	1	0	1.39641	0.0800079
IG_STM14_2902	0	0	1	0	0	0
IG_STM14_2903	0	0	1	0	6	0
IG_STM14_2905	0	0	1	0	0	0
IG_STM14_2907	0	0	1	0	1.96173	0.15174
IG_STM14_2908	0	0	1	0	0	0
IG_STM14_2912	0	0	1	0	2.39096	0.48053
IG_STM14_2915	0	0	1	0	0	0
IG_STM14_2918	0	0	1	0	0	0
IG_STM14_2922	0	0	1	0	0	0
IG_STM14_2923	0	0	1	0	1.10216	0.0638533
IG_STM14_2924	0	0	0.706667	0.166	0.964318	0.0218756
IG_STM14_2927	0	0	1	0	1.47195	0.0530521
IG_STM14_2928	0	0	1	0	1.18754	0.0643901
IG_STM14_2929	0	0	1	0	0	0
IG_STM14_2935	0	0	0.96	0.109	1.14711	0.0225792
IG_STM14_2936	0	0	1	0	0.470509	0.452065
IG_STM14_2937	0	0	0.946	0.0892	1.14238	0.0926818
IG_STM14_2939	0	0	0.666667	7.81e-16	1.12033	0.0184516
IG_STM14_2940	0	0	1	0	1.53167	0.0670601
IG_STM14_2944	0	0	0.993333	0.0469	1.00216	0.0133307
IG_STM14_2945	0	0	1	0	0.95	0.0325846
IG_STM14_2946	0	0	1	0	1.01572	0.0313119
IG_STM14_2947	0	0	0.568	0.223	1.09282	0.0173708
IG_STM14_2950	0	0	1	0	0.88762	0.0155736
IG_STM14_2951	0	0	0.99	0.0571	1.0358	0.0303988
IG_STM14_2952	0	0	1	0	0.917442	0.0137238
IG_STM14_2953	0	0	1	0	1.15118	0.0204376
IG_STM14_2954	0	0	0.768918	0.0768	0.674562	0.00945193
IG_STM14_2955	0	0	1	0	1.08897	0.138141
IG_STM14_2956	0	0	0.996667	0.0333	1.36841	0.181079
IG_STM14_2957	0	0	1	0	0.022174	0.0034576
IG_STM14_2961	0	0	1	0	0	0
IG_STM14_2962	0	0	1	0	0	0
IG_STM14_2963	0	0	0.979429	0.0441	0.853265	0.0113403
IG_STM14_2965	0	0	1	0	1.66585	0.0584852
IG_STM14_2967	0	0	1	0	0	0
IG_STM14_2970	0	0	1	0	1.65561	0.0615621
IG_STM14_2974	0	0	1	0	1.75567	0.0865672
IG_STM14_2975	0	0	1	0	1.24762	0.0683123
IG_STM14_2976	0	0	1	0	1.03695	0.0515687
IG_STM14_2978	0	0	0.666667	7.81e-16	0.892034	0.0191365
IG_STM14_2980	0	0	1	0	4.54725	1.14308
IG_STM14_2984	0	0	1	0	0	0
IG_STM14_2985	0	0	0.863333	0.165	0.999914	0.0181577
IG_STM14_2992	0	0	1	0	1.80382	0.2691
IG_STM14_2994	0	0	1	0	0	0
IG_STM14_2995	0	0	1	0	0	0
IG_STM14_2998	0	0	1	0	1.8018	0.0999966
IG_STM14_2999	0	0	1	0	0.115279	0.0712182
IG_STM14_3003	0	0	1	0	0.0667183	0.00916754
IG_STM14_3004	0	0	1	0	1.01188	0.108088
IG_STM14_3005	0	0	1	0	1.0654	0.0798434
IG_STM14_3006	0	0	1	0	1.17422	0.0619369
IG_STM14_3008	0	0	1	0	0	0
IG_STM14_3011	0	0	1	0	1.1912	0.0299015
IG_STM14_3012	0	0	1	0	0.698379	0.0469704
IG_STM14_3019	0	0	1	0	0	0
IG_STM14_3023	0	0	1	0	1.04146	0.0776597
IG_STM14_3029	0	0	0.987302	0.0433	1.084	0.0132674
IG_STM14_3033	0	0	1	0	0	0
IG_STM14_3034	0	0	1	0	0.379329	0.0109463
IG_STM14_3038	0	0	1	0	0.763024	0.0552137
IG_STM14_3039	0	0	0.79	0.162	0.850408	0.0141341
IG_STM14_3040	0	0	1	0	1.10771	0.0206155
IG_STM14_3041	0	0	0.7	1.34e-15	0.87339	0.0141234
IG_STM14_3042	0	0	1	0	0	0
IG_STM14_3043	0	0	1	0	0.425639	0.0176357
IG_STM14_3045	0	0	0.826515	0.0305	0.927963	0.00841735
IG_STM14_3049	0	0	1	0	0.654595	0.0117833
IG_STM14_3050	0	0	1	0	1.41375	0.0723245
IG_STM14_3051	0	0	1	0	0	0
IG_STM14_3053	0	0	1	0	0.890741	0.0619523
IG_STM14_3058	0	0	1	0	0.972594	0.0413575
IG_STM14_3061	0	0	1	0	0	0
IG_STM14_3062	0	0	1	0	0	0
IG_STM14_3063	0	0	1	0	0.947584	0.0535758
IG_STM14_3066	0	0	1	0	0.874587	0.0180776
IG_STM14_3070	0	0	1	0	1.08062	0.0269761
IG_STM14_3073	0	0	1	0	1.11047	0.0151418
IG_STM14_3075	0	0	0.7	0.101	1.14514	0.0309872
IG_STM14_3076	0	0	1	0	0	0
IG_STM14_3078	0	0	1	0	0	0
IG_STM14_3079	0	0	0.938095	0.0581	0.938105	0.00739321
IG_STM14_3083	0	0	0.881252	0.0331	0.968751	0.00898811
IG_STM14_3084	0	0	1	0	0	0
IG_STM14_3085	0	0	1	0	0.689791	0.035599
IG_STM14_3089	0	0	1	0	0.755244	0.0134688
IG_STM14_3094	0	0	1	0	0	0
IG_STM14_3095	0	0	1	0	0	0
IG_STM14_3096	0	0	1	0	0.919056	0.0228328
IG_STM14_3098	0	0	0.753333	0.147	0.829638	0.0239157
IG_STM14_3100	0	0	1	0	0.886765	0.054113
IG_STM14_3104	0	0	1	0	0.809928	0.0814589
IG_STM14_3106	0	0	0.554	0.14	1.65941	0.114038
IG_STM14_3109	0	0	1	0	0.591564	0.0301527
IG_STM14_3110	0	0	0.942857	0.0683	1.10853	0.0304721
IG_STM14_3111	0	0	1	0	1.8176	0.193523
IG_STM14_3112	0	0	0.336667	0.0333	0.570095	0.0313747
IG_STM14_3116	0	0	1	0	0.584481	0.0670306
IG_STM14_3117	0	0	1	0	0.577136	0.0589137
IG_STM14_3119	0	0	1	0	0	0
IG_STM14_3121	0	0	1	0	0	0
IG_STM14_3125	0	0	1	0	0.949698	0.0594405
IG_STM14_3126	0	0	0.693333	0.0909	0.822644	0.0115487
IG_STM14_3131	0	0	1	0	0.889729	0.0393622
IG_STM14_3133	0	0	0.876667	0.175	1.31988	0.132077
IG_STM14_3134	0	0	1	0	0	0
IG_STM14_3136	0	0	1	0	0	0
IG_STM14_3137	0	0	0.986286	0.0467	0.89782	0.0285163
IG_STM14_3138	0	0	1	0	1.34031	0.0640907
IG_STM14_3139	0	0	1	0	0.604181	0.0823502
IG_STM14_3144	0	0	0.97	0.0959	0.88848	0.0577759
IG_STM14_3145	0	0	1	0	0.599773	0.0377183
IG_STM14_3152	0	0	1	0	0	0
IG_STM14_3154	0	0	1	0	0.794304	0.0425152
IG_STM14_3155	0	0	1	0	1.03966	0.0310581
IG_STM14_3157	0	0	1	0	0.0140245	0.00163699
IG_STM14_3162	0	0	1	0	0	0
IG_STM14_3164	0	0	0.969429	0.02	0.892596	0.00908863
IG_STM14_3165	0	0	0.563333	0.155	1.13811	0.0374327
IG_STM14_3166	0	0	0.805556	0.0844	1.029	0.00608995
IG_STM14_3167	0	0	0.864699	0.0514	0.93921	0.00781693
IG_STM14_3168	0	0	1	0	0.956776	0.0347271
IG_STM14_3171	0	0	1	0	3.61933	0.224295
IG_STM14_3172	0	0	1	0	0	0
IG_STM14_3173	0	0	1	0	0.71986	0.0142196
IG_STM14_3180	0	0	1	0	0.941762	0.0478087
IG_STM14_3186	0	0	0.683714	0.02	0.678697	0.0251894
IG_STM14_3193	0	0	0.747	0.0502	0.681311	0.0103139
IG_STM14_3194	0	0	1	0	1.05423	0.0150606
IG_STM14_3197	0	0	1	0	0.924809	0.0389811
IG_STM14_3198	0	0	1	0	1.05404	0.0548321
IG_STM14_3199	0	0	1	0	1.46608	0.035594
IG_STM14_3200	0	0	1	0	1.48432	0.0787588
IG_STM14_3201	0	0	0.471	0.137	0.872934	0.0184373
IG_STM14_3203	0	0	1	0	0	0
IG_STM14_3210	0	0	1	0	1.18936	0.0594995
IG_STM14_3211	0	0	0.666667	7.81e-16	1.24515	0.026759
IG_STM14_3212	0	0	1	0	0	0
IG_STM14_3215	0	0	1	0	0.89716	0.0358319
IG_STM14_3217	0	0	1	0	30	0
IG_STM14_3218	0	0	1	0	0.787706	0.0204424
IG_STM14_3219	0	0	1	0	0.836812	0.0227287
IG_STM14_3221	0	0	0.997	0.03	0.925696	0.037743
IG_STM14_3224	0	0	1	0	0.810515	0.0219048
IG_STM14_3226	0	0	1	0	1.35498	0.0764975
IG_STM14_3227	0	0	1	0	0.855667	0.126992
IG_STM14_3229	0	0	1	0	0	0
IG_STM14_3234	0	0	1	0	1.13057	0.0993659
IG_STM14_3237	0	0	1	0	0.951032	0.0666157
IG_STM14_3242	0	0	1	0	0	0
IG_STM14_3244	0	0	1	0	0.953768	0.0288403
IG_STM14_3245	0	0	1	0	0	0
IG_STM14_3246	0	0	1	0	1.54314	0.108925
IG_STM14_3247	0	0	1	0	0	0
IG_STM14_3251	0	0	1	0	1.44845	0.0352031
IG_STM14_3253	0	0	1	0	0	0
IG_STM14_3254	0	0	1	0	1.71202	0.802459
IG_STM14_3257	0	0	1	0	0.547456	0.169406
IG_STM14_3259	0	0	1	0	0	0
IG_STM14_3260	0	0	1	0	0	0
IG_STM14_3262	0	0	1	0	0	0
IG_STM14_3264	0	0	1	0	1.06587	0.0313791
IG_STM14_3266	0	0	0.972	0.0697	1.30006	0.0186494
IG_STM14_3268	0	0	1	0	0.66675	0.0250626
IG_STM14_3270	0	0	1	0	36	0
IG_STM14_3272	0	0	1	0	1.40233	0.0823691
IG_STM14_3274	0	0	1	0	1.00789	0.0470402
IG_STM14_3276	0	0	1	0	0.909133	0.0238375
IG_STM14_3277	0	0	1	0	0	0
IG_STM14_3278	0	0	1	0	0	0
IG_STM14_3279	0	0	1	0	0	0
IG_STM14_3280	0	0	1	0	0	0
IG_STM14_3281	0	0	1	0	3	0
IG_STM14_3284	0	0	1	0	0.729513	0.0505976
IG_STM14_3285	0	0	1	0	1.21152	0.0254916
IG_STM14_3288	0	0	1	0	0.500304	0.0244319
IG_STM14_3289	0	0	1	0	0.39458	0.041732
IG_STM14_3290	0	0	1	0	0.0470484	0.00931164
IG_STM14_3291	0	0	1	0	0.504509	0.0617055
IG_STM14_3294	0	0	1	0	1.24018	0.12929
IG_STM14_3295	0	0	1	0	0.969589	0.00869319
IG_STM14_3296	0	0	0.67	0.0333	1.28871	0.0224647
IG_STM14_3298	0	0	0.713018	0.035	1.06361	0.00698466
IG_STM14_3301	0	0	0.666667	7.81e-16	0.616541	0.0280882
IG_STM14_3302	0	0	1	0	22.4725	16.6695
IG_STM14_3304	0	0	1	0	1.15128	0.0318619
IG_STM14_3305	0	0	0.973714	0.0483	0.997359	0.0129601
IG_STM14_3306	0	0	1	0	1.06117	0.00675146
IG_STM14_3307	0	0	1	0	0.946845	0.0174675
IG_STM14_3309	0	0	1	0	0.999563	0.0416867
IG_STM14_3310	0	0	1	0	0.986547	0.0379613
IG_STM14_3315	0	0	1	0	1.78316	0.225218
IG_STM14_3319	0	0	0.727	0.0863	0.935721	0.0170166
IG_STM14_3320	0	0	1	0	0.901093	0.0229704
IG_STM14_3321	0	0	1	0	1.11628	0.0153478
IG_STM14_3324	0	0	0.924173	0.0674	1.31379	0.0381307
IG_STM14_3326	0	0	1	0	1.19416	0.0590601
IG_STM14_3327	0	0	0.945441	0.0495	1.04211	0.0234287
IG_STM14_3328	0	0	0.783333	0.16	1.00767	0.0136202
IG_STM14_3329	0	0	0.996667	0.0333	0.639399	0.219386
IG_STM14_3331	0	0	0.82636	0.0467	1.78186	0.0143964
IG_STM14_3332	0	0	1	0	0.413212	0.143404
IG_STM14_3333	0	0	0.889143	0.0196	1.03579	0.0147026
IG_STM14_3335	0	0	0.478	0.139	0.903468	0.0146037
IG_STM14_3337	0	0	0.83669	0.046	0.913307	0.00747582
IG_STM14_3338	0	0	1	0	0.880809	0.0240892
IG_STM14_3339	0	0	1	0	0.730789	0.043072
IG_STM14_3340	0	0	0.893333	0.156	1.00478	0.0281487
IG_STM14_3342	0	0	1	0	1.10806	0.0469529
IG_STM14_3344	0	0	1	0	0	0
IG_STM14_3345	0	0	1	0	1.23684	0.089341
IG_STM14_3346	0	0	1	0	1.61617	0.423646
IG_STM14_3350	0	0	0.933576	0.049	1.01035	0.0117213
IG_STM14_3351	0	0	1	0	0.872747	0.0218456
IG_STM14_3352	0	0	1	0	0.869058	0.026921
IG_STM14_3353	0	0	1	0	0.851279	0.013847
IG_STM14_3355	0	0	1	0	0.892528	0.191009
IG_STM14_3356	0	0	1	0	0.826979	0.0134044
IG_STM14_3359	0	0	1	0	0	0
IG_STM14_3361	0	0	1	0	1.62791	0.352985
IG_STM14_3363	0	0	1	0	0.787231	0.0520074
IG_STM14_3364	0	0	1	0	0	0
IG_STM14_3367	0	0	1	0	0.451809	0.0450725
IG_STM14_3369	0	0	1	0	0.922892	0.0688563
IG_STM14_3370	0	0	1	0	0.51466	0.0223787
IG_STM14_3374	0	0	0.666667	7.81e-16	0.61101	0.0179806
IG_STM14_3376	0	0	1	0	1.06285	0.0728992
IG_STM14_3377	0	0	1	0	1.34344	0.0544768
IG_STM14_3378	0	0	1	0	0.88758	0.0107417
IG_STM14_3379	0	0	1	0	0	0
IG_STM14_3380	0	0	1	0	0.740635	0.0361117
IG_STM14_3384	0	0	1	0	0.649381	0.0170758
IG_STM14_3385	0	0	1	0	0.923514	0.0431263
IG_STM14_3387	0	0	1	0	0	0
IG_STM14_3391	0	0	1	0	0.728505	0.0141633
IG_STM14_3393	0	0	1	0	0.333485	0.0362859
IG_STM14_3395	0	0	1	0	0.122267	0.019757
IG_STM14_3396	0	0	0.666667	7.81e-16	0.795597	0.00907899
IG_STM14_3397	0	0	1	0	1.04157	0.0953641
IG_STM14_3401	0	0	1	0	0	0
IG_STM14_3402	0	0	0.988	0.0591	0.728778	0.0464914
IG_STM14_3403	0	0	1	0	0.895024	0.033383
IG_STM14_3404	0	0	1	0	0.892063	0.243218
IG_STM14_3406	0	0	0.914286	0.0298	1.01749	0.0310731
IG_STM14_3407	0	0	0.73	0.131	1.22282	0.0566867
IG_STM14_3408	0	0	1	0	0.696295	0.0243049
IG_STM14_3409	0	0	1	0	1.08462	0.126945
IG_STM14_3411	0	0	1	0	0	0
IG_STM14_3413	0	0	0.893333	0.156	0.954493	0.0587474
IG_STM14_3417	0	0	1	0	0.466361	0.0239292
IG_STM14_3419	0	0	1	0	0.836188	0.0460166
IG_STM14_3425	0	0	1	0	0	0
IG_STM14_3426	0	0	1	0	0	0
IG_STM14_3431	0	0	1	0	0	0
IG_STM14_3436	0	0	1	0	0	0
IG_STM14_3438	0	0	1	0	0	0
IG_STM14_3444	0	0	1	0	4.69408	0.89154
IG_STM14_3448	0	0	1	0	1.21535	0.0847664
IG_STM14_3449	0	0	1	0	0.42748	0.119586
IG_STM14_3451	0	0	1	0	0.676335	0.047611
IG_STM14_3455	0	0	1	0	1	0
IG_STM14_3456	0	0	1	0	1.168	0.0582331
IG_STM14_3462	0	0	0.763333	0.159	1.04415	0.0317068
IG_STM14_3463	0	0	0.666667	7.81e-16	1.7029	0.113005
IG_STM14_3464	0	0	0.873333	0.163	0.983555	0.0324635
IG_STM14_3466	0	0	1	0	0.758853	0.0323065
IG_STM14_3467	0	0	0.666667	7.81e-16	1.40348	0.0602965
IG_STM14_3474	0	0	0.4	7.81e-16	0.754274	0.0181043
IG_STM14_3475	0	0	0.891684	0.0579	0.976075	0.0142538
IG_STM14_3483	0	0	1	0	0.877266	0.0489046
IG_STM14_3484	0	0	1	0	1.16936	0.766087
IG_STM14_3486	0	0	0.72	0.14	0.874282	0.0151852
IG_STM14_3499	0	0	0.894	0.146	1.22118	0.0519744
IG_STM14_3500	0	0	0.675714	0.0823	0.917324	0.0132119
IG_STM14_3502	0	0	1	0	1.05553	0.0497999
IG_STM14_3503	0	0	1	0	0.851841	0.0378185
IG_STM14_3504	0	0	0.967429	0.0629	1.01756	0.0091949
IG_STM14_3505	0	0	1	0	0.662171	0.0448035
IG_STM14_3508	0	0	0.904	0.141	0.970218	0.0204161
IG_STM14_3509	0	0	1	0	0.573054	0.0596133
IG_STM14_3510	0	0	1	0	1.00504	0.0285009
IG_STM14_3511	0	0	1	0	0	0
IG_STM14_3514	0	0	1	0	0	0
IG_STM14_3515	0	0	1	0	0.92714	0.069538
IG_STM14_3517	0	0	1	0	0.778205	0.0497213
IG_STM14_3521	0	0	1	0	0	0
IG_STM14_3523	0	0	1	0	2.22801	0.894037
IG_STM14_3527	0	0	1	0	0.0799461	0.00584603
IG_STM14_3528	0	0	1	0	0.287344	0.0303831
IG_STM14_3536	0	0	1	0	0	0
IG_STM14_3540	0	0	0.4	7.81e-16	0.732575	0.0182826
IG_STM14_3541	0	0	0.682346	0.0746	1.0296	0.0327106
IG_STM14_3549	0	0	1	0	3.17134	0.401766
IG_STM14_3550	0	0	0.823333	0.167	0.888285	0.0488548
IG_STM14_3551	0	0	1	0	0.886136	0.0420509
IG_STM14_3552	0	0	1	0	1.07682	0.0378117
IG_STM14_3554	0	0	0.992	0.0293	1.31959	0.0274828
IG_STM14_3555	0	0	1	0	1.43257	0.0810773
IG_STM14_3556	0	0	0.8746	0.0792	1.14748	0.0142625
IG_STM14_3557	0	0	1	0	0.956564	0.0178844
IG_STM14_3558	0	0	1	0	3	0
IG_STM14_3559	0	0	1	0	1.04081	0.046799
IG_STM14_3560	0	0	1	0	1.1745	0.0200056
IG_STM14_3561	0	0	0.976	0.0653	1.43204	0.0245801
IG_STM14_3564	0	0	0.666667	7.81e-16	1.31244	0.0344569
IG_STM14_3565	0	0	1	0	1.0474	0.0217586
IG_STM14_3571	0	0	1	0	1.07352	0.0287145
IG_STM14_3572	0	0	0.676667	0.0571	1.09783	0.0445141
IG_STM14_3573	0	0	1	0	1.32953	0.0805453
IG_STM14_3576	0	0	1	0	1.8352	0.404731
IG_STM14_3577	0	0	1	0	0.818142	0.0319163
IG_STM14_3578	0	0	1	0	0.973008	0.0195505
IG_STM14_3580	0	0	1	0	0	0
IG_STM14_3581	0	0	1	0	1.59061	0.163795
IG_STM14_3588	0	0	0.666667	7.81e-16	0.800947	0.0208908
IG_STM14_3590	0	0	0.963595	0.0312	1.00424	0.00542337
IG_STM14_3591	0	0	1	0	1.09405	0.0633692
IG_STM14_3593	0	0	1	0	5.38364	1.27006
IG_STM14_3594	0	0	1	0	0.346716	0.0281569
IG_STM14_3597	0	0	0.1	1.95e-16	0.694117	0.0252022
IG_STM14_3598	0	0	1	0	0.900862	0.0152038
IG_STM14_3600	0	0	0.763333	0.152	0.893233	0.0195431
IG_STM14_3602	0	0	1	0	1.16265	0.066473
IG_STM14_3603	0	0	1	0	0	0
IG_STM14_3604	0	0	1	0	2.97486	1.01034
IG_STM14_3605	0	0	1	0	1.13367	0.0540318
IG_STM14_3606	0	0	1	0	0.669024	0.0752153
IG_STM14_3607	0	0	1	0	15	0
IG_STM14_3608	0	0	1	0	0.732867	0.0487763
IG_STM14_3611	0	0	1	0	0	0
IG_STM14_3616	0	0	1	0	0	0
IG_STM14_3624	0	0	1	0	0	0
IG_STM14_3628	0	0	1	0	0.955716	0.0241438
IG_STM14_3630	0	0	1	0	1.44531	0.125017
IG_STM14_3632	0	0	1	0	0.0416248	0.0087376
IG_STM14_3633	0	0	1	0	0.567036	0.0301889
IG_STM14_3635	0	0	1	0	0.885552	0.0242039
IG_STM14_3639	0	0	1	0	0	0
IG_STM14_3641	0	0	1	0	1.0412	0.031709
IG_STM14_3642	0	0	1	0	1.03831	0.0251089
IG_STM14_3643	0	0	0.666667	7.81e-16	1.30756	0.0708112
IG_STM14_3644	0	0	1	0	1.00771	0.0394889
IG_STM14_3646	0	0	1	0	0.861561	0.0245116
IG_STM14_3647	0	0	1	0	0.326435	0.0516406
IG_STM14_3648	0	0	1	0	0.95921	0.0209754
IG_STM14_3652	0	0	1	0	0.058422	0.015786
IG_STM14_3653	0	0	1	0	1.01866	0.0316739
IG_STM14_3655	0	0	1	0	0.664868	0.0331929
IG_STM14_3657	0	0	1	0	7.67812	2.25249
IG_STM14_3660	0	0	0.816623	0.0463	0.958735	0.0117789
IG_STM14_3661	0	0	1	0	0.833171	0.0212436
IG_STM14_3663	0	0	0.675563	0.0887	0.952807	0.00974402
IG_STM14_3666	0	0	0.8	1.56e-15	0.825349	0.0251622
IG_STM14_3668	0	0	1	0	0.904003	0.0173591
IG_STM14_3669	0	0	1	0	1.38593	0.158407
IG_STM14_3672	0	0	1	0	0	0
IG_STM14_3674	0	0	1	0	0	0
IG_STM14_3676	0	0	1	0	1.32264	0.0979084
IG_STM14_3677	0	0	1	0	0.26306	0.0697181
IG_STM14_3681	0	0	1	0	0	0
IG_STM14_3682	0	0	1	0	0.0654296	0.0183133
IG_STM14_3683	0	0	1	0	0.723726	0.0259794
IG_STM14_3684	0	0	1	0	1.87228	0.358575
IG_STM14_3686	0	0	1	0	0.954193	0.0240339
IG_STM14_3687	0	0	1	0	0.856685	0.026988
IG_STM14_3688	0	0	1	0	0.775542	0.044308
IG_STM14_3691	0	0	1	0	0	0
IG_STM14_3697	0	0	0.993333	0.0469	1.14446	0.0706079
IG_STM14_3698	0	0	1	0	0	0
IG_STM14_3699	0	0	0.811429	0.127	0.753937	0.0394623
IG_STM14_3701	0	0	1	0	0	0
IG_STM14_3706	0	0	1	0	1.12169	0.0270736
IG_STM14_3707	0	0	0.986667	0.0656	1.97408	0.0880507
IG_STM14_3708	0	0	0.826667	0.167	0.996668	0.0105646
IG_STM14_3709	0	0	1	0	0	0
IG_STM14_3711	0	0	1	0	1.0326	0.06423
IG_STM14_3719	0	0	1	0	0.960581	0.0300353
IG_STM14_3720	0	0	1	0	1.59079	1.08065
IG_STM14_3721	0	0	1	0	1.08962	0.0394977
IG_STM14_3722	0	0	1	0	0	0
IG_STM14_3723	0	0	0.816667	0.167	0.945745	0.0203731
IG_STM14_3724	0	0	1	0	0.71105	0.0206584
IG_STM14_3727	0	0	0.997944	0.0101	1.0668	0.03894
IG_STM14_3728	0	0	0.873333	0.163	0.865607	0.0241016
IG_STM14_3729	0	0	1	0	1.59193	0.196456
IG_STM14_3732	0	0	0.701	0.01	0.728642	0.0234323
IG_STM14_3735	0	0	0.783429	0.0477	0.803559	0.034299
IG_STM14_3737	0	0	1	0	0	0
IG_STM14_3738	0	0	1	0	1.05993	0.143868
IG_STM14_3739	0	0	1	0	0.887222	0.0701345
IG_STM14_3740	0	0	1	0	0.642412	0.0370197
IG_STM14_3743	0	0	0.873333	0.163	0.998083	0.0352584
IG_STM14_3744	0	0	1	0	0.458061	0.308666
IG_STM14_3749	0	0	1	0	2.01965	0.0874229
IG_STM14_3750	0	0	1	0	0.972392	0.20993
IG_STM14_3751	0	0	1	0	0	0
IG_STM14_3755	0	0	1	0	1.41417	0.128764
IG_STM14_3761	0	0	0.971429	1.12e-16	0.793996	0.0228669
IG_STM14_3764	0	0	1	0	0.996445	0.0263698
IG_STM14_3765	0	0	1	0	0.657113	0.0379416
IG_STM14_3766	0	0	1	0	0.576135	0.0407991
IG_STM14_3770	0	0	1	0	0.888013	0.0244383
IG_STM14_3774	0	0	1	0	0.787435	0.0191148
IG_STM14_3775	0	0	1	0	0	0
IG_STM14_3776	0	0	1	0	0.573562	0.0194892
IG_STM14_3781	0	0	1	0	0.441643	0.0299121
IG_STM14_3782	0	0	1	0	0	0
IG_STM14_3786	0	0	0.667	0.17	0.911386	0.0216048
IG_STM14_3787	0	0	0.673333	0.0469	0.83837	0.0183797
IG_STM14_3789	0	0	0.666128	0.0272	0.853859	0.00627864
IG_STM14_3790	0	0	1	0	1.50649	0.0961307
IG_STM14_3791	0	0	1	0	0.590039	0.0179603
IG_STM14_3796	0	0	1	0	0	0
IG_STM14_3797	0	0	1	0	1.06882	0.0283581
IG_STM14_3799	0	0	1	0	0.943851	0.00589104
IG_STM14_3800	0	0	1	0	0.942802	0.0357272
IG_STM14_3801	0	0	0.666667	7.81e-16	0.662455	0.042831
IG_STM14_3802	0	0	1	0	0.972142	0.0227609
IG_STM14_3804	0	0	1	0	1.319	0.177017
IG_STM14_3805	0	0	1	0	1.25708	0.0763904
IG_STM14_3807	0	0	1	0	0.868219	0.0273707
IG_STM14_3815	0	0	1	0	0.834234	0.526566
IG_STM14_3817	0	0	1	0	0	0
IG_STM14_3818	0	0	0.997	0.03	0.999354	0.0188064
IG_STM14_3819	0	0	0.716667	0.12	1.0819	0.0374659
IG_STM14_3821	0	0	1	0	0.936082	0.0210038
IG_STM14_3823	0	0	1	0	3	0
IG_STM14_3824	0	0	1	0	0	0
IG_STM14_3828	0	0	1	0	0.855007	0.0365842
IG_STM14_3829	0	0	1	0	1.53175	0.101848
IG_STM14_3832	0	0	1	0	0.646124	0.485882
IG_STM14_3835	0	0	1	0	0	0
IG_STM14_3836	0	0	1	0	0.929696	0.0219728
IG_STM14_3839	0	0	0.826	0.149	0.867333	0.0172246
IG_STM14_3841	0	0	1	0	1.08803	0.036156
IG_STM14_3842	0	0	1	0	1.05994	0.02656
IG_STM14_3845	0	0	1	0	0	0
IG_STM14_3846	0	0	1	0	1.14772	0.084425
IG_STM14_3847	0	0	1	0	0.966777	0.0791831
IG_STM14_3848	0	0	1	0	0.544509	0.0727613
IG_STM14_3853	0	0	1	0	0.760637	0.0218848
IG_STM14_3854	0	0	1	0	0.726452	0.021889
IG_STM14_3857	0	0	1	0	0.868401	0.101229
IG_STM14_3859	0	0	0.68	0.0656	0.926108	0.0324207
IG_STM14_3861	0	0	1	0	1.4104	0.0779064
IG_STM14_3863	0	0	1	0	0.620098	0.0381866
IG_STM14_3864	0	0	1	0	0.856042	0.0208822
IG_STM14_3865	0	0	1	0	0.806184	0.0275101
IG_STM14_3866	0	0	0.971429	1.12e-16	1.50287	0.0707531
IG_STM14_3868	0	0	1	0	0.764017	0.0427483
IG_STM14_3869	0	0	1	0	0.830288	0.0378312
IG_STM14_3870	0	0	1	0	1.28179	0.0419499
IG_STM14_3871	0	0	1	0	0.945323	0.0307503
IG_STM14_3872	0	0	1	0	0.964266	0.115074
IG_STM14_3875	0	0	1	0	0.709191	0.0373894
IG_STM14_3876	0	0	1	0	0	0
IG_STM14_3877	0	0	1	0	0	0
IG_STM14_3878	0	0	1	0	0.843859	0.0192116
IG_STM14_3879	0	0	1	0	0.066628	0.0211638
IG_STM14_3880	0	0	1	0	8.51549	5.49163
IG_STM14_3881	0	0	1	0	0.956642	0.0389457
IG_STM14_3882	0	0	1	0	1.29646	0.0948656
IG_STM14_3883	0	0	1	0	0.514412	0.044155
IG_STM14_3884	0	0	1	0	0	0
IG_STM14_3886	0	0	1	0	0.964414	0.0382526
IG_STM14_3887	0	0	1	0	0	0
IG_STM14_3889	0	0	1	0	1.09974	0.0725167
IG_STM14_3890	0	0	1	0	0	0
IG_STM14_3891	0	0	1	0	9	0
IG_STM14_3892	0	0	1	0	0	0
IG_STM14_3894	0	0	0.923429	0.103	0.962252	0.0187556
IG_STM14_3896	0	0	1	0	0.98683	0.0497849
IG_STM14_3899	0	0	1	0	0	0
IG_STM14_3900	0	0	1	0	0	0
IG_STM14_3901	0	0	1	0	1.03822	0.0777238
IG_STM14_3903	0	0	1	0	0	0
IG_STM14_3905	0	0	1	0	1.07604	0.0858843
IG_STM14_3906	0	0	0.661	0.154	1.32635	0.0807314
IG_STM14_3908	0	0	1	0	1.23784	0.124435
IG_STM14_3910	0	0	1	0	0.752516	0.0149017
IG_STM14_3911	0	0	1	0	0	0
IG_STM14_3914	0	0	1	0	0.739517	0.0427692
IG_STM14_3915	0	0	1	0	0	0
IG_STM14_3916	0	0	1	0	0.73353	0.016808
IG_STM14_3917	0	0	1	0	0.847246	0.044923
IG_STM14_3918	0	0	1	0	0	0
IG_STM14_3920	0	0	1	0	1.0254	0.771812
IG_STM14_3922	0	0	0.982	0.0716	0.96193	0.0285312
IG_STM14_3923	0	0	1	0	0.820927	0.0619949
IG_STM14_3925	0	0	1	0	0.759636	0.0382786
IG_STM14_3927	0	0	1	0	1.26512	0.0313557
IG_STM14_3928	0	0	0.854586	0.0264	1.01295	0.00839425
IG_STM14_3929	0	0	1	0	0.0941058	0.0315829
IG_STM14_3930	0	0	1	0	0	0
IG_STM14_3932	0	0	1	0	0.977026	0.0237594
IG_STM14_3935	0	0	1	0	10	0
IG_STM14_3936	0	0	0.67	0.0333	1.07233	0.0129591
IG_STM14_3939	0	0	1	0	0	0
IG_STM14_3943	0	0	0.984237	0.0321	1.10459	0.0063401
IG_STM14_3944	0	0	0.42	0.215	0.897397	0.046275
IG_STM14_3945	0	0	0.836667	0.167	0.765293	0.0410358
IG_STM14_3946	0	0	1	0	0	0
IG_STM14_3950	0	0	1	0	0	0
IG_STM14_3951	0	0	1	0	1.43065	0.0776706
IG_STM14_3956	0	0	0.7	1.34e-15	0.728062	0.014084
IG_STM14_3958	0	0	1	0	0.952398	0.0940449
IG_STM14_3960	0	0	0.763333	0.152	1.0586	0.0716447
IG_STM14_3961	0	0	1	0	0.368149	0.233868
IG_STM14_3962	0	0	0.34	0.0469	0.563212	0.0327505
IG_STM14_3963	0	0	1	0	1.1369	0.852164
IG_STM14_3964	0	0	1	0	0	0
IG_STM14_3966	0	0	1	0	0	0
IG_STM14_3967	0	0	1	0	0	0
IG_STM14_3969	0	0	1	0	0	0
IG_STM14_3972	0	0	1	0	0.835097	0.0808025
IG_STM14_3973	0	0	1	0	1.74912	0.12024
IG_STM14_3975	0	0	0.982	0.0716	0.895933	0.0293385
IG_STM14_3979	0	0	1	0	1.11004	0.0549428
IG_STM14_3981	0	0	1	0	0.757938	0.164104
IG_STM14_3982	0	0	1	0	0	0
IG_STM14_3983	0	0	1	0	0	0
IG_STM14_3984	0	0	1	0	0	0
IG_STM14_3985	0	0	1	0	2	0
IG_STM14_3990	0	0	0.974746	0.0346	0.995982	0.0223188
IG_STM14_3992	0	0	1	0	0	0
IG_STM14_3993	0	0	1	0	2	0
IG_STM14_3994	0	0	1	0	0.0197666	0.00328035
IG_STM14_4000	0	0	1	0	0.647867	0.0669031
IG_STM14_4002	0	0	1	0	0	0
IG_STM14_4003	0	0	1	0	0	0
IG_STM14_4004	0	0	1	0	0	0
IG_STM14_4009	0	0	1	0	8	0
IG_STM14_4010	0	0	0.866667	0.164	1.06567	0.0694134
IG_STM14_4013	0	0	1	0	1.0709	0.749333
IG_STM14_4014	0	0	1	0	1.36905	0.0488718
IG_STM14_4016	0	0	0.666667	7.81e-16	0.400968	0.0150588
IG_STM14_4017	0	0	1	0	0	0
IG_STM14_4018	0	0	1	0	1.94603	0.0731272
IG_STM14_4019	0	0	1	0	0.488599	0.378224
IG_STM14_4022	0	0	1	0	1.33091	0.0342487
IG_STM14_4030	0	0	1	0	0.717946	0.0285128
IG_STM14_4031	0	0	1	0	0	0
IG_STM14_4032	0	0	1	0	1.34968	0.167139
IG_STM14_4035	0	0	1	0	2.71106	0.375538
IG_STM14_4036	0	0	1	0	0	0
IG_STM14_4038	0	0	1	0	0.698678	0.0354667
IG_STM14_4039	0	0	0.666667	7.81e-16	0.846322	0.00972727
IG_STM14_4040	0	0	1	0	1.0262	0.020806
IG_STM14_4041	0	0	1	0	0.505676	0.041855
IG_STM14_4042	0	0	1	0	0.997041	0.0449564
IG_STM14_4046	0	0	1	0	1.52973	0.0263915
IG_STM14_4049	0	0	1	0	1.28219	0.0748732
IG_STM14_4053	0	0	0.7	1.34e-15	1.16633	0.0171535
IG_STM14_4055	0	0	1	0	1.57222	0.364116
IG_STM14_4056	0	0	1	0	1.47435	0.177843
IG_STM14_4057	0	0	1	0	0.497395	0.361995
IG_STM14_4058	0	0	1	0	1.16716	0.0527087
IG_STM14_4061	0	0	1	0	0.805378	0.0137444
IG_STM14_4062	0	0	1	0	6	0
IG_STM14_4063	0	0	1	0	4.12761	1.89212
IG_STM14_4064	0	0	1	0	0.535127	0.0174221
IG_STM14_4069	0	0	1	0	0	0
IG_STM14_4071	0	0	1	0	0.765716	0.0410595
IG_STM14_4072	0	0	1	0	1.02591	0.0367215
IG_STM14_4074	0	0	1	0	1.08235	0.0351238
IG_STM14_4078	0	0	1	0	0	0
IG_STM14_4081	0	0	1	0	0	0
IG_STM14_4082	0	0	0.557143	0.065	1.05926	0.0295336
IG_STM14_4083	0	0	1	0	0	0
IG_STM14_4085	0	0	1	0	0	0
IG_STM14_4086	0	0	1	0	1.03996	0.030268
IG_STM14_4090	0	0	1	0	0.642545	0.0153659
IG_STM14_4092	0	0	0.706667	0.109	0.954703	0.0189031
IG_STM14_4094	0	0	0.997	0.03	1.05228	0.0158631
IG_STM14_4095	0	0	1	0	0.870359	0.0319545
IG_STM14_4097	0	0	1	0	2.15093	0.117257
IG_STM14_4099	0	0	1	0	0	0
IG_STM14_4100	0	0	0.854	0.0892	0.901251	0.0883822
IG_STM14_4101	0	0	1	0	0	0
IG_STM14_4102	0	0	1	0	0	0
IG_STM14_4109	0	0	1	0	0	0
IG_STM14_4113	0	0	1	0	0.606466	0.0248622
IG_STM14_4116	0	0	1	0	0	0
IG_STM14_4117	0	0	1	0	0.325941	0.0213719
IG_STM14_4118	0	0	1	0	0	0
IG_STM14_4119	0	0	1	0	0	0
IG_STM14_4122	0	0	1	0	0	0
IG_STM14_4127	0	0	1	0	0	0
IG_STM14_4134	0	0	1	0	0	0
IG_STM14_4140	0	0	1	0	0	0
IG_STM14_4144	0	0	1	0	0	0
IG_STM14_4145	0	0	1	0	0	0
IG_STM14_4147	0	0	1	0	0.548508	0.0263291
IG_STM14_4150	0	0	1	0	0.643992	0.0717289
IG_STM14_4151	0	0	1	0	0	0
IG_STM14_4152	0	0	1	0	0	0
IG_STM14_4153	0	0	1	0	0	0
IG_STM14_4157	0	0	0.666667	7.81e-16	1.27061	0.051903
IG_STM14_4158	0	0	0.7	1.34e-15	0.755274	0.0208272
IG_STM14_4159	0	0	0.983333	0.073	1.12748	0.0884423
IG_STM14_4160	0	0	1	0	0.800356	0.0124324
IG_STM14_4163	0	0	1	0	0.200936	0.129944
IG_STM14_4166	0	0	0.918571	0.0188	1.03619	0.016733
IG_STM14_4167	0	0	1	0	1.29265	0.0444007
IG_STM14_4171	0	0	1	0	1.49179	0.130734
IG_STM14_4173	0	0	0.996667	0.0333	1.28068	0.0527057
IG_STM14_4174	0	0	1	0	0	0
IG_STM14_4176	0	0	1	0	0	0
IG_STM14_4179	0	0	1	0	1.26247	0.0467208
IG_STM14_4180	0	0	1	0	0.710642	0.0116398
IG_STM14_4182	0	0	1	0	0.95688	0.0369132
IG_STM14_4186	0	0	1	0	1.34756	0.0429673
IG_STM14_4188	0	0	0.784	0.135	0.95178	0.0132391
IG_STM14_4189	0	0	1	0	1.03656	0.0221492
IG_STM14_4191	0	0	1	0	0.862423	0.0161077
IG_STM14_4197	0	0	1	0	0.340256	0.0370913
IG_STM14_4198	0	0	1	0	0.18147	0.0101356
IG_STM14_4200	0	0	0.685714	0.0223	0.260972	0.0196493
IG_STM14_4205	0	0	1	0	0.90972	0.0182247
IG_STM14_4206	0	0	1	0	1.03974	0.141784
IG_STM14_4207	0	0	1	0	1.38955	0.123179
IG_STM14_4208	0	0	1	0	1.37311	0.0576815
IG_STM14_4209	0	0	1	0	1.19871	0.0265413
IG_STM14_4210	0	0	1	0	0.628603	0.0187167
IG_STM14_4212	0	0	1	0	1.71429	0.147919
[truncated: 6,024 more rows]

## Sheet: ARTIST H2O2H
Tn-seq of Salmonella Typhimurium grown in presence of 3.5 mM H2O2 till mid-log phase
Locus Tag	Significant	Reproducibly significant	p-value	Standard deviation	Read count ratio	Standard deviation
IG_1	0	0	1	0	0.864955	0.0426654
IG_STM14_0005	0	0	1	0	0.476438	0.0431519
IG_STM14_0006	0	0	1	0	1.85979	0.236994
IG_STM14_0007	0	0	1	0	1.323	0.0783044
IG_STM14_0008	0	0	1	0	1.07749	0.0926996
IG_STM14_0009	0	0	1	0	3.83872	0.483007
IG_STM14_0010	0	0	0.666667	7.81071e-16	1.92807	0.0930466
IG_STM14_0012	0	0	1	0	1.37057	0.0276587
IG_STM14_0013	0	0	1	0	1.4202	0.0623054
IG_STM14_0014	0	0	1	0	2.56609	0.328434
IG_STM14_0015	0	0	1	0	1.08628	0.0586099
IG_STM14_0017	0	0	1	0	1.15204	0.0352845
IG_STM14_0018	0	0	1	0	1.21441	0.0198867
IG_STM14_0020	0	0	1	0	1.72168	0.181792
IG_STM14_0022	0	0	1	0	1.01895	0.0502695
IG_STM14_0023	0	0	1	0	1.2261	0.0614993
IG_STM14_0025	0	0	1	0	0.926275	0.0528177
IG_STM14_0026	0	0	1	0	0.455621	0.147629
IG_STM14_0027	0	0	1	0	1.02023	0.0596914
IG_STM14_0028	0	0	1	0	1.39609	0.0467344
IG_STM14_0035	0	0	1	0	1.43317	0.272887
IG_STM14_0037	0	0	1	0	1.10351	0.0133904
IG_STM14_0038	0	0	0.771429	6.6949e-16	1.14524	0.0157881
IG_STM14_0041	0	0	1	0	1.20711	0.0193161
IG_STM14_0043	0	0	1	0	1.17369	0.0621244
IG_STM14_0044	0	0	0.576472	0.075337	1.09616	0.0364891
IG_STM14_0045	0	0	1	0	1.42423	0.0951087
IG_STM14_0047	0	0	1	0	1.0518	0.0267083
IG_STM14_0048	0	0	0.82	0.166969	1.22722	0.291029
IG_STM14_0050	0	0	1	0	1.63929	0.103883
IG_STM14_0051	0	0	1	0	0	0
IG_STM14_0052	0	0	0.908333	0.088142	1.05966	0.0141116
IG_STM14_0053	0	0	1	0	0	0
IG_STM14_0055	0	0	1	0	0	0
IG_STM14_0060	0	0	0.923333	0.140984	0.699425	0.0781141
IG_STM14_0061	0	0	1	0	1.3019	0.0415635
IG_STM14_0064	0	0	1	0	0.586549	0.0254865
IG_STM14_0065	0	0	1	0	1.06413	0.0498685
IG_STM14_0066	0	0	1	0	0.972277	0.0966014
IG_STM14_0067	0	0	1	0	5.67449	2.0872
IG_STM14_0068	0	0	1	0	0.639451	0.0521525
IG_STM14_0075	0	0	1	0	0.980134	0.0852695
IG_STM14_0076	0	0	0.97	0.0958745	0.763586	0.0330989
IG_STM14_0077	0	0	0.834709	0.134916	1.20257	0.149833
IG_STM14_0079	0	0	1	0	0.822472	0.0587554
IG_STM14_0081	0	0	0.997	0.03	1.15791	0.032923
IG_STM14_0083	0	0	1	0	11	0
IG_STM14_0084	0	0	1	0	0.852003	0.0295315
IG_STM14_0085	0	0	1	0	0	0
IG_STM14_0089	0	0	1	0	1.19368	0.0841898
IG_STM14_0090	0	0	1	0	7	0
IG_STM14_0092	0	0	1	0	0.0519133	0.008361
IG_STM14_0094	0	0	1	0	0.984582	0.0580805
IG_STM14_0095	0	0	1	0	1.3486	0.109098
IG_STM14_0096	0	0	0.793	0.163457	1.1503	0.0101698
IG_STM14_0098	0	0	1	0	0.862308	0.0342051
IG_STM14_0099	0	0	1	0	1.01374	0.0126832
IG_STM14_0100	0	0	0.679048	0.0389514	1.21551	0.0201238
IG_STM14_0106	0	0	1	0	0	0
IG_STM14_0107	0	0	1	0	5.94002	3.67412
IG_STM14_0115	0	0	1	0	0.0851568	0.0318832
IG_STM14_0117	0	0	0.87	0.163402	0.851767	0.0242065
IG_STM14_0118	0	0	1	0	0.981414	0.0174703
IG_STM14_0119	0	0	0.670996	1.11582e-15	0.903354	0.0054193
IG_STM14_0120	0	0	1	0	1.23555	0.038675
IG_STM14_0121	0	0	0.666667	7.81071e-16	0.603399	0.0225365
IG_STM14_0123	0	0	1	0	1.0009	0.0315311
IG_STM14_0124	0	0	1	0	0.816953	0.044447
IG_STM14_0129	0	0	1	0	0.978072	0.0201422
IG_STM14_0131	0	0	0.978	0.0628932	1.04224	0.0490423
IG_STM14_0136	0	0	1	0	1.15864	0.0284008
IG_STM14_0137	0	0	0.769	0.126886	0.950726	0.00922186
IG_STM14_0138	0	0	1	0	0.836196	0.0209759
IG_STM14_0139	0	0	1	0	1.08097	0.0103076
IG_STM14_0142	0	0	1	0	0.591527	0.0323823
IG_STM14_0143	0	0	1	0	0.811795	0.0887452
IG_STM14_0144	0	0	1	0	0.894738	0.0199094
IG_STM14_0145	0	0	1	0	0	0
IG_STM14_0155	0	0	1	0	0	0
IG_STM14_0159	0	0	1	0	0	0
IG_STM14_0160	0	0	1	0	1.15804	0.142182
IG_STM14_0161	0	0	1	0	1.64469	0.231242
IG_STM14_0162	0	0	1	0	0	0
IG_STM14_0163	0	0	0.71	0.112666	1.07967	0.0281487
IG_STM14_0165	0	0	1	0	0	0
IG_STM14_0169	0	0	0.8	1.56214e-15	0.65248	0.0236886
IG_STM14_0175	0	0	1	0	0.748376	0.0290669
IG_STM14_0177	0	0	1	0	2.96117	0.256603
IG_STM14_0179	0	0	1	0	0	0
IG_STM14_0181	0	0	1	0	5.88131	1.50388
IG_STM14_0182	0	0	1	0	1.00398	0.0770357
IG_STM14_0183	0	0	1	0	0.087034	0.0150173
IG_STM14_0185	0	0	1	0	0	0
IG_STM14_0186	0	0	1	0	0	0
IG_STM14_0188	0	0	1	0	0	0
IG_STM14_0190	0	0	0.794759	0.027812	1.13751	0.0123114
IG_STM14_0192	0	0	0.51	0.167205	1.20899	0.0262825
IG_STM14_0193	0	0	1	0	0.593403	0.0124267
IG_STM14_0199	0	0	1	0	0	0
IG_STM14_0200	0	0	0.706667	0.108866	1.27949	0.0700416
IG_STM14_0201	0	0	1	0	0	0
IG_STM14_0202	0	0	1	0	1.00137	0.0340706
IG_STM14_0204	0	0	1	0	0.220822	0.0167158
IG_STM14_0206	0	0	1	0	1.92859	0.18972
IG_STM14_0208	0	0	1	0	1.15146	0.0253019
IG_STM14_0209	0	0	1	0	1.18009	0.0375841
IG_STM14_0210	0	0	0.666667	7.81071e-16	1.63567	0.0538903
IG_STM14_0212	0	0	1	0	0.633455	0.0641309
IG_STM14_0214	0	0	1	0	0.451336	0.433123
IG_STM14_0217	0	0	1	0	0.461432	0.0175881
IG_STM14_0219	0	0	1	0	53	0
IG_STM14_0220	0	0	1	0	1.39633	0.061389
IG_STM14_0221	0	0	1	0	0.452589	0.0221106
IG_STM14_0222	0	0	1	0	1.01315	0.0373076
IG_STM14_0227	0	0	1	0	0	0
IG_STM14_0229	0	0	1	0	1.35167	0.0356329
IG_STM14_0232	0	0	1	0	0.995366	0.0122767
IG_STM14_0233	0	0	0.998	0.02	0.991129	0.0392752
IG_STM14_0234	0	0	1	0	0.996314	0.0175604
IG_STM14_0235	0	0	1	0	1.58441	0.113035
IG_STM14_0237	0	0	1	0	0.689088	0.024457
IG_STM14_0241	0	0	1	0	0.594587	0.0140312
IG_STM14_0244	0	0	1	0	0	0
IG_STM14_0245	0	0	1	0	1.48153	0.0875107
IG_STM14_0246	0	0	1	0	0	0
IG_STM14_0249	0	0	1	0	0.750223	0.0345917
IG_STM14_0250	0	0	0.8	0.164122	0.668711	0.0323661
IG_STM14_0251	0	0	1	0	18	0
IG_STM14_0253	0	0	0.824228	0.0271898	0.794615	0.00992717
IG_STM14_0255	0	0	0.703	0.03	0.89267	0.02775
IG_STM14_0256	0	0	0.983333	0.0730143	0.783107	0.0193901
IG_STM14_0258	0	0	1	0	0	0
IG_STM14_0259	0	0	1	0	1.59748	0.0927906
IG_STM14_0260	0	0	1	0	0.0286662	0.00459399
IG_STM14_0261	0	0	1	0	0	0
IG_STM14_0262	0	0	1	0	0.702107	0.0410638
IG_STM14_0263	0	0	1	0	0	0
IG_STM14_0267	0	0	1	0	0	0
IG_STM14_0269	0	0	1	0	1.21357	0.113857
IG_STM14_0273	0	0	1	0	0	0
IG_STM14_0275	0	0	1	0	0	0
IG_STM14_0278	0	0	1	0	0.922693	0.142891
IG_STM14_0279	0	0	1	0	0.543301	0.03753
IG_STM14_0281	0	0	1	0	9	0
IG_STM14_0284	0	0	0.947807	0.0274581	1.02726	0.019677
IG_STM14_0285	0	0	1	0	0	0
IG_STM14_0287	0	0	1	0	1.46984	0.0707811
IG_STM14_0288	0	0	1	0	0.746778	0.0650701
IG_STM14_0290	0	0	1	0	1.31863	0.159827
IG_STM14_0291	0	0	1	0	1.83998	0.696623
IG_STM14_0293	0	0	1	0	0	0
IG_STM14_0294	0	0	1	0	1.24743	0.0310799
IG_STM14_0295	0	0	1	0	0	0
IG_STM14_0298	0	0	1	0	0	0
IG_STM14_0299	0	0	1	0	0.836675	0.18808
IG_STM14_0300	0	0	1	0	1.00607	0.0378951
IG_STM14_0302	0	0	1	0	4	0
IG_STM14_0303	0	0	1	0	0.414718	0.0164651
IG_STM14_0304	0	0	1	0	0	0
IG_STM14_0306	0	0	1	0	1.16432	0.121809
IG_STM14_0307	0	0	1	0	0.849792	0.0262068
IG_STM14_0309	0	0	1	0	0.3505	0.0348748
IG_STM14_0310	0	0	1	0	0	0
IG_STM14_0312	0	0	1	0	0	0
IG_STM14_0313	0	0	1	0	1.86968	0.146008
IG_STM14_0319	0	0	0.489714	0.016254	0.829084	0.0153561
IG_STM14_0320	0	0	1	0	0	0
IG_STM14_0322	0	0	1	0	0.932521	0.0395039
IG_STM14_0324	0	0	0.846	0.0845905	1.1844	0.0486486
IG_STM14_0325	0	0	0.994	0.0422116	1.00105	0.0149831
IG_STM14_0327	0	0	1	0	1.13626	0.0303132
IG_STM14_0328	0	0	1	0	2.57742	0.733964
IG_STM14_0332	0	0	0.67	0.0333333	0.949804	0.0113751
IG_STM14_0337	0	0	1	0	1.15557	0.0264285
IG_STM14_0338	0	0	1	0	1.33744	0.0486221
IG_STM14_0339	0	0	1	0	0.711988	0.0358634
IG_STM14_0341	0	0	0.785429	0.0512865	1.10028	0.0234942
IG_STM14_0343	0	0	1	0	1.02594	0.0131749
IG_STM14_0348	0	0	0.900571	0.0386283	1.0191	0.0156538
IG_STM14_0350	0	0	0.823714	0.0929646	1.07574	0.0133106
IG_STM14_0352	0	0	0.787009	0.0493833	1.06592	0.00873072
IG_STM14_0353	0	0	1	0	1.69708	0.0317448
IG_STM14_0354	0	0	1	0	1.28593	0.0527819
IG_STM14_0356	0	0	0.865714	0.0603023	0.907562	0.0250235
IG_STM14_0357	0	0	1	0	0.528223	0.0498625
IG_STM14_0358	0	0	0.420317	0.0031746	0.886284	0.010258
IG_STM14_0359	0	0	0.996667	0.0333333	1.03139	0.0264775
IG_STM14_0362	0	0	1	0	1.4558	0.0834974
IG_STM14_0363	0	0	1	0	1.11469	0.101752
IG_STM14_0364	0	0	0.923333	0.140984	0.915344	0.0303509
IG_STM14_0365	0	0	1	0	0.631251	0.0279539
IG_STM14_0366	0	0	1	0	0.546533	0.109683
IG_STM14_0367	0	0	0.793	0.139447	0.895078	0.0484602
IG_STM14_0369	0	0	1	0	1.1619	0.0699057
IG_STM14_0371	0	0	0.865084	0.0403807	0.847651	0.0102509
IG_STM14_0372	0	0	0.763333	0.152016	1.12303	0.0596124
IG_STM14_0373	0	0	1	0	1.2288	0.0533529
IG_STM14_0374	0	0	1	0	1.32967	0.147381
IG_STM14_0376	0	0	1	0	0.646849	0.035439
IG_STM14_0377	0	0	1	0	1.1831	0.0596425
IG_STM14_0378	0	0	1	0	1.03925	0.0322107
IG_STM14_0380	0	0	1	0	0.578635	0.0496875
IG_STM14_0381	0	0	1	0	1.02848	0.036525
IG_STM14_0383	0	0	0.848339	0.0641592	0.835809	0.0234424
IG_STM14_0384	0	0	1	0	0.985355	0.0228818
IG_STM14_0385	0	0	1	0	0.904258	0.0260724
IG_STM14_0391	0	0	0.653805	0.0468775	1.23001	0.0176936
IG_STM14_0392	0	0	1	0	1.25695	0.0379096
IG_STM14_0396	0	0	1	0	1.16577	0.210935
IG_STM14_0397	0	0	1	0	2.49803	0.230044
IG_STM14_0398	0	0	0.861984	0.113692	0.847484	0.0266204
IG_STM14_0400	0	0	1	0	1.01235	0.0155758
IG_STM14_0401	0	0	1	0	0.950399	0.0256202
IG_STM14_0403	0	0	1	0	0.780993	0.0205405
IG_STM14_0404	0	0	0.996667	0.0333333	0.981106	0.0572274
IG_STM14_0405	0	0	1	0	1.15863	0.0327585
IG_STM14_0407	0	0	1	0	0.43797	0.0377855
IG_STM14_0408	0	0	1	0	4.02013	3.07408
IG_STM14_0411	0	0	1	0	22	0
IG_STM14_0412	0	0	1	0	1.20957	0.0491673
IG_STM14_0413	0	0	1	0	0	0
IG_STM14_0414	0	0	1	0	0	0
IG_STM14_0416	0	0	1	0	0.895724	0.0301789
IG_STM14_0417	0	0	0.796667	0.163402	1.28898	0.0716856
IG_STM14_0419	0	0	1	0	0.805771	0.0158747
IG_STM14_0422	0	0	1	0	0.683327	0.0156397
IG_STM14_0425	0	0	1	0	0.860931	0.0347793
IG_STM14_0426	0	0	1	0	0.997981	0.0217162
IG_STM14_0428	0	0	0.988	0.0728635	1.01457	0.0157451
IG_STM14_0429	0	0	1	0	0.921948	0.0509907
IG_STM14_0430	0	0	1	0	0	0
IG_STM14_0431	0	0	1	0	1.35987	0.0946582
IG_STM14_0432	0	0	1	0	0.49078	0.0334571
IG_STM14_0433	0	0	1	0	1.873	0.145665
IG_STM14_0434	0	0	1	0	0.749976	0.0415002
IG_STM14_0435	0	0	1	0	0.164188	0.0354185
IG_STM14_0436	0	0	0.997	0.03	1.30868	0.0178626
IG_STM14_0438	0	0	1	0	1.40972	0.0521631
IG_STM14_0439	0	0	1	0	1.15112	0.0283652
IG_STM14_0441	0	0	1	0	0.806176	0.0138407
IG_STM14_0447	0	0	1	0	0.980614	0.0366829
IG_STM14_0449	0	0	1	0	0.950903	0.0461
IG_STM14_0450	0	0	1	0	1.20265	0.0339276
IG_STM14_0451	0	0	1	0	0.937172	0.0349218
IG_STM14_0452	0	0	1	0	0.586231	0.0113874
IG_STM14_0454	0	0	0.666667	7.81071e-16	0.72159	0.00719053
IG_STM14_0455	0	0	1	0	1.09009	0.0231969
IG_STM14_0459	0	0	1	0	0	0
IG_STM14_0461	0	0	0.862	0.150272	1.46914	0.142585
IG_STM14_0462	0	0	1	0	0	0
IG_STM14_0464	0	0	1	0	4.65299	3.12301
IG_STM14_0467	0	0	1	0	1.15631	0.0315685
IG_STM14_0470	0	0	1	0	0	0
IG_STM14_0472	0	0	0.91	0.13817	0.70249	0.0242185
IG_STM14_0473	0	0	1	0	0.736481	0.0250722
IG_STM14_0475	0	0	1	0	0.968526	0.0610746
IG_STM14_0476	0	0	1	0	0	0
IG_STM14_0477	0	0	1	0	0.931025	0.0299995
IG_STM14_0478	0	0	1	0	0.283757	0.0621474
IG_STM14_0481	0	0	1	0	3.41608	1.41041
IG_STM14_0484	0	0	1	0	0.854489	0.0242214
IG_STM14_0486	0	0	0.946667	0.122818	0.90328	0.0425769
IG_STM14_0489	0	0	0.912571	0.0861289	0.790854	0.026361
IG_STM14_0490	0	0	1	0	0	0
IG_STM14_0491	0	0	1	0	1.08778	0.0343109
IG_STM14_0494	0	0	1	0	1.70188	0.157983
IG_STM14_0496	0	0	1	0	0	0
IG_STM14_0503	0	0	0.896667	0.154941	1.19173	0.018368
IG_STM14_0504	0	0	1	0	0	0
IG_STM14_0508	0	0	1	0	0	0
IG_STM14_0512	0	0	1	0	1.07213	0.0805008
IG_STM14_0514	0	0	1	0	0.531196	0.0264839
IG_STM14_0517	0	0	0.832302	0.0686224	1.08126	0.00975927
IG_STM14_0524	0	0	0.737381	0.0745287	1.16343	0.0129028
IG_STM14_0526	0	0	1	0	0	0
IG_STM14_0528	0	0	1	0	0.784999	0.0602039
IG_STM14_0529	0	0	1	0	0.592374	0.0344791
IG_STM14_0530	0	0	1	0	0	0
IG_STM14_0531	0	0	0.44	0.23632	1.2971	0.112795
IG_STM14_0533	0	0	1	0	0.016773	0.00208596
IG_STM14_0534	0	0	0.36	0.131298	0.111143	0.0454133
IG_STM14_0535	0	0	1	0	0.569187	0.0402627
IG_STM14_0538	0	0	1	0	1.13169	0.0386171
IG_STM14_0539	0	0	1	0	0.304569	0.0163106
IG_STM14_0541	0	0	1	0	0	0
IG_STM14_0542	0	0	1	0	0	0
IG_STM14_0544	0	0	1	0	1.27272	0.0475296
IG_STM14_0546	0	0	1	0	0	0
IG_STM14_0548	0	0	1	0	1.42448	0.0638835
IG_STM14_0549	0	0	1	0	1.95536	0.29263
IG_STM14_0550	0	0	1	0	0.48085	0.440588
IG_STM14_0551	0	0	1	0	0	0
IG_STM14_0552	0	0	1	0	0	0
IG_STM14_0553	0	0	1	0	1.41387	0.12445
IG_STM14_0556	0	0	1	0	1.21641	0.159324
IG_STM14_0557	0	0	0.726667	0.128708	1.02957	0.00923529
IG_STM14_0558	0	0	1	0	1.13576	0.0189465
IG_STM14_0559	0	0	0.645952	0.080003	1.10266	0.013401
IG_STM14_0561	0	0	1	0	0	0
IG_STM14_0567	0	0	1	0	0.790449	0.0700663
IG_STM14_0568	0	0	1	0	1.60238	0.0936486
IG_STM14_0569	0	0	1	0	0	0
IG_STM14_0570	0	0	1	0	0	0
IG_STM14_0572	0	0	1	0	0	0
IG_STM14_0573	0	0	1	0	0	0
IG_STM14_0580	0	0	1	0	0.791164	0.0292754
IG_STM14_0582	0	0	1	0	0.51515	0.0385069
IG_STM14_0583	0	0	1	0	0.922204	0.0233706
IG_STM14_0584	0	0	0.803333	0.16477	1.22177	0.0307074
IG_STM14_0585	0	0	1	0	1.45351	0.0612329
IG_STM14_0586	0	0	1	0	0	0
IG_STM14_0587	0	0	1	0	0.629975	0.0204502
IG_STM14_0590	0	0	0.666667	7.81071e-16	0.732039	0.0175984
IG_STM14_0592	0	0	1	0	4.21654	0.733768
IG_STM14_0594	0	0	1	0	0.831324	0.0247972
IG_STM14_0598	0	0	1	0	0	0
IG_STM14_0600	0	0	1	0	0.0819911	0.034882
IG_STM14_0601	0	0	1	0	0	0
IG_STM14_0603	0	0	1	0	0.871782	0.0365563
IG_STM14_0605	0	0	1	0	0	0
IG_STM14_0606	0	0	1	0	0	0
IG_STM14_0607	0	0	1	0	0.900082	0.0517368
IG_STM14_0608	0	0	1	0	0.782284	0.0331773
IG_STM14_0609	0	0	1	0	1.15584	0.0258112
IG_STM14_0610	0	0	1	0	1.22544	0.0270438
IG_STM14_0611	0	0	1	0	2.01707	0.186835
IG_STM14_0613	0	0	1	0	0.786775	0.0941305
IG_STM14_0614	0	0	1	0	1.24909	0.0377023
IG_STM14_0616	0	0	1	0	1.65938	0.0940526
IG_STM14_0619	0	0	0.771429	6.6949e-16	0.537119	0.00295684
IG_STM14_0625	0	0	1	0	0.368364	0.250294
IG_STM14_0627	0	0	1	0	1.03256	0.0460678
IG_STM14_0628	0	0	1	0	0	0
IG_STM14_0631	0	0	1	0	0.911329	0.0362511
IG_STM14_0635	0	0	1	0	0.838506	0.0464883
IG_STM14_0642	0	0	0.970823	0.0330497	0.953454	0.01923
IG_STM14_0644	0	0	0.666667	7.81071e-16	0.796592	0.0220116
IG_STM14_0646	0	0	1	0	0	0
IG_STM14_0649	0	0	0.842629	0.11307	0.758002	0.0106873
IG_STM14_0650	0	0	1	0	0.726289	0.0325306
IG_STM14_0653	0	0	0.73	0.0904534	0.872337	0.013719
IG_STM14_0655	0	0	0.835238	0.0296983	1.0572	0.00731306
IG_STM14_0657	0	0	0.971429	1.11582e-16	1.13122	0.0209961
IG_STM14_0658	0	0	1	0	0.721926	0.0348229
IG_STM14_0661	0	0	1	0	0.811573	0.0232673
IG_STM14_0662	0	0	1	0	1.29816	0.0495857
IG_STM14_0663	0	0	1	0	0.777901	0.0308483
IG_STM14_0666	0	0	1	0	0.942692	0.0191034
IG_STM14_0667	0	0	1	0	2.66945	0.70285
IG_STM14_0668	0	0	1	0	0.878183	0.0214395
IG_STM14_0674	0	0	0.666667	7.81071e-16	0.817948	0.0235417
IG_STM14_0675	0	0	1	0	0.538096	0.136545
IG_STM14_0677	0	0	0.956667	0.112666	0.792007	0.0270501
IG_STM14_0680	0	0	1	0	0	0
IG_STM14_0682	0	0	1	0	0	0
IG_STM14_0684	0	0	1	0	0	0
IG_STM14_0687	0	0	1	0	1.23945	0.0599062
IG_STM14_0688	0	0	1	0	0.570066	0.135197
IG_STM14_0691	0	0	1	0	0.5797	0.0593347
IG_STM14_0692	0	0	1	0	0.743316	0.0561595
IG_STM14_0693	0	0	0.478	0.202799	0.203	0.121631
IG_STM14_0695	0	0	1	0	0	0
IG_STM14_0698	0	0	1	0	0	0
IG_STM14_0701	0	0	1	0	0	0
IG_STM14_0702	0	0	1	0	0	0
IG_STM14_0705	0	0	1	0	0.95881	0.0449831
IG_STM14_0706	0	0	0.971143	0.0496527	0.936493	0.0127656
IG_STM14_0707	0	0	0.703714	0.0575247	0.828233	0.0152242
IG_STM14_0708	0	0	1	0	1.54297	0.159238
IG_STM14_0709	0	0	0.812	0.0477367	0.87694	0.0105165
IG_STM14_0713	0	0	1	0	1.31071	0.0771436
IG_STM14_0718	0	0	1	0	0.607211	0.0198761
IG_STM14_0719	0	0	1	0	0.698102	0.0182362
IG_STM14_0726	0	0	1	0	0.940013	0.0324207
IG_STM14_0729	0	0	1	0	2.36899	0.25638
IG_STM14_0731	0	0	0.619	0.208261	0.668975	0.00871851
IG_STM14_0732	0	0	0.67	0.0333333	0.734838	0.0240515
IG_STM14_0733	0	0	1	0	0	0
IG_STM14_0734	0	0	1	0	6	0
IG_STM14_0735	0	0	1	0	1.00964	0.0523933
IG_STM14_0737	0	0	1	0	0	0
IG_STM14_0738	0	0	1	0	0	0
IG_STM14_0740	0	0	1	0	0	0
IG_STM14_0741	0	0	1	0	1.69074	0.260628
IG_STM14_0744	0	0	1	0	2.6692	1.87483
IG_STM14_0749	0	0	1	0	0.413314	0.0302342
IG_STM14_0751	0	0	1	0	1.01719	0.0262596
IG_STM14_0752	0	0	1	0	0	0
IG_STM14_0757	0	0	1	0	0.662143	0.0320944
IG_STM14_0761	0	0	1	0	4.65401	0.73672
IG_STM14_0762	0	0	1	0	0	0
IG_STM14_0763	0	0	1	0	0	0
IG_STM14_0766	0	0	0.931457	0.0614497	0.954027	0.0105803
IG_STM14_0768	0	0	1	0	1.21351	0.0285357
IG_STM14_0769	0	0	1	0	0	0
IG_STM14_0770	0	0	1	0	0	0
IG_STM14_0773	0	0	0.856667	0.172491	0.752269	0.0406064
IG_STM14_0775	0	0	1	0	0	0
IG_STM14_0782	0	0	1	0	0.993863	0.0212565
IG_STM14_0783	0	0	1	0	7.46973	5.44732
IG_STM14_0784	0	0	1	0	1.51476	0.17454
IG_STM14_0791	0	0	1	0	0	0
IG_STM14_0793	0	0	1	0	2.10348	0.302813
IG_STM14_0794	0	0	1	0	1.96138	0.128836
IG_STM14_0797	0	0	1	0	0.849287	0.0466661
IG_STM14_0798	0	0	1	0	0	0
IG_STM14_0799	0	0	0.85	0.166667	0.98251	0.0452366
IG_STM14_0801	0	0	0.993333	0.0469018	1.53871	0.064934
IG_STM14_0803	0	0	1	0	1.73502	0.152182
IG_STM14_0804	0	0	1	0	0	0
IG_STM14_0808	0	0	1	0	1.42388	0.0486257
IG_STM14_0809	0	0	1	0	0	0
IG_STM14_0814	0	0	0.666667	7.81071e-16	0.85943	0.0299479
IG_STM14_0815	0	0	1	0	0.359125	0.021834
IG_STM14_0816	0	0	1	0	0.988194	0.0527225
IG_STM14_0817	0	0	1	0	0.945698	0.123966
IG_STM14_0819	0	0	1	0	1.53735	0.0976811
IG_STM14_0820	0	0	0.68	0.0656488	1.06023	0.0226689
IG_STM14_0821	0	0	1	0	1.58255	0.0861437
IG_STM14_0825	0	0	1	0	4.11112	0.407443
IG_STM14_0827	0	0	1	0	0.776507	0.0241148
IG_STM14_0828	0	0	1	0	0.796627	0.0162567
IG_STM14_0830	0	0	1	0	2	0
IG_STM14_0834	0	0	0.892	0.162481	0.914884	0.0144095
IG_STM14_0836	0	0	0.719048	0.0671353	0.543563	0.0193196
IG_STM14_0838	0	0	1	0	0.881011	0.0209775
IG_STM14_0841	0	0	1	0	2.50172	1.79093
IG_STM14_0843	0	0	1	0	0	0
IG_STM14_0844	0	0	1	0	1.79856	0.115017
IG_STM14_0845	0	0	1	0	6	0
IG_STM14_0848	0	0	1	0	0	0
IG_STM14_0849	0	0	1	0	0.696041	0.46307
IG_STM14_0851	0	0	1	0	0.60998	0.0450844
IG_STM14_0855	0	0	0.839683	0.015873	1.14574	0.0746292
IG_STM14_0856	0	0	1	0	1.9132	0.111243
IG_STM14_0857	0	0	1	0	0	0
IG_STM14_0859	0	0	1	0	1.3107	0.0256524
IG_STM14_0860	0	0	0.873888	0.0477602	1.05101	0.00677668
IG_STM14_0863	0	0	1	0	0.271641	0.183712
IG_STM14_0866	0	0	1	0	1.83658	0.112964
IG_STM14_0869	0	0	1	0	0	0
IG_STM14_0870	0	0	1	0	1.0313	0.0310466
IG_STM14_0875	0	0	1	0	0.898756	0.0342109
IG_STM14_0877	0	0	1	0	2.13843	0.118666
IG_STM14_0878	0	0	1	0	0.898466	0.0316576
IG_STM14_0879	0	0	0.98	0.0795611	1.14521	0.089091
IG_STM14_0880	0	0	0.613	0.136814	26.049	17.2067
IG_STM14_0883	0	0	1	0	0.736323	0.0345798
IG_STM14_0884	0	0	0.67	0.0333333	0.594837	0.0140548
IG_STM14_0885	0	0	1	0	0.794378	0.0156666
IG_STM14_0887	0	0	1	0	0	0
IG_STM14_0889	0	0	1	0	0.708816	0.0353852
IG_STM14_0892	0	0	0.926456	0.0319617	1.05484	0.00826654
IG_STM14_0893	0	0	1	0	1.3815	0.0284461
IG_STM14_0894	0	0	0.845714	0.0516877	0.936637	0.0155067
IG_STM14_0896	0	0	1	0	0.604535	0.0862214
IG_STM14_0902	0	0	0.8	1.56214e-15	0.641585	0.0280905
IG_STM14_0905	0	0	1	0	0	0
IG_STM14_0907	0	0	1	0	0.968804	0.0792519
IG_STM14_0911	0	0	1	0	1.01073	0.0335997
IG_STM14_0912	0	0	0.903333	0.152016	0.97246	0.0249492
IG_STM14_0913	0	0	1	0	0	0
IG_STM14_0915	0	0	1	0	0.845271	0.0316203
IG_STM14_0917	0	0	0.705446	0.0147468	1.09589	0.01426
IG_STM14_0918	0	0	1	0	0.91654	0.0273408
IG_STM14_0920	0	0	1	0	0	0
IG_STM14_0924	0	0	1	0	0.709035	0.0260433
IG_STM14_1000	0	0	0.666667	7.81071e-16	1.33163	0.0359808
IG_STM14_1001	0	0	1	0	0.917661	0.157529
IG_STM14_1005	0	0	1	0	0.939765	0.0140892
IG_STM14_1006	0	0	0.333333	3.90536e-16	1.35703	0.0363695
IG_STM14_1007	0	0	0.903333	0.152016	1.04604	0.0443779
IG_STM14_1009	0	0	0.943333	0.125842	1.02529	0.0145575
IG_STM14_1010	0	0	1	0	1.61461	0.0980219
IG_STM14_1012	0	0	0.665723	0.053984	1.25368	0.0406436
IG_STM14_1013	0	0	0.466667	0.164122	1.17664	0.031256
IG_STM14_1016	0	0	0.834	0.075505	1.37953	0.100535
IG_STM14_1021	0	0	1	0	0.921918	0.0421578
IG_STM14_1022	0	0	1	0	0.966278	0.0180761
IG_STM14_1024	0	0	0.666667	7.81071e-16	0.826584	0.0222708
IG_STM14_1027	0	0	1	0	0	0
IG_STM14_1028	0	0	1	0	2.22088	0.340278
IG_STM14_1029	0	0	1	0	0.961638	0.0638226
IG_STM14_1033	0	0	1	0	1.42161	0.149431
IG_STM14_1034	0	0	1	0	0.49072	0.291978
IG_STM14_1036	0	0	1	0	0.82615	0.0145243
IG_STM14_1040	0	0	0.991	0.051434	1.06969	0.0401001
IG_STM14_1044	0	0	1	0	0.995047	0.0532975
IG_STM14_1045	0	0	1	0	2	0
IG_STM14_1048	0	0	1	0	0	0
IG_STM14_1051	0	0	1	0	0	0
IG_STM14_1058	0	0	1	0	1.14694	0.0433173
IG_STM14_1063	0	0	1	0	1.69206	0.103961
IG_STM14_1067	0	0	1	0	1.16573	0.0816995
IG_STM14_1068	0	0	1	0	0.0803872	0.0111176
IG_STM14_1071	0	0	1	0	0.987951	0.108719
IG_STM14_1072	0	0	1	0	1.1757	0.135905
IG_STM14_1074	0	0	1	0	0	0
IG_STM14_1075	0	0	1	0	0	0
IG_STM14_1078	0	0	1	0	0.856205	0.080337
IG_STM14_1080	0	0	1	0	0.483678	0.0525889
IG_STM14_1081	0	0	0.666667	7.81071e-16	0.56609	0.0287765
IG_STM14_1084	0	0	1	0	0	0
IG_STM14_1085	0	0	1	0	1	0
IG_STM14_1088	0	0	1	0	0	0
IG_STM14_1089	0	0	1	0	0	0
IG_STM14_1095	0	0	1	0	0.915076	0.0234143
IG_STM14_1096	0	0	0.666667	7.81071e-16	1.24281	0.0286955
IG_STM14_1097	0	0	0.666667	7.81071e-16	1.17521	0.0320594
IG_STM14_1098	0	0	1	0	1.1855	0.0378012
IG_STM14_1099	0	0	1	0	1.0593	0.0168354
IG_STM14_1100	0	0	1	0	0.870424	0.0520269
IG_STM14_1101	0	0	1	0	0.651131	0.0140728
IG_STM14_1106	0	0	1	0	0	0
IG_STM14_1107	0	0	1	0	14	0
IG_STM14_1110	0	0	1	0	0	0
IG_STM14_1111	0	0	1	0	0	0
IG_STM14_1112	0	0	1	0	1.28666	0.243048
IG_STM14_1115	0	0	1	0	1.72701	0.0984957
IG_STM14_1119	0	0	1	0	7	0
IG_STM14_1121	0	0	1	0	0.229533	0.0280996
IG_STM14_1125	0	0	1	0	2.74093	0.495712
IG_STM14_1126	0	0	0.3	5.02117e-16	1.72219	0.0317384
IG_STM14_1127	0	0	1	0	0.856964	0.0322221
IG_STM14_1128	0	0	1	0	0	0
IG_STM14_1131	0	0	1	0	0	0
IG_STM14_1132	0	0	1	0	0	0
IG_STM14_1133	0	0	1	0	5.7003	3.53718
IG_STM14_1136	0	0	1	0	1.25774	0.0399297
IG_STM14_1137	0	0	1	0	0.471663	0.0226445
IG_STM14_1139	0	0	1	0	0.930576	0.0125141
IG_STM14_1140	0	0	1	0	1.29056	0.0346761
IG_STM14_1145	0	0	1	0	1.00143	0.0153136
IG_STM14_1149	0	0	1	0	0	0
IG_STM14_1151	0	0	1	0	0	0
IG_STM14_1155	0	0	1	0	0.712818	0.0279598
IG_STM14_1156	0	0	0.757	0.118283	0.861848	0.0299891
IG_STM14_1157	0	0	1	0	0.693041	0.0165144
IG_STM14_1158	0	0	1	0	1.26454	0.0320105
IG_STM14_1164	0	0	0.653333	0.0656488	0.43249	0.0150303
IG_STM14_1165	0	0	1	0	1.13182	0.0235258
IG_STM14_1166	0	0	0.993143	0.0272781	0.990936	0.00949918
IG_STM14_1167	0	0	1	0	0.759609	0.0163744
IG_STM14_1170	0	0	1	0	0.437515	0.318537
IG_STM14_1172	0	0	1	0	1.10709	0.0240301
IG_STM14_1174	0	0	1	0	2.1547	0.156514
IG_STM14_1179	0	0	1	0	0.940122	0.0313667
IG_STM14_1181	0	0	1	0	0.887208	0.0752609
IG_STM14_1183	0	0	1	0	1.54808	0.107544
IG_STM14_1184	0	0	1	0	0	0
IG_STM14_1185	0	0	1	0	0.846816	0.0399361
IG_STM14_1193	0	0	0.703	0.03	1.05782	0.0237433
IG_STM14_1195	0	0	0.617511	0.0285456	1.24483	0.0206612
IG_STM14_1198	0	0	0.997	0.03	1.09874	0.0576868
IG_STM14_1199	0	0	0.997	0.03	1.03301	0.0280053
IG_STM14_1200	0	0	1	0	0.953797	0.0390456
IG_STM14_1202	0	0	1	0	1.10758	0.0272071
IG_STM14_1204	0	0	1	0	1.25312	0.0574308
IG_STM14_1209	0	0	1	0	0.894793	0.175423
IG_STM14_1211	0	0	1	0	0	0
IG_STM14_1213	0	0	1	0	0.830151	0.0414325
IG_STM14_1214	0	0	1	0	2.0667	0.902076
IG_STM14_1215	0	0	1	0	0.952485	0.0686305
IG_STM14_1220	0	0	1	0	0	0
IG_STM14_1221	0	0	1	0	0.772447	0.0509346
IG_STM14_1222	0	0	1	0	0	0
IG_STM14_1223	0	0	0.916667	0.145065	0.985794	0.0300584
IG_STM14_1225	0	0	1	0	0	0
IG_STM14_1230	0	0	1	0	1.05059	0.0503113
IG_STM14_1231	0	0	0.949714	0.0659979	0.895137	0.0351013
IG_STM14_1232	0	0	1	0	0	0
IG_STM14_1233	0	0	0.666667	7.81071e-16	2.36833	0.140492
IG_STM14_1235	0	0	1	0	1.82236	0.0796191
IG_STM14_1238	0	0	1	0	0.945834	0.0118462
IG_STM14_1240	0	0	1	0	0.91127	0.0347879
IG_STM14_1241	0	0	1	0	0.992414	0.0315338
IG_STM14_1243	0	0	1	0	1.25261	0.0457919
IG_STM14_1245	0	0	1	0	0.656623	0.0239962
IG_STM14_1248	0	0	1	0	0	0
IG_STM14_1250	0	0	1	0	0	0
IG_STM14_1257	0	0	1	0	0.560189	0.0143408
IG_STM14_1261	0	0	0.666667	7.81071e-16	1.34494	0.0234715
IG_STM14_1262	0	0	0.787143	0.108465	0.866915	0.0162552
IG_STM14_1265	0	0	1	0	0.873635	0.0478357
IG_STM14_1270	0	0	1	0	0	0
IG_STM14_1272	0	0	1	0	0.0632738	0.0165763
IG_STM14_1273	0	0	1	0	1.29509	0.0567957
IG_STM14_1276	0	0	1	0	0	0
IG_STM14_1279	0	0	0.697371	0.0372182	1.08715	0.0118615
IG_STM14_1282	0	0	0.695159	0.0392245	0.911762	0.0186636
IG_STM14_1285	0	0	0.417057	0.0557742	1.33848	0.0380868
IG_STM14_1286	0	0	1	0	1.16636	0.0252401
IG_STM14_1291	0	0	1	0	0.814585	0.0249734
IG_STM14_1292	0	0	1	0	0.986484	0.0599959
IG_STM14_1293	0	0	1	0	0.212964	0.129841
IG_STM14_1295	0	0	1	0	1.03267	0.0156788
IG_STM14_1297	0	0	0.763571	0.109817	0.987906	0.0315395
IG_STM14_1298	0	0	1	0	0.468525	0.354151
IG_STM14_1303	0	0	1	0	3.65297	0.99981
IG_STM14_1307	0	0	1	0	1.13902	0.0624245
IG_STM14_1308	0	0	1	0	3.22651	0.277805
IG_STM14_1309	0	0	1	0	1.17944	0.01496
IG_STM14_1311	0	0	1	0	0.6484	0.253766
IG_STM14_1312	0	0	0.98	0.0925993	1.1531	0.0237711
IG_STM14_1313	0	0	1	0	0.923349	0.0312167
IG_STM14_1315	0	0	1	0	1.42512	0.0277348
IG_STM14_1317	0	0	1	0	1.85198	0.189874
IG_STM14_1321	0	0	1	0	1.09106	0.0794033
IG_STM14_1324	0	0	1	0	0.441417	0.0400273
IG_STM14_1329	0	0	1	0	0.910954	0.0479707
IG_STM14_1330	0	0	1	0	0.973961	0.0280827
IG_STM14_1331	0	0	0.998	0.02	1.03949	0.0230006
IG_STM14_1332	0	0	1	0	1.20968	0.177572
IG_STM14_1333	0	0	1	0	0	0
IG_STM14_1334	0	0	1	0	0.911065	0.0261944
IG_STM14_1336	0	0	0.806	0.0342893	1.21745	0.0337699
IG_STM14_1339	0	0	1	0	15.9207	7.16381
IG_STM14_1341	0	0	1	0	0	0
IG_STM14_1343	0	0	1	0	2.06201	0.226647
IG_STM14_1348	0	0	1	0	5	0
IG_STM14_1359	0	0	1	0	0	0
IG_STM14_1360	0	0	1	0	1.09079	0.0412196
IG_STM14_1361	0	0	0.666667	7.81071e-16	0.851558	0.0174941
IG_STM14_1362	0	0	1	0	0.998305	0.0886944
IG_STM14_1363	0	0	1	0	1.06552	0.0467182
IG_STM14_1365	0	0	1	0	0	0
IG_STM14_1366	0	0	1	0	0.194204	0.125338
IG_STM14_1369	0	0	1	0	0.526585	0.0127666
IG_STM14_1370	0	0	1	0	5	0
IG_STM14_1371	0	0	1	0	0.900692	0.0762427
IG_STM14_1376	0	0	1	0	0.835541	0.0580422
IG_STM14_1377	0	0	1	0	1.35392	0.0125695
IG_STM14_1379	0	0	1	0	0.848046	0.044276
IG_STM14_1385	0	0	1	0	0	0
IG_STM14_1386	0	0	1	0	0.698991	0.0408444
IG_STM14_1387	0	0	1	0	0	0
IG_STM14_1388	0	0	1	0	0	0
IG_STM14_1389	0	0	1	0	8.68438	2.99851
IG_STM14_1392	0	0	1	0	0.869369	0.0165464
IG_STM14_1399	0	0	1	0	20	0
IG_STM14_1400	0	0	1	0	0.779269	0.0190213
IG_STM14_1401	0	0	1	0	0	0
IG_STM14_1402	0	0	1	0	1.13221	0.0744026
IG_STM14_1404	0	0	0.943	0.118283	0.948532	0.0231475
IG_STM14_1406	0	0	0.81	0.165857	0.925186	0.0362712
IG_STM14_1407	0	0	0.935836	0.0443233	0.960083	0.00823001
IG_STM14_1408	0	0	1	0	0	0
IG_STM14_1410	0	0	1	0	11	0
IG_STM14_1412	0	0	1	0	0	0
IG_STM14_1416	0	0	0.333333	3.90536e-16	0.656264	0.0417251
IG_STM14_1417	0	0	1	0	1.40337	0.150683
IG_STM14_1422	0	0	1	0	1.11323	0.0360892
IG_STM14_1424	0	0	1	0	0.907545	0.0835878
IG_STM14_1425	0	0	1	0	0	0
IG_STM14_1427	0	0	1	0	0	0
IG_STM14_1428	0	0	1	0	1.66443	0.0629251
IG_STM14_1429	0	0	1	0	0.740821	0.0135258
IG_STM14_1430	0	0	1	0	1.22183	0.0257665
IG_STM14_1432	0	0	1	0	1.03184	0.128598
IG_STM14_1438	0	0	1	0	0.921579	0.0270339
IG_STM14_1439	0	0	1	0	0.744595	0.019879
IG_STM14_1440	0	0	1	0	1.46897	0.0542144
IG_STM14_1441	0	0	1	0	0.902343	0.0307043
IG_STM14_1446	0	0	1	0	1.1688	0.0276894
IG_STM14_1447	0	0	0.503	0.03	0.472556	0.0213619
IG_STM14_1448	0	0	1	0	1.13169	0.0438653
IG_STM14_1450	0	0	0.683333	0.0730143	1.0611	0.0184886
IG_STM14_1452	0	0	1	0	0	0
IG_STM14_1454	0	0	0.793	0.139447	1.20369	0.0118003
IG_STM14_1455	0	0	1	0	1.42203	0.0199677
IG_STM14_1461	0	0	1	0	1.23032	0.111739
IG_STM14_1463	0	0	0.943429	0.069747	1.27916	0.0407628
IG_STM14_1465	0	0	1	0	0.657117	0.0927118
IG_STM14_1472	0	0	1	0	1.10806	0.1126
IG_STM14_1475	0	0	1	0	1.20668	0.0226503
IG_STM14_1477	0	0	1	0	1.45242	0.100105
IG_STM14_1480	0	0	1	0	1.08944	0.0356259
IG_STM14_1481	0	0	0.536749	0.0363566	1.06719	0.00860841
IG_STM14_1483	0	0	0.890747	0.0474335	1.06965	0.00776122
IG_STM14_1484	0	0	0.994	0.0422116	0.90806	0.0265561
IG_STM14_1485	0	0	0.998	0.02	1.08548	0.015032
IG_STM14_1486	0	0	0.952381	2.23163e-15	1.08653	0.0172038
IG_STM14_1490	0	0	0.993636	0.0253149	0.855031	0.00830092
IG_STM14_1492	0	0	0.901714	0.0398554	1.04763	0.00881503
IG_STM14_1493	0	0	1	0	0.899278	0.015794
IG_STM14_1495	0	0	1	0	1.02493	0.0217516
IG_STM14_1496	0	0	1	0	1.23392	0.0645824
IG_STM14_1499	0	0	1	0	0.710382	0.0596171
IG_STM14_1500	0	0	0.693333	0.0908866	1.16826	0.0255172
IG_STM14_1502	0	0	0.993333	0.0469018	1.20264	0.0116469
IG_STM14_1503	0	0	1	0	1.18275	0.025409
IG_STM14_1505	0	0	0.802401	0.0595522	0.978737	0.0103349
IG_STM14_1506	0	0	1	0	299	0
IG_STM14_1507	0	0	1	0	0.920816	0.0305901
IG_STM14_1508	0	0	0.993333	0.0469018	1.07338	0.0355197
IG_STM14_1509	0	0	0.973333	0.0908866	0.953156	0.0378477
IG_STM14_1510	0	0	1	0	0.961537	0.023499
IG_STM14_1511	0	0	1	0	0.271118	0.0200387
IG_STM14_1512	0	0	1	0	1.35988	0.0377288
IG_STM14_1513	0	0	1	0	0.762459	0.0186622
IG_STM14_1514	0	0	1	0	0	0
IG_STM14_1515	0	0	0.996571	0.0195939	0.881434	0.0105947
IG_STM14_1520	0	0	1	0	1.38329	0.0978652
IG_STM14_1521	0	0	1	0	1.0537	0.0419312
IG_STM14_1523	0	0	1	0	0	0
IG_STM14_1526	0	0	1	0	0.93443	0.0234347
IG_STM14_1527	0	0	1	0	1.00515	0.0231245
IG_STM14_1529	0	0	1	0	1.04565	0.0192839
IG_STM14_1530	0	0	1	0	0.595534	0.00835821
IG_STM14_1531	0	0	1	0	0.6427	0.0387941
IG_STM14_1532	0	0	0.993333	0.0469018	0.935053	0.0107349
IG_STM14_1536	0	0	1	0	52	0
IG_STM14_1538	0	0	1	0	3	0
IG_STM14_1542	0	0	1	0	0.458482	0.0292685
IG_STM14_1543	0	0	1	0	30	0
IG_STM14_1548	0	0	1	0	0	0
IG_STM14_1551	0	0	1	0	0	0
IG_STM14_1553	0	0	1	0	0.999631	0.0229405
IG_STM14_1554	0	0	1	0	0.562193	0.0505363
IG_STM14_1556	0	0	1	0	3.25506	0.441007
IG_STM14_1559	0	0	0.666667	7.81071e-16	0.71935	0.0232983
IG_STM14_1560	0	0	0.743333	0.140984	0.883179	0.0288575
IG_STM14_1561	0	0	1	0	1.19634	0.0853519
IG_STM14_1562	0	0	1	0	1.3951	0.134251
IG_STM14_1563	0	0	1	0	0	0
IG_STM14_1565	0	0	0.67	0.0333333	1.6302	0.40865
IG_STM14_1567	0	0	0.673333	0.0469018	1.35713	0.0718643
IG_STM14_1568	0	0	1	0	0	0
IG_STM14_1569	0	0	1	0	0.880387	0.0406052
IG_STM14_1570	0	0	1	0	0.910523	0.0299534
IG_STM14_1571	0	0	1	0	0	0
IG_STM14_1574	0	0	1	0	0.695351	0.02305
IG_STM14_1575	0	0	1	0	0.207685	0.0455084
IG_STM14_1578	0	0	1	0	0.702086	0.0401604
IG_STM14_1580	0	0	1	0	0	0
IG_STM14_1581	0	0	1	0	0	0
IG_STM14_1582	0	0	1	0	1.09144	0.0684828
IG_STM14_1588	0	0	1	0	0.883964	0.0152894
IG_STM14_1589	0	0	1	0	1.15335	0.0499126
IG_STM14_1590	0	0	1	0	0	0
IG_STM14_1593	0	0	1	0	0.714186	0.165534
IG_STM14_1594	0	0	1	0	1.15092	0.06502
IG_STM14_1595	0	0	1	0	0.372679	0.268244
IG_STM14_1596	0	0	1	0	0	0
IG_STM14_1597	0	0	1	0	1.09764	0.0402407
IG_STM14_1598	0	0	1	0	0.933114	0.0191521
IG_STM14_1600	0	0	1	0	0	0
IG_STM14_1601	0	0	1	0	0	0
IG_STM14_1603	0	0	1	0	1.04803	0.309907
IG_STM14_1604	0	0	1	0	0.358139	0.0774581
IG_STM14_1605	0	0	1	0	0.633224	0.0219691
IG_STM14_1606	0	0	1	0	0	0
IG_STM14_1607	0	0	1	0	0.848857	0.0274642
IG_STM14_1609	0	0	1	0	0.987162	0.131936
IG_STM14_1610	0	0	1	0	0	0
IG_STM14_1611	0	0	0.7	1.33898e-15	0.733515	0.0204549
IG_STM14_1612	0	0	1	0	0.943885	0.0206055
IG_STM14_1613	0	0	1	0	1.23544	0.0219463
IG_STM14_1615	0	0	1	0	6.58535	0.301894
IG_STM14_1616	0	0	0.947429	0.0572467	0.878565	0.0237809
IG_STM14_1617	0	0	0.910635	0.0797539	1.91847	0.0295774
IG_STM14_1619	0	0	1	0	0	0
IG_STM14_1622	0	0	1	0	0	0
IG_STM14_1624	0	0	1	0	0	0
IG_STM14_1625	0	0	1	0	0	0
IG_STM14_1627	0	0	1	0	0	0
IG_STM14_1628	0	0	1	0	1.10972	0.174528
IG_STM14_1630	0	0	1	0	0.50373	0.0380127
IG_STM14_1631	0	0	1	0	1	0
IG_STM14_1632	0	0	1	0	1.01135	0.0350574
IG_STM14_1635	0	0	1	0	0.845928	0.06034
IG_STM14_1636	0	0	1	0	1.03007	0.165679
IG_STM14_1638	0	0	0.996667	0.0333333	1.20054	0.0362514
IG_STM14_1640	0	0	1	0	1.2204	0.0432836
IG_STM14_1641	0	0	1	0	1.17542	0.0514431
IG_STM14_1645	0	0	0.97	0.0958745	1.15729	0.0359189
IG_STM14_1647	0	0	1	0	0.903125	0.0226314
IG_STM14_1649	0	0	0.666667	7.81071e-16	1.15571	0.0544391
IG_STM14_1654	0	0	1	0	0	0
IG_STM14_1655	0	0	0.666667	7.81071e-16	1.55283	0.0145082
IG_STM14_1656	0	0	0.883333	0.159791	0.79186	0.0209683
IG_STM14_1657	0	0	1	0	0.242606	0.0570722
IG_STM14_1658	0	0	1	0	0.671001	0.0416665
IG_STM14_1661	0	0	1	0	1.78028	0.2178
IG_STM14_1662	0	0	1	0	0.858043	0.012345
IG_STM14_1663	0	0	1	0	0.814024	0.0234606
IG_STM14_1669	0	0	0.733333	0.134005	1.08625	0.027352
IG_STM14_1671	0	0	1	0	1.78398	0.0676838
IG_STM14_1672	0	0	1	0	1.51543	0.0233894
IG_STM14_1673	0	0	0.836857	0.157244	0.914296	0.0385982
IG_STM14_1677	0	0	0.806	0.0342893	0.785742	0.011583
IG_STM14_1680	0	0	1	0	18.1701	3.15536
IG_STM14_1682	0	0	1	0	0	0
IG_STM14_1683	0	0	1	0	0	0
IG_STM14_1684	0	0	1	0	2.42822	0.294003
IG_STM14_1688	0	0	0.773714	0.103748	1.05844	0.0220239
IG_STM14_1692	0	0	1	0	0.723232	0.0284304
IG_STM14_1693	0	0	1	0	0.887944	0.021307
IG_STM14_1699	0	0	1	0	1.12576	0.0472118
IG_STM14_1700	0	0	1	0	1.12992	0.0801386
IG_STM14_1702	0	0	1	0	1.12376	0.045527
IG_STM14_1703	0	0	1	0	0.985279	0.0276304
IG_STM14_1709	0	0	1	0	1.50889	0.0374293
IG_STM14_1722	0	0	1	0	0	0
IG_STM14_1723	0	0	0.783333	0.159791	1.12449	0.0240057
IG_STM14_1725	0	0	0.95	0.119623	1.00298	0.0715688
IG_STM14_1726	0	0	1	0	1.02362	0.0787864
IG_STM14_1728	0	0	0.8	1.56214e-15	0.70426	0.0472091
IG_STM14_1730	0	0	1	0	1.01578	0.0488864
IG_STM14_1731	0	0	0.4	7.81071e-16	0.711562	0.0185799
IG_STM14_1732	0	0	1	0	0	0
IG_STM14_1733	0	0	1	0	0	0
IG_STM14_1734	0	0	1	0	0.826563	0.0414892
IG_STM14_1735	0	0	1	0	1.20502	0.0416036
IG_STM14_1736	0	0	1	0	0	0
IG_STM14_1738	0	0	1	0	0	0
IG_STM14_1742	0	0	1	0	0.844683	0.0241683
IG_STM14_1744	0	0	0.835	0.15	0.580254	0.0102715
IG_STM14_1745	0	0	1	0	0	0
IG_STM14_1746	0	0	1	0	0	0
IG_STM14_1747	0	0	1	0	0	0
IG_STM14_1748	0	0	1	0	0	0
IG_STM14_1750	0	0	1	0	0.873889	0.0348962
IG_STM14_1751	0	0	0.666667	0.227217	1.52868	0.110203
IG_STM14_1752	0	0	1	0	1.40438	0.129489
IG_STM14_1759	0	0	1	0	1.18657	0.0943117
IG_STM14_1760	0	0	1	0	0	0
IG_STM14_1761	0	0	0.718	0.071605	0.727443	0.0141811
IG_STM14_1762	0	0	1	0	1.13104	0.0361734
IG_STM14_1763	0	0	1	0	0.619219	0.023719
IG_STM14_1767	0	0	0.539714	0.0892392	0.630302	0.020656
IG_STM14_1769	0	0	1	0	1.86745	0.119012
IG_STM14_1770	0	0	1	0	0.969062	0.0648254
IG_STM14_1772	0	0	1	0	0.459191	0.236253
IG_STM14_1774	0	0	1	0	0	0
IG_STM14_1775	0	0	1	0	0.865855	0.065427
IG_STM14_1779	0	0	0.950476	0.0518057	0.85317	0.0137323
IG_STM14_1780	0	0	1	0	1.30036	0.0354831
IG_STM14_1786	0	0	1	0	0	0
IG_STM14_1787	0	0	0.991	0.051434	1.07743	0.0351573
IG_STM14_1789	0	0	1	0	0.44523	0.0292372
IG_STM14_1790	0	0	1	0	1.59984	0.0326126
IG_STM14_1791	0	0	1	0	1.09797	0.0464286
IG_STM14_1796	0	0	1	0	0.541713	0.0533044
IG_STM14_1798	0	0	1	0	0.777255	0.03945
IG_STM14_1799	0	0	1	0	1.33064	0.0936671
IG_STM14_1800	0	0	1	0	2.94273	0.32195
IG_STM14_1802	0	0	1	0	0.823095	0.0479593
IG_STM14_1806	0	0	0.987429	0.035939	1.14865	0.0441584
IG_STM14_1812	0	0	1	0	0.946432	0.0420239
IG_STM14_1813	0	0	1	0	1.26649	0.0231465
IG_STM14_1814	0	0	1	0	0.815522	0.0171201
IG_STM14_1815	0	0	1	0	0.592669	0.0205494
IG_STM14_1818	0	0	1	0	1.14014	0.0426948
IG_STM14_1819	0	0	1	0	0.486053	0.0689777
IG_STM14_1821	0	0	0.87379	0.0316845	1.02946	0.00683733
IG_STM14_1823	0	0	1	0	2.20372	0.526719
IG_STM14_1824	0	0	1	0	0.119417	0.0309516
IG_STM14_1825	0	0	1	0	0.692565	0.0226772
IG_STM14_1826	0	0	1	0	1.28014	0.044658
IG_STM14_1829	0	0	0.666667	7.81071e-16	1.3065	0.0267369
IG_STM14_1830	0	0	1	0	0.583716	0.0590864
IG_STM14_1831	0	0	1	0	1.49302	0.036107
IG_STM14_1832	0	0	0.666667	7.81071e-16	1.25385	0.0211943
IG_STM14_1833	0	0	0.336667	0.0333333	1.19858	0.0205773
IG_STM14_1834	0	0	0.503714	0.0575247	0.845571	0.0124062
IG_STM14_1835	0	0	0.676667	0.0571489	0.895731	0.032199
IG_STM14_1836	0	0	1	0	0.987243	0.453813
IG_STM14_1837	0	0	1	0	1.98427	0.234756
IG_STM14_1839	0	0	1	0	0.901285	0.0490223
IG_STM14_1840	0	0	1	0	0	0
IG_STM14_1841	0	0	1	0	0	0
IG_STM14_1842	0	0	1	0	0.973348	0.061355
IG_STM14_1843	0	0	1	0	4	0
IG_STM14_1845	0	0	0.333333	3.90536e-16	2.00327	0.0584264
IG_STM14_1848	0	0	0.895317	0.0150794	1.12533	0.0163681
IG_STM14_1849	0	0	0.84	0.167372	1.2497	0.0268032
IG_STM14_1852	0	0	1	0	0.899062	0.0353044
IG_STM14_1858	0	0	1	0	0.617411	0.0169809
IG_STM14_1859	0	0	1	0	0.722962	0.0162632
IG_STM14_1861	0	0	1	0	0.830832	0.0208184
IG_STM14_1863	0	0	0.47	0.190074	0.454161	0.042453
IG_STM14_1864	0	0	1	0	1.38207	0.137168
IG_STM14_1866	0	0	1	0	0.36222	0.09197
IG_STM14_1869	0	0	1	0	1.09713	0.0310188
IG_STM14_1870	0	0	1	0	0.872142	0.0250764
IG_STM14_1872	0	0	1	0	0.914069	0.0213161
IG_STM14_1874	0	0	1	0	1.09152	0.0327659
IG_STM14_1876	0	0	0.851824	0.0220415	0.767686	0.0113305
IG_STM14_1877	0	0	0.7	1.33898e-15	1.27133	0.0194128
IG_STM14_1878	0	0	1	0	1.15672	0.0180714
IG_STM14_1879	0	0	1	0	1.8821	0.209106
IG_STM14_1881	0	0	1	0	0.107423	0.0234433
IG_STM14_1882	0	0	1	0	0.290505	0.0154091
IG_STM14_1884	0	0	1	0	0	0
IG_STM14_1885	0	0	1	0	1.88518	0.44633
IG_STM14_1886	0	0	1	0	0.841555	0.0146647
IG_STM14_1887	0	0	0.933658	0.0204103	0.655098	0.00563591
IG_STM14_1888	0	0	1	0	0.841175	0.0214671
IG_STM14_1889	0	0	1	0	1.02793	0.0188199
IG_STM14_1891	0	0	1	0	0.914057	0.0288652
IG_STM14_1892	0	0	1	0	0.954926	0.0549062
IG_STM14_1896	0	0	1	0	0.881511	0.0187689
IG_STM14_1897	0	0	1	0	0.921657	0.0124651
IG_STM14_1899	0	0	1	0	1.02338	0.0597087
IG_STM14_1901	0	0	1	0	1.53914	0.0808309
IG_STM14_1903	0	0	1	0	0.747113	0.0329934
IG_STM14_1909	0	0	1	0	1.07869	0.0401309
IG_STM14_1910	0	0	1	0	0	0
IG_STM14_1913	0	0	1	0	1.46451	0.109782
IG_STM14_1916	0	0	1	0	0	0
IG_STM14_1917	0	0	1	0	0.641387	0.0843589
IG_STM14_1918	0	0	1	0	0.859674	0.0217709
IG_STM14_1919	0	0	1	0	0.480566	0.0260956
IG_STM14_1920	0	0	1	0	0.636724	0.0291873
IG_STM14_1921	0	0	1	0	1.0625	0.0807127
IG_STM14_1922	0	0	1	0	0.56735	0.0080313
IG_STM14_1925	0	0	0.67	0.0333333	0.538293	0.0323531
IG_STM14_1928	0	0	1	0	2.08654	0.767539
IG_STM14_1932	0	0	1	0	0.0704546	0.0216317
IG_STM14_1935	0	0	1	0	0.865151	0.0254372
IG_STM14_1936	0	0	1	0	1.08024	0.0550987
IG_STM14_1937	0	0	0.67	0.0904534	0.86483	0.00816978
IG_STM14_1939	0	0	1	0	0.715448	0.0293735
IG_STM14_1940	0	0	0.856571	0.0895238	0.904302	0.0255702
IG_STM14_1941	0	0	1	0	1.06902	0.0366815
IG_STM14_1943	0	0	1	0	0	0
IG_STM14_1944	0	0	1	0	0.0594908	0.022218
IG_STM14_1946	0	0	1	0	0.939657	0.0605753
IG_STM14_1948	0	0	1	0	0.577312	0.0861939
IG_STM14_1951	0	0	1	0	1.48472	0.0917851
IG_STM14_1955	0	0	1	0	0	0
IG_STM14_1961	0	0	1	0	1.17155	0.0772133
IG_STM14_1963	0	0	1	0	1.15857	0.049752
IG_STM14_1965	0	0	0.418	0.071605	0.786831	0.0234791
IG_STM14_1966	0	0	1	0	1.51094	0.332694
IG_STM14_1970	0	0	1	0	0.950894	0.0140586
IG_STM14_1971	0	0	1	0	0.790419	0.0159323
IG_STM14_1972	0	0	0.666667	7.81071e-16	1.45569	0.0452297
IG_STM14_1974	0	0	1	0	1.15922	0.0249627
IG_STM14_1975	0	0	1	0	1.19005	0.0219517
IG_STM14_1976	0	0	0.943112	0.0563002	0.922601	0.0178099
IG_STM14_1977	0	0	1	0	0.979833	0.0452846
IG_STM14_1981	0	0	1	0	1.07095	0.0147639
IG_STM14_1982	0	0	0.860794	0.0590413	0.98687	0.0165318
IG_STM14_1983	0	0	1	0	1.08586	0.0182751
IG_STM14_1984	0	0	1	0	1.14354	0.0766549
IG_STM14_1985	0	0	1	0	0	0
IG_STM14_1986	0	0	0.666667	7.81071e-16	2.16394	0.124816
IG_STM14_1988	0	0	1	0	2.56986	0.372329
IG_STM14_1991	0	0	1	0	1.82462	0.0781419
IG_STM14_1992	0	0	1	0	1.46555	0.175995
IG_STM14_1993	0	0	1	0	1.24372	0.160237
IG_STM14_1995	0	0	1	0	0.725632	0.0181337
IG_STM14_1996	0	0	1	0	1.94169	0.247973
IG_STM14_1997	0	0	1	0	0.960224	0.0113347
IG_STM14_1998	0	0	1	0	0.733361	0.0203288
IG_STM14_1999	0	0	0.933333	0.134005	1.30417	0.0778094
IG_STM14_2000	0	0	1	0	0	0
IG_STM14_2001	0	0	1	0	14.7866	10.2429
IG_STM14_2002	0	0	0.94119	0.0513366	0.987393	0.0291634
IG_STM14_2003	0	0	0.816667	0.166667	1.36326	0.0603673
IG_STM14_2005	0	0	0.666667	7.81071e-16	1.24979	0.0343622
IG_STM14_2006	0	0	1	0	0.855903	0.0220151
IG_STM14_2007	0	0	0.996667	0.0333333	0.876209	0.0272189
IG_STM14_2008	0	0	0.646667	0.0795611	0.648147	0.0176072
IG_STM14_2009	0	0	1	0	1.31216	0.0580308
IG_STM14_2010	0	0	1	0	0.940293	0.0308375
IG_STM14_2011	0	0	1	0	0.515345	0.0200354
IG_STM14_2014	0	0	0.735	0.0949564	0.820554	0.00784623
IG_STM14_2015	0	0	1	0	28	0
IG_STM14_2020	0	0	0.843423	0.0198346	0.952766	0.00407379
IG_STM14_2021	0	0	1	0	0.0378851	0.00784763
IG_STM14_2022	0	0	1	0	1.35184	0.111063
IG_STM14_2023	0	0	1	0	0.145135	0.0288461
IG_STM14_2024	0	0	1	0	1.70918	0.162375
IG_STM14_2026	0	0	1	0	0.776423	0.0378185
IG_STM14_2027	0	0	1	0	0.68328	0.0148658
IG_STM14_2028	0	0	1	0	0.836806	0.0249895
IG_STM14_2030	0	0	0.666667	7.81071e-16	0.901628	0.0193996
IG_STM14_2031	0	0	1	0	0.857983	0.0348387
IG_STM14_2033	0	0	1	0	1.00044	0.041861
IG_STM14_2034	0	0	0.97	0.0958745	1.09113	0.203876
IG_STM14_2036	0	0	0.666667	7.81071e-16	1.40613	0.0290781
IG_STM14_2037	0	0	1	0	1.32233	0.042577
IG_STM14_2041	0	0	1	0	0	0
IG_STM14_2042	0	0	1	0	0.894509	0.0807178
IG_STM14_2048	0	0	1	0	0.63596	0.0269383
IG_STM14_2051	0	0	1	0	1.1126	0.0355568
IG_STM14_2053	0	0	1	0	0	0
IG_STM14_2054	0	0	1	0	0	0
IG_STM14_2056	0	0	1	0	0.55123	0.115967
IG_STM14_2057	0	0	1	0	8.68667	6.17918
IG_STM14_2059	0	0	1	0	1.01128	0.0423639
IG_STM14_2060	0	0	1	0	1.30917	0.0907315
IG_STM14_2061	0	0	1	0	0.839056	0.0124689
IG_STM14_2063	0	0	1	0	0	0
IG_STM14_2066	0	0	1	0	0.054742	0.0179884
IG_STM14_2068	0	0	1	0	0	0
IG_STM14_2069	0	0	1	0	0.0372073	0.00630982
IG_STM14_2071	0	0	0.935143	0.0946175	0.933927	0.0100937
IG_STM14_2072	0	0	0.665714	0.0375502	0.625467	0.0165543
IG_STM14_2075	0	0	1	0	0.555609	0.0309316
IG_STM14_2076	0	0	1	0	0	0
IG_STM14_2077	0	0	1	0	2.70936	0.545458
IG_STM14_2078	0	0	1	0	0	0
IG_STM14_2079	0	0	1	0	0.584254	0.0148395
IG_STM14_2080	0	0	1	0	1.00132	0.0318724
IG_STM14_2082	0	0	1	0	0	0
IG_STM14_2084	0	0	0.840163	0.0810393	1.177	0.0201758
IG_STM14_2085	0	0	1	0	0.509867	0.35189
IG_STM14_2086	0	0	1	0	0.902721	0.0178723
IG_STM14_2091	0	0	1	0	1.02774	0.0675851
IG_STM14_2092	0	0	1	0	0.878102	0.0276306
IG_STM14_2093	0	0	1	0	0	0
IG_STM14_2095	0	0	1	0	0	0
IG_STM14_2096	0	0	0.904286	0.103485	0.641099	0.023231
IG_STM14_2098	0	0	1	0	0.02139	0.00315939
IG_STM14_2099	0	0	1	0	5	0
IG_STM14_2101	0	0	1	0	1.25144	0.091334
IG_STM14_2103	0	0	1	0	0	0
IG_STM14_2105	0	0	0.657143	7.81071e-16	0.536482	0.0207005
IG_STM14_2109	0	0	1	0	1.35291	0.0953226
IG_STM14_2110	0	0	1	0	1.29487	0.0989634
IG_STM14_2111	0	0	1	0	1.03225	0.0382091
IG_STM14_2112	0	0	0.685714	1.00423e-15	1.0732	0.0136082
IG_STM14_2113	0	0	0.804762	0.0189431	0.791334	0.018951
IG_STM14_2114	0	0	0.666667	7.81071e-16	0.642775	0.0303122
IG_STM14_2115	0	0	0.666667	7.81071e-16	0.785837	0.00970456
IG_STM14_2116	0	0	0.695714	0.0438086	1.1882	0.0206549
IG_STM14_2119	0	0	0.666667	7.81071e-16	0.766142	0.0217046
IG_STM14_2120	0	0	1	0	1.0215	0.0553942
IG_STM14_2121	0	0	1	0	4.81341	0.851165
IG_STM14_2122	0	0	1	0	0	0
IG_STM14_2123	0	0	1	0	0.822332	0.0992225
IG_STM14_2125	0	0	1	0	0	0
IG_STM14_2127	0	0	0.959153	0.0129704	0.940358	0.0305655
IG_STM14_2128	0	0	1	0	2.94682	0.515799
IG_STM14_2129	0	0	1	0	5	0
IG_STM14_2133	0	0	1	0	4.39565	0.801907
IG_STM14_2134	0	0	1	0	0	0
IG_STM14_2135	0	0	1	0	0	0
IG_STM14_2136	0	0	1	0	0.833668	0.00518145
IG_STM14_2139	0	0	0.956667	0.112666	0.946586	0.0315872
IG_STM14_2141	0	0	0.676667	0.0571489	1.6951	0.0483076
IG_STM14_2142	0	0	1	0	0	0
IG_STM14_2148	0	0	1	0	0.33499	0.136023
IG_STM14_2154	0	0	1	0	0.199332	0.0175986
IG_STM14_2155	0	0	1	0	0.861187	0.104087
IG_STM14_2156	0	0	1	0	0.36182	0.0296339
IG_STM14_2157	0	0	1	0	0.920844	0.0444173
IG_STM14_2159	0	0	1	0	0.53087	0.0244255
IG_STM14_2160	0	0	0.7	1.33898e-15	0.685547	0.0122757
IG_STM14_2161	0	0	1	0	0	0
IG_STM14_2167	0	0	1	0	0	0
IG_STM14_2170	0	0	1	0	0	0
IG_STM14_2171	0	0	1	0	6.13866	2.30199
IG_STM14_2172	0	0	1	0	0	0
IG_STM14_2174	0	0	0.74	0.138778	0.834928	0.0199358
IG_STM14_2176	0	0	1	0	5.11154	0.999324
IG_STM14_2177	0	0	1	0	1.56706	0.227683
IG_STM14_2178	0	0	1	0	0.791212	0.0257672
IG_STM14_2180	0	0	1	0	0	0
IG_STM14_2181	0	0	1	0	0.897073	0.0284673
IG_STM14_2182	0	0	1	0	0	0
IG_STM14_2183	0	0	1	0	0	0
IG_STM14_2184	0	0	1	0	1.15907	0.0383837
IG_STM14_2185	0	0	1	0	0	0
IG_STM14_2186	0	0	1	0	0	0
IG_STM14_2190	0	0	1	0	1.26604	0.0611386
IG_STM14_2192	0	0	1	0	1.503	0.103423
IG_STM14_2193	0	0	1	0	1.10405	0.024096
IG_STM14_2196	0	0	1	0	0	0
IG_STM14_2197	0	0	0.68	0.0656488	0.917476	0.0243983
IG_STM14_2202	0	0	1	0	2.35071	0.272688
IG_STM14_2204	0	0	1	0	0.493044	0.0339254
IG_STM14_2206	0	0	1	0	2.04681	0.133963
IG_STM14_2208	0	0	0.7	1.33898e-15	1.28685	0.0470509
IG_STM14_2209	0	0	1	0	0.845506	0.0488667
IG_STM14_2212	0	0	1	0	0	0
IG_STM14_2213	0	0	1	0	0	0
IG_STM14_2215	0	0	1	0	0.0103365	0.0012353
IG_STM14_2216	0	0	0.888	0.0160806	0.94971	0.0137258
IG_STM14_2218	0	0	1	0	0.475052	0.0358258
IG_STM14_2220	0	0	1	0	1.13754	0.188019
IG_STM14_2222	0	0	1	0	0.360184	0.00574868
IG_STM14_2223	0	0	1	0	0.143377	0.0431792
IG_STM14_2225	0	0	0.7	1.33898e-15	0.537944	0.0252582
IG_STM14_2227	0	0	1	0	0.916807	0.02205
IG_STM14_2228	0	0	0.75	0.145065	0.95504	0.0205504
IG_STM14_2231	0	0	1	0	0	0
IG_STM14_2232	0	0	1	0	1.94375	0.438329
IG_STM14_2234	0	0	1	0	0	0
IG_STM14_2237	0	0	1	0	0.416312	0.0271148
IG_STM14_2240	0	0	1	0	2.16855	0.370213
IG_STM14_2242	0	0	0.666667	7.81071e-16	1.27457	0.0228109
IG_STM14_2243	0	0	1	0	0.803646	0.0862711
IG_STM14_2244	0	0	1	0	0	0
IG_STM14_2245	0	0	1	0	0.384677	0.00394594
IG_STM14_2248	0	0	0.8	1.56214e-15	1.07796	0.0151952
IG_STM14_2249	0	0	0.885714	3.34745e-16	0.604787	0.00534686
IG_STM14_2250	0	0	0.68	0.0656488	1.13297	0.0308069
IG_STM14_2252	0	0	1	0	0.923077	0.0243455
IG_STM14_2255	0	0	0.971037	0.0228074	1.15354	0.00786392
IG_STM14_2256	0	0	0.922078	4.46326e-16	1.09596	0.0123264
IG_STM14_2257	0	0	0.666667	7.81071e-16	1.40024	0.0348053
IG_STM14_2260	0	0	0.780159	0.0989181	1.11719	0.00842033
IG_STM14_2263	0	0	0.427987	0.0871167	1.27428	0.0126821
IG_STM14_2264	0	0	1	0	1.03476	0.0204556
IG_STM14_2265	0	0	0.926667	0.138778	1.20182	0.038126
IG_STM14_2266	0	0	1	0	1.17965	0.107649
IG_STM14_2269	0	0	1	0	0	0
IG_STM14_2273	0	0	1	0	0	0
IG_STM14_2276	0	0	0.498582	0.0645052	1.20229	0.0186063
IG_STM14_2277	0	0	1	0	0	0
IG_STM14_2278	0	0	1	0	0	0
IG_STM14_2281	0	0	0.966667	0.100504	1.1225	0.0369646
IG_STM14_2282	0	0	1	0	1.21539	0.0588637
IG_STM14_2285	0	0	1	0	0.794264	0.0319319
IG_STM14_2286	0	0	1	0	1.5724	0.106792
IG_STM14_2288	0	0	1	0	2.05261	0.1937
IG_STM14_2289	0	0	1	0	0	0
IG_STM14_2292	0	0	1	0	0	0
IG_STM14_2293	0	0	1	0	1.66571	0.194174
IG_STM14_2296	0	0	1	0	0.69681	0.0785198
IG_STM14_2297	0	0	1	0	1.21029	0.0887486
IG_STM14_2303	0	0	1	0	0.26515	0.175259
IG_STM14_2308	0	0	0.856921	0.0521234	0.951707	0.00897627
IG_STM14_2311	0	0	1	0	0	0
IG_STM14_2312	0	0	1	0	0.445509	0.325169
IG_STM14_2313	0	0	1	0	0	0
IG_STM14_2317	0	0	1	0	0	0
IG_STM14_2319	0	0	1	0	0	0
IG_STM14_2321	0	0	1	0	0.207095	0.0443946
IG_STM14_2323	0	0	1	0	0	0
IG_STM14_2326	0	0	1	0	0	0
IG_STM14_2329	0	0	1	0	0.680315	0.0417601
IG_STM14_2334	0	0	1	0	0.928117	0.159824
IG_STM14_2342	0	0	0.72	0.122818	0.901838	0.0283785
IG_STM14_2343	0	0	0.994	0.0422116	0.793812	0.0247559
IG_STM14_2348	0	0	0.995873	0.0203199	1.25853	0.0286496
IG_STM14_2349	0	0	1	0	1.01339	0.0306496
IG_STM14_2350	0	0	1	0	0.758895	0.0150798
IG_STM14_2351	0	0	1	0	0.938189	0.04638
IG_STM14_2352	0	0	1	0	0.735912	0.019977
IG_STM14_2353	0	0	1	0	1.26153	0.0439712
IG_STM14_2355	0	0	0.706667	0.108866	0.843007	0.0445234
IG_STM14_2356	0	0	1	0	0.691634	0.0573845
IG_STM14_2357	0	0	0.666667	7.81071e-16	1.49538	0.0468408
IG_STM14_2358	0	0	0.853333	0.166296	0.88493	0.0304456
IG_STM14_2359	0	0	0.666667	7.81071e-16	1.26303	0.0400608
IG_STM14_2360	0	0	1	0	1.28172	0.0298937
IG_STM14_2362	0	0	1	0	0	0
IG_STM14_2363	0	0	1	0	0	0
IG_STM14_2366	0	0	1	0	0.863549	0.0179263
IG_STM14_2368	0	0	1	0	0.851053	0.0293067
IG_STM14_2369	0	0	1	0	1.25685	0.0245156
IG_STM14_2371	0	0	1	0	6.53084	3.39123
IG_STM14_2372	0	0	0.813333	0.166296	0.741533	0.0149842
IG_STM14_2373	0	0	1	0	1.57211	0.0713142
IG_STM14_2374	0	0	1	0	0.834411	0.0172383
IG_STM14_2375	0	0	0.793333	0.254168	0.818195	0.0254143
IG_STM14_2377	0	0	1	0	0.948962	0.0476927
IG_STM14_2378	0	0	1	0	0.218404	0.13875
IG_STM14_2380	0	0	1	0	1.41213	0.116464
IG_STM14_2383	0	0	1	0	1.38819	0.116677
IG_STM14_2385	0	0	1	0	0	0
IG_STM14_2387	0	0	0.8	1.56214e-15	0.654671	0.0183333
IG_STM14_2388	0	0	1	0	0.686049	0.0166877
IG_STM14_2389	0	0	1	0	0.107914	0.0098276
IG_STM14_2396	0	0	1	0	0	0
IG_STM14_2402	0	0	1	0	0.439557	0.0233865
IG_STM14_2403	0	0	0.67	0.0333333	0.899636	0.0258583
IG_STM14_2405	0	0	1	0	11	0
IG_STM14_2406	0	0	1	0	1.62424	0.348785
IG_STM14_2407	0	0	1	0	1.18487	0.243916
IG_STM14_2409	0	0	1	0	0.633201	0.0711179
IG_STM14_2410	0	0	1	0	0	0
IG_STM14_2411	0	0	1	0	1.40122	0.267283
IG_STM14_2416	0	0	1	0	0.892353	0.0406758
IG_STM14_2417	0	0	1	0	1.13145	0.0250312
IG_STM14_2419	0	0	0.666667	7.81071e-16	0.810176	0.0178895
IG_STM14_2421	0	0	0.787	0.149514	1.27104	0.0614745
IG_STM14_2422	0	0	1	0	0.111438	0.0260187
IG_STM14_2424	0	0	1	0	0.733114	0.054055
IG_STM14_2426	0	0	1	0	1.43882	0.172261
IG_STM14_2427	0	0	1	0	1.09119	0.0508827
IG_STM14_2428	0	0	1	0	0.880886	0.0313123
IG_STM14_2430	0	0	1	0	0.964559	0.0211624
IG_STM14_2434	0	0	0.701487	0.047921	1.22847	0.016462
IG_STM14_2448	0	0	1	0	1.44844	0.0879373
IG_STM14_2454	0	0	1	0	1.60573	0.0451959
IG_STM14_2455	0	0	1	0	0.705497	0.0228104
IG_STM14_2456	0	0	1	0	10.8247	4.59774
IG_STM14_2458	0	0	1	0	1.40225	0.110059
IG_STM14_2462	0	0	0.4	7.81071e-16	1.39781	0.0161898
IG_STM14_2473	0	0	1	0	1.1299	0.0407193
IG_STM14_2474	0	0	1	0	0	0
IG_STM14_2475	0	0	0.833333	0.0456835	0.605251	0.0471305
IG_STM14_2477	0	0	0.666667	7.81071e-16	1.77633	0.0922367
IG_STM14_2478	0	0	1	0	1.01467	0.0470825
IG_STM14_2485	0	0	1	0	1.53525	0.0692701
IG_STM14_2486	0	0	1	0	0.730319	0.0405565
IG_STM14_2488	0	0	0.885084	0.0450186	1.03097	0.0174723
IG_STM14_2489	0	0	1	0	0.888338	0.140282
IG_STM14_2490	0	0	1	0	0.931885	0.0338245
IG_STM14_2491	0	0	1	0	0.65796	0.0125552
IG_STM14_2493	0	0	1	0	0	0
IG_STM14_2494	0	0	0.67	0.0333333	1.79545	0.51261
IG_STM14_2495	0	0	1	0	1.13691	0.0789522
IG_STM14_2496	0	0	1	0	0.924137	0.0160428
IG_STM14_2498	0	0	0.88	0.0984732	0.582704	0.0151723
IG_STM14_2500	0	0	1	0	5.96039	2.64288
IG_STM14_2503	0	0	1	0	1.115	0.0379327
IG_STM14_2504	0	0	1	0	0	0
IG_STM14_2505	0	0	1	0	1.62235	0.0911201
IG_STM14_2512	0	0	1	0	0	0
IG_STM14_2524	0	0	0.7	1.33898e-15	0.719778	0.0154444
IG_STM14_2525	0	0	1	0	0	0
IG_STM14_2526	0	0	0.666667	7.81071e-16	0.743497	0.0194858
IG_STM14_2527	0	0	1	0	1.10478	0.0491792
IG_STM14_2547	0	0	1	0	0.0442897	0.0101696
IG_STM14_2549	0	0	1	0	44.2695	12.7696
IG_STM14_2550	0	0	1	0	1.43403	0.0914379
IG_STM14_2551	0	0	1	0	0.927803	0.0265272
IG_STM14_2552	0	0	1	0	2.60471	0.780004
IG_STM14_2553	0	0	1	0	0	0
IG_STM14_2556	0	0	0.995429	0.0225082	1.12507	0.0423538
IG_STM14_2558	0	0	0.666667	7.81071e-16	1.34647	0.0309273
IG_STM14_2560	0	0	0.61	0.125842	0.330442	0.0478011
IG_STM14_2563	0	0	1	0	0.0909599	0.0283587
IG_STM14_2564	0	0	1	0	0.823253	0.0261041
IG_STM14_2565	0	0	0.666667	7.81071e-16	1.89442	0.0876029
IG_STM14_2566	0	0	1	0	4.21416	0.839771
IG_STM14_2573	0	0	1	0	0	0
IG_STM14_2574	0	0	1	0	0.45615	0.0518207
IG_STM14_2575	0	0	0.726667	0.128708	1.12178	0.0692016
IG_STM14_2576	0	0	0.666667	7.81071e-16	1.12519	0.00867735
IG_STM14_2577	0	0	1	0	1.86556	0.197951
IG_STM14_2581	0	0	0.986	0.0512865	0.821718	0.0667377
IG_STM14_2583	0	0	1	0	0.775824	0.0407609
IG_STM14_2592	0	0	0.800286	0.113234	1.14296	0.0173013
IG_STM14_2593	0	0	1	0	0.8674	0.0206414
IG_STM14_2597	0	0	1	0	0.885017	0.0290468
IG_STM14_2598	0	0	1	0	0	0
IG_STM14_2611	0	0	1	0	0.870905	0.0828348
IG_STM14_2614	0	0	1	0	0.890134	0.0176969
IG_STM14_2615	0	0	0.971429	1.11582e-16	1.0959	0.0316425
IG_STM14_2618	0	0	1	0	0.413834	0.0679605
IG_STM14_2620	0	0	1	0	0.910725	0.0497875
IG_STM14_2623	0	0	0.69	0.0854775	0.879826	0.0413456
IG_STM14_2624	0	0	1	0	0	0
IG_STM14_2631	0	0	0.976147	0.0306215	0.993387	0.0124329
IG_STM14_2634	0	0	1	0	1.53067	0.393103
IG_STM14_2635	0	0	1	0	1.24926	0.0340701
IG_STM14_2637	0	0	0.752612	0.0194566	0.969635	0.0126558
IG_STM14_2638	0	0	0.333333	3.90536e-16	0.78463	0.0138262
IG_STM14_2639	0	0	1	0	0.959278	0.0198054
IG_STM14_2640	0	0	0.826667	0.167372	1.01394	0.0161179
IG_STM14_2641	0	0	1	0	0.834516	0.113274
IG_STM14_2643	0	0	1	0	2.23255	0.418413
IG_STM14_2649	0	0	1	0	0.91542	0.0343893
IG_STM14_2650	0	0	1	0	0	0
IG_STM14_2651	0	0	1	0	0.971542	0.0249117
IG_STM14_2652	0	0	1	0	0.0417068	0.00774107
IG_STM14_2656	0	0	1	0	1.19963	0.0495507
IG_STM14_2657	0	0	1	0	1.06465	0.0223537
IG_STM14_2658	0	0	1	0	0.060789	0.00736579
IG_STM14_2659	0	0	0.97	0.0904534	1.02083	0.01844
IG_STM14_2660	0	0	0.666667	7.81071e-16	0.819259	0.0144024
IG_STM14_2661	0	0	1	0	1.74725	0.146029
IG_STM14_2664	0	0	1	0	0.923066	0.045972
IG_STM14_2670	0	0	0.673333	0.0469018	0.804713	0.0323021
IG_STM14_2671	0	0	1	0	0	0
IG_STM14_2672	0	0	1	0	0.427294	0.453508
IG_STM14_2673	0	0	1	0	3.76577	1.42007
IG_STM14_2678	0	0	1	0	1.02989	0.911749
IG_STM14_2679	0	0	1	0	1.51013	0.0931293
IG_STM14_2680	0	0	0.91	0.148732	0.871405	0.0158781
IG_STM14_2681	0	0	1	0	0.906368	0.0830601
IG_STM14_2682	0	0	1	0	0	0
IG_STM14_2686	0	0	1	0	1.08127	0.0357409
IG_STM14_2687	0	0	1	0	0.332639	0.225889
IG_STM14_2688	0	0	0.846667	0.214094	0.938496	0.0457184
IG_STM14_2690	0	0	1	0	0	0
IG_STM14_2691	0	0	1	0	26	0
IG_STM14_2693	0	0	1	0	0.816563	0.0665593
IG_STM14_2695	0	0	1	0	1.48228	0.158218
IG_STM14_2697	0	0	1	0	0.902638	0.0226649
IG_STM14_2699	0	0	1	0	0.596266	0.0316003
IG_STM14_2700	0	0	1	0	1.09016	0.029145
IG_STM14_2715	0	0	1	0	0.721266	0.110935
IG_STM14_2716	0	0	1	0	0.545103	0.0306675
IG_STM14_2720	0	0	1	0	0	0
IG_STM14_2730	0	0	1	0	0.988299	0.0332737
IG_STM14_2731	0	0	1	0	0.85268	0.0259422
IG_STM14_2733	0	0	1	0	0.894025	0.0250238
IG_STM14_2734	0	0	0.802	0.02	1.12273	0.036155
IG_STM14_2735	0	0	1	0	0	0
IG_STM14_2736	0	0	0.97	0.0958745	1.07975	0.0436598
IG_STM14_2738	0	0	1	0	24	0
IG_STM14_2739	0	0	1	0	0.670714	0.0349045
IG_STM14_2740	0	0	1	0	0	0
IG_STM14_2745	0	0	1	0	1.59278	0.161718
IG_STM14_2747	0	0	1	0	0	0
IG_STM14_2748	0	0	1	0	1.15387	0.0647807
IG_STM14_2749	0	0	1	0	0	0
IG_STM14_2753	0	0	1	0	0.776301	0.482702
IG_STM14_2754	0	0	1	0	0	0
IG_STM14_2755	0	0	1	0	0	0
IG_STM14_2756	0	0	1	0	0	0
IG_STM14_2758	0	0	0.819714	0.0945163	0.753457	0.0112089
IG_STM14_2759	0	0	1	0	0	0
IG_STM14_2760	0	0	0.879714	0.0342893	0.893849	0.00899291
IG_STM14_2763	0	0	1	0	1.81681	0.0693801
IG_STM14_2765	0	0	1	0	1.04219	0.0147411
IG_STM14_2769	0	0	1	0	1.17377	0.0525445
IG_STM14_2770	0	0	0.996667	0.0333333	1.41206	0.0525268
IG_STM14_2771	0	0	0.997	0.03	1.14697	0.0132459
IG_STM14_2772	0	0	0.746667	0.143078	0.950135	0.0205759
IG_STM14_2773	0	0	0.666667	7.81071e-16	1.16815	0.0153516
IG_STM14_2774	0	0	1	0	1.15362	0.0199379
IG_STM14_2775	0	0	1	0	1.16398	0.0164462
IG_STM14_2786	0	0	1	0	1.16349	0.122819
IG_STM14_2791	0	0	1	0	0.941868	0.0242034
IG_STM14_2792	0	0	1	0	2.11347	0.606512
IG_STM14_2793	0	0	0.796667	0.182851	2.20476	0.321501
IG_STM14_2796	0	0	1	0	0.352714	0.251625
IG_STM14_2797	0	0	1	0	0	0
IG_STM14_2799	0	0	1	0	0	0
IG_STM14_2800	0	0	0.502	0.155037	0.840139	0.0128198
IG_STM14_2802	0	0	1	0	0	0
IG_STM14_2803	0	0	1	0	0.317011	0.0588249
IG_STM14_2805	0	0	1	0	0.941239	0.0780048
IG_STM14_2810	0	0	1	0	0.997663	0.031347
IG_STM14_2811	0	0	1	0	1.66851	0.0928823
IG_STM14_2812	0	0	1	0	0	0
IG_STM14_2813	0	0	1	0	0	0
IG_STM14_2816	0	0	1	0	1.04155	0.0537348
IG_STM14_2817	0	0	1	0	0.589517	0.0170127
IG_STM14_2819	0	0	1	0	1.15489	0.161752
IG_STM14_2823	0	0	1	0	1.1754	0.0136027
IG_STM14_2825	0	0	1	0	0.905567	0.0190917
IG_STM14_2828	0	0	1	0	9	0
IG_STM14_2830	0	0	0.926667	0.138778	0.663652	0.0596235
IG_STM14_2831	0	0	1	0	2.88856	0.467847
IG_STM14_2832	0	0	1	0	1.81388	0.288362
IG_STM14_2834	0	0	1	0	1.0385	0.0310506
IG_STM14_2835	0	0	1	0	1.96596	0.229749
IG_STM14_2843	0	0	1	0	0	0
IG_STM14_2848	0	0	1	0	0.494185	0.062395
IG_STM14_2849	0	0	1	0	1.5984	0.255273
IG_STM14_2850	0	0	1	0	1.73659	0.691651
IG_STM14_2852	0	0	0.679237	0.114373	1.15099	0.0687542
IG_STM14_2854	0	0	0.657143	7.81071e-16	1.14365	0.0177116
IG_STM14_2856	0	0	1	0	0.930554	0.0190818
IG_STM14_2857	0	0	1	0	0.32828	0.0315653
IG_STM14_2859	0	0	1	0	0.438459	0.0476145
IG_STM14_2868	0	0	1	0	3	0
IG_STM14_2873	0	0	1	0	2.0925	0.136401
IG_STM14_2874	0	0	0.919694	0.0662078	1.15826	0.00837871
IG_STM14_2875	0	0	1	0	0	0
IG_STM14_2879	0	0	1	0	1.09905	0.104885
IG_STM14_2883	0	0	1	0	0	0
IG_STM14_2884	0	0	0.996667	0.0333333	0.939953	0.0362754
IG_STM14_2893	0	0	1	0	0	0
IG_STM14_2894	0	0	1	0	0	0
IG_STM14_2895	0	0	0.67	0.0333333	0.717428	0.0375144
IG_STM14_2896	0	0	1	0	0.911767	0.0438218
IG_STM14_2897	0	0	1	0	0	0
IG_STM14_2900	0	0	1	0	0	0
IG_STM14_2901	0	0	1	0	1.19554	0.0629989
IG_STM14_2902	0	0	1	0	0	0
IG_STM14_2903	0	0	1	0	0	0
IG_STM14_2905	0	0	1	0	0	0
IG_STM14_2907	0	0	1	0	2.11438	0.158636
IG_STM14_2908	0	0	1	0	0	0
IG_STM14_2912	0	0	1	0	5.67357	1.31509
IG_STM14_2915	0	0	1	0	0	0
IG_STM14_2918	0	0	1	0	0	0
IG_STM14_2922	0	0	1	0	0	0
IG_STM14_2923	0	0	1	0	1.06	0.0559545
IG_STM14_2924	0	0	0.91	0.148732	0.860499	0.0173983
IG_STM14_2927	0	0	1	0	1.64175	0.0580777
IG_STM14_2928	0	0	1	0	0.83999	0.043224
IG_STM14_2929	0	0	1	0	0	0
IG_STM14_2935	0	0	0.666667	7.81071e-16	1.51036	0.033599
IG_STM14_2936	0	0	1	0	0.398774	0.43467
IG_STM14_2937	0	0	0.996	0.0281411	0.788547	0.0592695
IG_STM14_2939	0	0	0.666667	7.81071e-16	0.730498	0.0132572
IG_STM14_2940	0	0	1	0	1.79197	0.0779196
IG_STM14_2944	0	0	1	0	1.04181	0.0124498
IG_STM14_2945	0	0	1	0	0.873981	0.0245815
IG_STM14_2946	0	0	1	0	1.36705	0.0345536
IG_STM14_2947	0	0	0.736	0.0979796	1.16105	0.0194209
IG_STM14_2950	0	0	1	0	0.778071	0.0142411
IG_STM14_2951	0	0	0.993333	0.0469018	0.835397	0.0217731
IG_STM14_2952	0	0	1	0	0.805002	0.010718
IG_STM14_2953	0	0	0.996667	0.0333333	1.03413	0.0158291
IG_STM14_2954	0	0	0.858095	0.0121212	0.665091	0.00890273
IG_STM14_2955	0	0	1	0	2.18573	0.27066
IG_STM14_2956	0	0	0.996667	0.0333333	0.789149	0.115808
IG_STM14_2957	0	0	1	0	1.38382	0.189385
IG_STM14_2961	0	0	1	0	0	0
IG_STM14_2962	0	0	1	0	6	0
IG_STM14_2963	0	0	0.888286	0.0146954	0.825597	0.00968954
IG_STM14_2965	0	0	0.666667	7.81071e-16	1.53488	0.0542733
IG_STM14_2967	0	0	1	0	0	0
IG_STM14_2970	0	0	1	0	1.75542	0.0619227
IG_STM14_2974	0	0	1	0	1.9875	0.08575
IG_STM14_2975	0	0	1	0	2.05174	0.100627
IG_STM14_2976	0	0	1	0	0.951804	0.0393135
IG_STM14_2978	0	0	0.933333	0.134005	1.04318	0.020327
IG_STM14_2980	0	0	1	0	0.360797	0.100083
IG_STM14_2984	0	0	1	0	0	0
IG_STM14_2985	0	0	1	0	0.837567	0.0147909
IG_STM14_2992	0	0	1	0	1.40615	0.189082
IG_STM14_2994	0	0	1	0	0	0
IG_STM14_2995	0	0	1	0	0	0
IG_STM14_2998	0	0	1	0	1.61495	0.0834327
IG_STM14_2999	0	0	1	0	0.0890447	0.0279426
IG_STM14_3003	0	0	1	0	0.0185351	0.00253679
IG_STM14_3004	0	0	1	0	0.912351	0.110212
IG_STM14_3005	0	0	1	0	0.318567	0.0226846
IG_STM14_3006	0	0	1	0	1.04857	0.0542689
IG_STM14_3008	0	0	1	0	0	0
IG_STM14_3011	0	0	1	0	1.24252	0.0277553
IG_STM14_3012	0	0	1	0	0.461263	0.0305986
IG_STM14_3019	0	0	1	0	0	0
IG_STM14_3023	0	0	1	0	0.66152	0.0484667
IG_STM14_3029	0	0	1	0	0.913201	0.012619
IG_STM14_3033	0	0	1	0	0	0
IG_STM14_3034	0	0	1	0	0.583996	0.01677
IG_STM14_3038	0	0	1	0	0.644557	0.0411312
IG_STM14_3039	0	0	0.666667	7.81071e-16	0.809957	0.0125845
IG_STM14_3040	0	0	1	0	0.901338	0.0171273
IG_STM14_3041	0	0	0.7	1.33898e-15	0.756776	0.012038
IG_STM14_3042	0	0	1	0	0	0
IG_STM14_3043	0	0	1	0	0.863837	0.0309228
IG_STM14_3045	0	0	0.59316	0.0217408	0.84671	0.00778499
IG_STM14_3049	0	0	1	0	0.769114	0.0123792
IG_STM14_3050	0	0	1	0	1.28824	0.056302
IG_STM14_3051	0	0	1	0	2	0
IG_STM14_3053	0	0	1	0	0.527796	0.0345808
IG_STM14_3058	0	0	1	0	0.9722	0.0469765
IG_STM14_3061	0	0	1	0	0	0
IG_STM14_3062	0	0	1	0	0	0
IG_STM14_3063	0	0	1	0	1.5262	0.0907813
IG_STM14_3066	0	0	1	0	0.870327	0.0148387
IG_STM14_3070	0	0	1	0	1.19342	0.028557
IG_STM14_3073	0	0	1	0	1.03942	0.0137823
IG_STM14_3075	0	0	0.856667	0.165857	0.919748	0.0181358
IG_STM14_3076	0	0	1	0	0	0
IG_STM14_3078	0	0	1	0	0	0
IG_STM14_3079	0	0	0.752771	0.046109	0.796871	0.00544946
IG_STM14_3083	0	0	0.727091	0.0287261	0.807859	0.00614357
IG_STM14_3084	0	0	1	0	0	0
IG_STM14_3085	0	0	1	0	0.857098	0.0450308
IG_STM14_3089	0	0	1	0	0.816298	0.0153133
IG_STM14_3094	0	0	1	0	0	0
IG_STM14_3095	0	0	1	0	0	0
IG_STM14_3096	0	0	1	0	1.13399	0.0319477
IG_STM14_3098	0	0	1	0	0.892724	0.0198419
IG_STM14_3100	0	0	1	0	0.877433	0.0498573
IG_STM14_3104	0	0	1	0	0.738004	0.067741
IG_STM14_3106	0	0	0.8	1.56214e-15	1.7231	0.113698
IG_STM14_3109	0	0	1	0	0.903706	0.0487857
IG_STM14_3110	0	0	1	0	1.07148	0.0268731
IG_STM14_3111	0	0	1	0	2.17828	0.198925
IG_STM14_3112	0	0	0.566667	0.153522	0.658369	0.0334744
IG_STM14_3116	0	0	1	0	0.0941734	0.00837058
IG_STM14_3117	0	0	1	0	0.527763	0.0553036
IG_STM14_3119	0	0	1	0	0	0
IG_STM14_3121	0	0	1	0	0	0
IG_STM14_3125	0	0	1	0	1.31084	0.0740332
IG_STM14_3126	0	0	0.966667	0.100504	0.92506	0.0141663
IG_STM14_3131	0	0	1	0	1.08519	0.0541979
IG_STM14_3133	0	0	0.933333	0.142134	2.89973	0.235947
IG_STM14_3134	0	0	1	0	0	0
IG_STM14_3136	0	0	1	0	0	0
IG_STM14_3137	0	0	0.900571	0.0850363	1.25863	0.0437635
IG_STM14_3138	0	0	1	0	1.51742	0.0766376
IG_STM14_3139	0	0	1	0	0.933949	0.14086
IG_STM14_3144	0	0	0.666667	7.81071e-16	0.526014	0.0305648
IG_STM14_3145	0	0	1	0	0.574355	0.0334106
IG_STM14_3152	0	0	1	0	0	0
IG_STM14_3154	0	0	1	0	0.975321	0.0491584
IG_STM14_3155	0	0	1	0	0.901479	0.0304644
IG_STM14_3157	0	0	1	0	0.214827	0.0228523
IG_STM14_3162	0	0	1	0	0	0
IG_STM14_3164	0	0	0.766857	0.0321612	0.906461	0.00852512
IG_STM14_3165	0	0	0.333333	3.90536e-16	1.46239	0.0405321
IG_STM14_3166	0	0	0.656508	0.0665459	0.939305	0.00498773
IG_STM14_3167	0	0	0.978024	0.0316936	1.0264	0.00809991
IG_STM14_3168	0	0	1	0	1.02789	0.03965
IG_STM14_3171	0	0	1	0	2.73225	0.174416
IG_STM14_3172	0	0	1	0	2	0
IG_STM14_3173	0	0	1	0	1.19796	0.0242054
IG_STM14_3180	0	0	1	0	0.827763	0.0357099
IG_STM14_3186	0	0	0.885429	0.0517666	0.988214	0.0304946
IG_STM14_3193	0	0	0.922	0.132253	0.767296	0.00962787
IG_STM14_3194	0	0	1	0	0.938656	0.0110854
IG_STM14_3197	0	0	1	0	1.00398	0.038867
IG_STM14_3198	0	0	1	0	1.28838	0.0633785
IG_STM14_3199	0	0	0.69	0.0854775	1.06863	0.0254424
IG_STM14_3200	0	0	1	0	1.41031	0.0780389
IG_STM14_3201	0	0	0.4	7.81071e-16	0.752856	0.0136774
IG_STM14_3203	0	0	1	0	0	0
IG_STM14_3210	0	0	1	0	1.12252	0.0493768
IG_STM14_3211	0	0	1	0	1.23572	0.0283486
IG_STM14_3212	0	0	1	0	0	0
IG_STM14_3215	0	0	1	0	0.99009	0.0394104
IG_STM14_3217	0	0	1	0	31	0
IG_STM14_3218	0	0	1	0	0.825012	0.0238766
IG_STM14_3219	0	0	1	0	0.672965	0.0159571
IG_STM14_3221	0	0	1	0	1.14416	0.036983
IG_STM14_3224	0	0	1	0	0.990569	0.0237955
IG_STM14_3226	0	0	1	0	1.64837	0.0959259
IG_STM14_3227	0	0	1	0	0.804026	0.107312
IG_STM14_3229	0	0	1	0	0	0
IG_STM14_3234	0	0	1	0	2.02851	0.122094
IG_STM14_3237	0	0	1	0	1.20973	0.0811406
IG_STM14_3242	0	0	1	0	0	0
IG_STM14_3244	0	0	1	0	1.32197	0.0370501
IG_STM14_3245	0	0	1	0	0	0
IG_STM14_3246	0	0	1	0	2.38785	0.154866
IG_STM14_3247	0	0	1	0	0	0
IG_STM14_3251	0	0	1	0	1.61082	0.0368361
IG_STM14_3253	0	0	1	0	0	0
IG_STM14_3254	0	0	1	0	1.21012	0.660829
IG_STM14_3257	0	0	1	0	0.146444	0.0367752
IG_STM14_3259	0	0	1	0	0	0
IG_STM14_3260	0	0	1	0	0	0
IG_STM14_3262	0	0	1	0	0	0
IG_STM14_3264	0	0	1	0	0.865533	0.0265907
IG_STM14_3266	0	0	1	0	1.56655	0.020284
IG_STM14_3268	0	0	1	0	0.84203	0.0331725
IG_STM14_3270	0	0	1	0	53	0
IG_STM14_3272	0	0	1	0	0.890735	0.0437615
IG_STM14_3274	0	0	1	0	0.848641	0.0355712
IG_STM14_3276	0	0	1	0	1.00422	0.0246269
IG_STM14_3277	0	0	1	0	0	0
IG_STM14_3278	0	0	1	0	0	0
IG_STM14_3279	0	0	1	0	0	0
IG_STM14_3280	0	0	1	0	0	0
IG_STM14_3281	0	0	1	0	0	0
IG_STM14_3284	0	0	1	0	1.3188	0.0749968
IG_STM14_3285	0	0	1	0	1.3432	0.0262824
IG_STM14_3288	0	0	1	0	1.06583	0.0384894
IG_STM14_3289	0	0	1	0	1.9418	0.160084
IG_STM14_3290	0	0	1	0	0.484662	0.109785
IG_STM14_3291	0	0	1	0	0.381135	0.0370315
IG_STM14_3294	0	0	1	0	0.277999	0.032763
IG_STM14_3295	0	0	0.666667	7.81071e-16	1.09402	0.0100812
IG_STM14_3296	0	0	0.913333	0.146948	0.970682	0.0168806
IG_STM14_3298	0	0	0.958055	0.0309073	1.03399	0.00587008
IG_STM14_3301	0	0	0.666667	7.81071e-16	0.596153	0.0266573
IG_STM14_3302	0	0	1	0	28.653	19.2166
IG_STM14_3304	0	0	1	0	0.94733	0.0226643
IG_STM14_3305	0	0	0.961429	0.0598734	1.02542	0.0116028
IG_STM14_3306	0	0	1	0	1.09462	0.00699451
IG_STM14_3307	0	0	1	0	0.965294	0.0151543
IG_STM14_3309	0	0	1	0	1.21539	0.0552734
IG_STM14_3310	0	0	0.799	0.154066	1.23915	0.0427141
IG_STM14_3315	0	0	1	0	1.689	0.181287
IG_STM14_3319	0	0	1	0	1.0683	0.0164769
IG_STM14_3320	0	0	1	0	0.859191	0.0182445
IG_STM14_3321	0	0	1	0	1.03436	0.0134109
IG_STM14_3324	0	0	0.809729	0.0883759	1.21637	0.0321679
IG_STM14_3326	0	0	1	0	1.26704	0.0562064
IG_STM14_3327	0	0	0.831809	0.0601147	1.09745	0.0239765
IG_STM14_3328	0	0	1	0	0.960153	0.013661
IG_STM14_3329	0	0	1	0	1.70346	0.469666
IG_STM14_3331	0	0	0.848367	0.0420471	0.942772	0.00769642
IG_STM14_3332	0	0	1	0	1.40638	0.390469
IG_STM14_3333	0	0	0.888286	0.0304153	1.16602	0.0126082
IG_STM14_3335	0	0	0.922	0.138957	1.05743	0.017287
IG_STM14_3337	0	0	0.954968	0.0333369	0.97706	0.00904449
IG_STM14_3338	0	0	1	0	0.787948	0.0180416
IG_STM14_3339	0	0	1	0	1.04671	0.0467629
IG_STM14_3340	0	0	0.703333	0.104822	0.962135	0.0264063
IG_STM14_3342	0	0	1	0	1.41949	0.0544581
IG_STM14_3344	0	0	1	0	0	0
IG_STM14_3345	0	0	1	0	0.645502	0.0412182
IG_STM14_3346	0	0	1	0	0.765486	0.226888
IG_STM14_3350	0	0	0.968409	0.00852426	1.0084	0.00973103
IG_STM14_3351	0	0	1	0	1.06455	0.0278658
IG_STM14_3352	0	0	1	0	0.804269	0.0195906
IG_STM14_3353	0	0	1	0	0.797022	0.0117979
IG_STM14_3355	0	0	1	0	0.0707583	0.0141233
IG_STM14_3356	0	0	1	0	0.991377	0.0147188
IG_STM14_3359	0	0	1	0	0	0
IG_STM14_3361	0	0	1	0	0.629034	0.0904345
IG_STM14_3363	0	0	1	0	0.599133	0.0350231
IG_STM14_3364	0	0	1	0	0	0
IG_STM14_3367	0	0	1	0	1.52197	0.16162
IG_STM14_3369	0	0	1	0	1.36791	0.111545
IG_STM14_3370	0	0	1	0	0.491948	0.0171385
IG_STM14_3374	0	0	0.666667	7.81071e-16	0.848027	0.0216872
IG_STM14_3376	0	0	1	0	0.620525	0.0398504
IG_STM14_3377	0	0	1	0	1.48323	0.0591588
IG_STM14_3378	0	0	0.775	0.130558	0.922269	0.0104926
IG_STM14_3379	0	0	1	0	0	0
IG_STM14_3380	0	0	1	0	0.47243	0.0242546
IG_STM14_3384	0	0	1	0	0.881379	0.0245931
IG_STM14_3385	0	0	1	0	0.754288	0.0342922
IG_STM14_3387	0	0	1	0	0	0
IG_STM14_3391	0	0	0.963429	0.0535801	0.791707	0.0147794
IG_STM14_3393	0	0	1	0	0.681168	0.0784882
IG_STM14_3395	0	0	1	0	0.232083	0.0345495
IG_STM14_3396	0	0	0.666667	7.81071e-16	0.685787	0.00732872
IG_STM14_3397	0	0	1	0	0.780304	0.0601189
IG_STM14_3401	0	0	1	0	0	0
IG_STM14_3402	0	0	0.8	1.56214e-15	0.840595	0.0429296
IG_STM14_3403	0	0	1	0	0.982514	0.0404154
IG_STM14_3404	0	0	1	0	1.09245	0.479008
IG_STM14_3406	0	0	0.845714	0.130078	1.01835	0.0367307
IG_STM14_3407	0	0	0.996667	0.0333333	0.990208	0.0338909
IG_STM14_3408	0	0	1	0	1.00504	0.0351325
IG_STM14_3409	0	0	1	0	0.72791	0.0759768
IG_STM14_3411	0	0	1	0	0	0
IG_STM14_3413	0	0	1	0	1.15804	0.0644378
IG_STM14_3417	0	0	1	0	0.588306	0.0287447
IG_STM14_3419	0	0	1	0	0.605394	0.0296167
IG_STM14_3425	0	0	1	0	0	0
IG_STM14_3426	0	0	1	0	0	0
IG_STM14_3431	0	0	1	0	0	0
IG_STM14_3436	0	0	1	0	1	0
IG_STM14_3438	0	0	1	0	0	0
IG_STM14_3444	0	0	1	0	3.86097	0.792983
IG_STM14_3448	0	0	1	0	1.3599	0.0877502
IG_STM14_3449	0	0	1	0	0.0797705	0.0306522
IG_STM14_3451	0	0	1	0	0.955443	0.0598275
IG_STM14_3455	0	0	1	0	0	0
IG_STM14_3456	0	0	1	0	1.01562	0.0523994
IG_STM14_3462	0	0	0.946667	0.122818	1.00898	0.03061
IG_STM14_3463	0	0	0.983333	0.0730143	1.34144	0.0773399
IG_STM14_3464	0	0	0.736667	0.136453	0.912457	0.0302067
IG_STM14_3466	0	0	1	0	0.678525	0.0266798
IG_STM14_3467	0	0	0.966667	0.100504	1.47528	0.0677845
IG_STM14_3474	0	0	0.985	0.0657129	0.90837	0.0215961
IG_STM14_3475	0	0	0.779398	0.0442549	1.04395	0.0136844
IG_STM14_3483	0	0	1	0	1.05482	0.0557302
IG_STM14_3484	0	0	1	0	5.9444	3.79112
IG_STM14_3486	0	0	0.873333	0.162611	0.930385	0.0151099
IG_STM14_3499	0	0	0.818	0.209559	1.19528	0.05122
IG_STM14_3500	0	0	0.976	0.046784	1.00249	0.0120697
IG_STM14_3502	0	0	1	0	0.810213	0.0286326
IG_STM14_3503	0	0	1	0	1.06224	0.0383689
IG_STM14_3504	0	0	0.940571	0.0573848	1.04156	0.0103311
IG_STM14_3505	0	0	1	0	0.688819	0.0382311
IG_STM14_3508	0	0	0.991	0.051434	1.04563	0.0195441
IG_STM14_3509	0	0	1	0	1.2939	0.130275
IG_STM14_3510	0	0	1	0	0.704695	0.0195224
IG_STM14_3511	0	0	1	0	0	0
IG_STM14_3514	0	0	1	0	0	0
IG_STM14_3515	0	0	1	0	1.6579	0.136314
IG_STM14_3517	0	0	1	0	1.12121	0.0701607
IG_STM14_3521	0	0	1	0	0	0
IG_STM14_3523	0	0	1	0	1.34131	0.63594
IG_STM14_3527	0	0	1	0	0.012466	0.000671573
IG_STM14_3528	0	0	1	0	0.627428	0.056772
IG_STM14_3536	0	0	1	0	0	0
IG_STM14_3540	0	0	0.478	0.132253	0.612715	0.0137115
IG_STM14_3541	0	0	0.852646	0.066516	1.1288	0.0296578
IG_STM14_3549	0	0	1	0	2.42203	0.261732
IG_STM14_3550	0	0	0.733333	0.134005	0.908762	0.0582132
IG_STM14_3551	0	0	1	0	1.10193	0.0500327
IG_STM14_3552	0	0	1	0	1.24589	0.0368016
IG_STM14_3554	0	0	0.956571	0.0557522	0.968619	0.0246781
IG_STM14_3555	0	0	1	0	0.735345	0.0356299
IG_STM14_3556	0	0	0.723401	0.11391	1.10622	0.0121256
IG_STM14_3557	0	0	0.993333	0.0469018	0.991575	0.0185527
IG_STM14_3558	0	0	1	0	0	0
IG_STM14_3559	0	0	1	0	1.39508	0.0500868
IG_STM14_3560	0	0	1	0	1.17158	0.0277992
IG_STM14_3561	0	0	0.8	1.56214e-15	1.51236	0.0224045
IG_STM14_3564	0	0	0.666667	7.81071e-16	1.29527	0.0335939
IG_STM14_3565	0	0	1	0	1.17674	0.0250194
IG_STM14_3571	0	0	1	0	0.618572	0.0175472
IG_STM14_3572	0	0	0.666667	7.81071e-16	1.74403	0.0816559
IG_STM14_3573	0	0	1	0	1.79422	0.0955866
IG_STM14_3576	0	0	1	0	4.39117	0.735032
IG_STM14_3577	0	0	1	0	0.945265	0.0299032
IG_STM14_3578	0	0	0.993333	0.0469018	0.679981	0.0123373
IG_STM14_3580	0	0	1	0	0	0
IG_STM14_3581	0	0	0.666667	7.81071e-16	1.76336	0.142443
IG_STM14_3588	0	0	0.996667	0.0333333	1.05469	0.0291762
IG_STM14_3590	0	0	0.828641	0.0225269	1.01245	0.00520281
IG_STM14_3591	0	0	1	0	0.920786	0.0457336
IG_STM14_3593	0	0	1	0	3.62606	0.823702
IG_STM14_3594	0	0	1	0	0.566683	0.0422089
IG_STM14_3597	0	0	0.117	0.0667499	0.76959	0.0263728
IG_STM14_3598	0	0	0.85	0.166667	1.00204	0.0188402
IG_STM14_3600	0	0	0.97	0.0958745	0.840293	0.0182025
IG_STM14_3602	0	0	1	0	1.86877	0.102547
IG_STM14_3603	0	0	1	0	0	0
IG_STM14_3604	0	0	1	0	2.02755	0.542685
IG_STM14_3605	0	0	1	0	1.014	0.0474764
IG_STM14_3606	0	0	1	0	1.71698	0.171304
IG_STM14_3607	0	0	1	0	18	0
IG_STM14_3608	0	0	1	0	0.672416	0.0442325
IG_STM14_3611	0	0	1	0	0	0
IG_STM14_3616	0	0	1	0	0	0
IG_STM14_3624	0	0	1	0	0	0
IG_STM14_3628	0	0	1	0	1.01213	0.0239792
IG_STM14_3630	0	0	1	0	1.44786	0.10214
IG_STM14_3632	0	0	1	0	2.24	0.435867
IG_STM14_3633	0	0	1	0	1.12126	0.0694393
IG_STM14_3635	0	0	1	0	0.7915	0.0196222
IG_STM14_3639	0	0	1	0	2	0
IG_STM14_3641	0	0	1	0	0.732834	0.0192602
IG_STM14_3642	0	0	1	0	1.20813	0.0242529
IG_STM14_3643	0	0	1	0	0.782143	0.0358394
IG_STM14_3644	0	0	1	0	1.07673	0.0417108
IG_STM14_3646	0	0	1	0	0.899617	0.023029
IG_STM14_3647	0	0	1	0	0.791535	0.104466
IG_STM14_3648	0	0	1	0	0.839158	0.0164007
IG_STM14_3652	0	0	1	0	1.4264	0.341538
IG_STM14_3653	0	0	0.666667	7.81071e-16	1.46075	0.0465231
IG_STM14_3655	0	0	1	0	0.946724	0.0377482
IG_STM14_3657	0	0	1	0	7.88612	2.03367
IG_STM14_3660	0	0	0.739177	0.0530527	0.910772	0.00914579
IG_STM14_3661	0	0	1	0	0.954273	0.021923
IG_STM14_3663	0	0	0.764957	0.0696307	0.943819	0.00877576
IG_STM14_3666	0	0	1	0	1.0515	0.031872
IG_STM14_3668	0	0	1	0	0.959951	0.0159765
IG_STM14_3669	0	0	1	0	1.09996	0.141484
IG_STM14_3672	0	0	1	0	0	0
IG_STM14_3674	0	0	1	0	0	0
IG_STM14_3676	0	0	1	0	0.903902	0.065922
IG_STM14_3677	0	0	1	0	0.0549234	0.0130159
IG_STM14_3681	0	0	1	0	0	0
IG_STM14_3682	0	0	1	0	0.445863	0.0981971
IG_STM14_3683	0	0	1	0	0.960765	0.0346019
IG_STM14_3684	0	0	1	0	2.09811	0.364158
IG_STM14_3686	0	0	1	0	0.98073	0.0214574
IG_STM14_3687	0	0	1	0	0.845088	0.0289007
IG_STM14_3688	0	0	1	0	1.66062	0.0797495
IG_STM14_3691	0	0	1	0	0	0
IG_STM14_3697	0	0	1	0	1.69612	0.09948
IG_STM14_3698	0	0	1	0	0	0
IG_STM14_3699	0	0	0.771429	6.6949e-16	0.668688	0.0334388
IG_STM14_3701	0	0	1	0	0	0
IG_STM14_3706	0	0	1	0	1.34513	0.0335385
IG_STM14_3707	0	0	1	0	1.08719	0.045271
IG_STM14_3708	0	0	0.96	0.108866	0.964283	0.00962991
IG_STM14_3709	0	0	1	0	0	0
IG_STM14_3711	0	0	1	0	0.90874	0.0488698
IG_STM14_3719	0	0	1	0	0.971765	0.0255202
IG_STM14_3720	0	0	1	0	0.524703	0.365924
IG_STM14_3721	0	0	0.393333	0.128708	1.47214	0.0532337
IG_STM14_3722	0	0	1	0	0	0
IG_STM14_3723	0	0	0.666667	7.81071e-16	0.8618	0.0177834
IG_STM14_3724	0	0	1	0	0.772406	0.0194736
IG_STM14_3727	0	0	0.92578	0.0070515	1.00405	0.0259058
IG_STM14_3728	0	0	0.97	0.0958745	0.923936	0.0247722
IG_STM14_3729	0	0	1	0	1.66639	0.149987
IG_STM14_3732	0	0	1	0	1.05957	0.0380741
IG_STM14_3735	0	0	0.997714	0.0160806	1.01014	0.0375217
IG_STM14_3737	0	0	1	0	0	0
IG_STM14_3738	0	0	1	0	1.05882	0.1156
IG_STM14_3739	0	0	1	0	1.07077	0.0730116
IG_STM14_3740	0	0	1	0	0.623432	0.0311546
IG_STM14_3743	0	0	0.786667	0.160806	1.08382	0.0351097
IG_STM14_3744	0	0	1	0	6.55709	3.9262
IG_STM14_3749	0	0	1	0	1.41949	0.0682011
IG_STM14_3750	0	0	1	0	0.793362	0.146837
IG_STM14_3751	0	0	1	0	0	0
IG_STM14_3755	0	0	1	0	1.00614	0.0794522
IG_STM14_3761	0	0	0.969429	0.02	0.675605	0.0195638
IG_STM14_3764	0	0	1	0	1.00997	0.0230085
IG_STM14_3765	0	0	1	0	0.956056	0.0507549
IG_STM14_3766	0	0	1	0	0.612643	0.0409309
IG_STM14_3770	0	0	1	0	0.814922	0.0221738
IG_STM14_3774	0	0	1	0	0.973727	0.0200572
IG_STM14_3775	0	0	1	0	0	0
IG_STM14_3776	0	0	1	0	0.633651	0.0191293
IG_STM14_3781	0	0	1	0	0.228027	0.0127454
IG_STM14_3782	0	0	1	0	0	0
IG_STM14_3786	0	0	0.979	0.0769297	1.05058	0.0217077
IG_STM14_3787	0	0	0.843333	0.167205	0.852134	0.0147843
IG_STM14_3789	0	0	0.809404	0.0571233	0.90441	0.00551338
IG_STM14_3790	0	0	1	0	1.50113	0.0829526
IG_STM14_3791	0	0	1	0	0.619525	0.0171316
IG_STM14_3796	0	0	1	0	0	0
IG_STM14_3797	0	0	1	0	0.814525	0.019948
IG_STM14_3799	0	0	0.666667	7.81071e-16	0.861581	0.00563144
IG_STM14_3800	0	0	1	0	0.83624	0.0320771
IG_STM14_3801	0	0	0.673333	0.0469018	0.667592	0.0438068
IG_STM14_3802	0	0	1	0	0.925771	0.0195765
IG_STM14_3804	0	0	1	0	0.173117	0.0208336
IG_STM14_3805	0	0	1	0	1.45176	0.0825139
IG_STM14_3807	0	0	1	0	0.793055	0.0242787
IG_STM14_3815	0	0	1	0	2.33215	0.909583
IG_STM14_3817	0	0	1	0	6	0
IG_STM14_3818	0	0	0.757	0.118283	1.08962	0.0192244
IG_STM14_3819	0	0	1	0	1.00795	0.0313198
IG_STM14_3821	0	0	1	0	1.27114	0.0320048
IG_STM14_3823	0	0	1	0	0	0
IG_STM14_3824	0	0	1	0	0	0
IG_STM14_3828	0	0	1	0	0.935172	0.0308512
IG_STM14_3829	0	0	1	0	0.936311	0.0539289
IG_STM14_3832	0	0	1	0	0.0999794	0.042219
IG_STM14_3835	0	0	1	0	0	0
IG_STM14_3836	0	0	1	0	0.909264	0.0183726
IG_STM14_3839	0	0	0.994	0.0422116	0.912475	0.0165306
IG_STM14_3841	0	0	0.948	0.0881688	1.0563	0.0372491
IG_STM14_3842	0	0	1	0	2.9105	0.0526678
IG_STM14_3845	0	0	1	0	7	0
IG_STM14_3846	0	0	1	0	0.87517	0.0593567
IG_STM14_3847	0	0	1	0	0.592186	0.0385616
IG_STM14_3848	0	0	1	0	1.05056	0.143684
IG_STM14_3853	0	0	1	0	0.857606	0.0232057
IG_STM14_3854	0	0	1	0	0.801394	0.0257942
IG_STM14_3857	0	0	1	0	1.96	0.178118
IG_STM14_3859	0	0	1	0	1.26164	0.042986
IG_STM14_3861	0	0	1	0	0.935003	0.0481695
IG_STM14_3863	0	0	1	0	1.22793	0.067731
IG_STM14_3864	0	0	1	0	0.932302	0.0215478
IG_STM14_3865	0	0	1	0	1.10892	0.0404758
IG_STM14_3866	0	0	0.992	0.0293066	1.48655	0.0656266
IG_STM14_3868	0	0	1	0	0.705183	0.0353784
IG_STM14_3869	0	0	1	0	1.85193	0.0813667
IG_STM14_3870	0	0	1	0	1.62055	0.048929
IG_STM14_3871	0	0	1	0	0.978636	0.0250374
IG_STM14_3872	0	0	1	0	1.49489	0.157545
IG_STM14_3875	0	0	1	0	0.951767	0.0379773
IG_STM14_3876	0	0	1	0	0	0
IG_STM14_3877	0	0	1	0	0	0
IG_STM14_3878	0	0	1	0	0.793425	0.0177071
IG_STM14_3879	0	0	1	0	0.0564782	0.0160748
IG_STM14_3880	0	0	1	0	28.1187	19.4459
IG_STM14_3881	0	0	1	0	1.07937	0.0492562
IG_STM14_3882	0	0	1	0	1.22042	0.0776457
IG_STM14_3883	0	0	1	0	0.670648	0.047395
IG_STM14_3884	0	0	1	0	0	0
IG_STM14_3886	0	0	1	0	1.17499	0.0416734
IG_STM14_3887	0	0	1	0	0	0
IG_STM14_3889	0	0	1	0	0.917155	0.0617201
IG_STM14_3890	0	0	1	0	0	0
IG_STM14_3891	0	0	1	0	0	0
IG_STM14_3892	0	0	1	0	0	0
IG_STM14_3894	0	0	0.982857	0.0410137	0.964047	0.0136649
IG_STM14_3896	0	0	1	0	1.40721	0.0675407
IG_STM14_3899	0	0	1	0	0	0
IG_STM14_3900	0	0	1	0	0	0
IG_STM14_3901	0	0	1	0	0.387322	0.021599
IG_STM14_3903	0	0	1	0	0	0
IG_STM14_3905	0	0	1	0	1.01361	0.0750605
IG_STM14_3906	0	0	1	0	1.89544	0.0960295
IG_STM14_3908	0	0	1	0	1.48438	0.121573
IG_STM14_3910	0	0	1	0	0.794471	0.0165915
IG_STM14_3911	0	0	1	0	0	0
IG_STM14_3914	0	0	1	0	0.876449	0.0465763
IG_STM14_3915	0	0	1	0	0	0
IG_STM14_3916	0	0	1	0	0.63887	0.0134666
IG_STM14_3917	0	0	1	0	1.32729	0.0573542
IG_STM14_3918	0	0	1	0	0	0
IG_STM14_3920	0	0	1	0	1.14359	0.916779
IG_STM14_3922	0	0	1	0	1.22811	0.0365621
IG_STM14_3923	0	0	1	0	0.686844	0.0535309
IG_STM14_3925	0	0	1	0	0.844493	0.0398942
IG_STM14_3927	0	0	1	0	1.10124	0.0248664
IG_STM14_3928	0	0	0.9827	0.0247846	1.08426	0.00819499
IG_STM14_3929	0	0	1	0	0.0715715	0.0197961
IG_STM14_3930	0	0	1	0	0	0
IG_STM14_3932	0	0	1	0	1.03296	0.0267437
IG_STM14_3935	0	0	1	0	53	0
IG_STM14_3936	0	0	0.666667	7.81071e-16	1.11114	0.0123094
IG_STM14_3939	0	0	1	0	0	0
IG_STM14_3943	0	0	0.969156	0.0381788	1.05265	0.00651923
IG_STM14_3944	0	0	0.706667	0.223632	0.725927	0.0363246
IG_STM14_3945	0	0	0.333333	3.90536e-16	0.441447	0.0206474
IG_STM14_3946	0	0	1	0	0	0
IG_STM14_3950	0	0	1	0	0	0
IG_STM14_3951	0	0	1	0	1.49494	0.0734735
IG_STM14_3956	0	0	0.7	1.33898e-15	0.751035	0.0120593
IG_STM14_3958	0	0	1	0	1.29205	0.122392
IG_STM14_3960	0	0	0.666667	7.81071e-16	1.37344	0.0747426
IG_STM14_3961	0	0	1	0	3.67	1.92918
IG_STM14_3962	0	0	0.643333	0.0854775	0.653136	0.0280238
IG_STM14_3963	0	0	1	0	0.231713	0.163198
IG_STM14_3964	0	0	1	0	1	0
IG_STM14_3966	0	0	1	0	0	0
IG_STM14_3967	0	0	1	0	0	0
IG_STM14_3969	0	0	1	0	13	0
IG_STM14_3972	0	0	1	0	0.260293	0.0279994
IG_STM14_3973	0	0	1	0	1.45892	0.103099
IG_STM14_3975	0	0	0.469	0.133859	0.894337	0.0296057
IG_STM14_3979	0	0	1	0	1.01209	0.0437668
IG_STM14_3981	0	0	1	0	1.17003	0.248297
IG_STM14_3982	0	0	1	0	0	0
IG_STM14_3983	0	0	1	0	0	0
IG_STM14_3984	0	0	1	0	0	0
IG_STM14_3985	0	0	1	0	0	0
IG_STM14_3990	0	0	0.827565	0.0485092	0.879773	0.0187526
IG_STM14_3992	0	0	1	0	0	0
IG_STM14_3993	0	0	1	0	0	0
IG_STM14_3994	0	0	1	0	1.03642	0.134254
IG_STM14_4000	0	0	1	0	0.895258	0.0899117
IG_STM14_4002	0	0	1	0	0	0
IG_STM14_4003	0	0	1	0	0	0
IG_STM14_4004	0	0	1	0	0	0
IG_STM14_4009	0	0	1	0	22	0
IG_STM14_4010	0	0	0.576667	0.148732	0.378427	0.0229496
IG_STM14_4013	0	0	1	0	17.3858	10.422
IG_STM14_4014	0	0	1	0	1.15701	0.0321959
IG_STM14_4016	0	0	0.666667	7.81071e-16	0.247862	0.00835356
IG_STM14_4017	0	0	1	0	0	0
IG_STM14_4018	0	0	1	0	1.44065	0.0414332
IG_STM14_4019	0	0	1	0	0.486014	0.350705
IG_STM14_4022	0	0	1	0	1.04052	0.0287982
IG_STM14_4030	0	0	1	0	0.877	0.0309114
IG_STM14_4031	0	0	1	0	0	0
IG_STM14_4032	0	0	1	0	0.949048	0.108721
IG_STM14_4035	0	0	1	0	2.01556	0.299393
IG_STM14_4036	0	0	1	0	0	0
IG_STM14_4038	0	0	1	0	0.591095	0.0252738
IG_STM14_4039	0	0	1	0	0.789219	0.00787491
IG_STM14_4040	0	0	1	0	0.93912	0.015956
IG_STM14_4041	0	0	1	0	0.766644	0.0712864
IG_STM14_4042	0	0	1	0	0.672371	0.0312808
IG_STM14_4046	0	0	1	0	1.25037	0.0219493
IG_STM14_4049	0	0	1	0	1.15943	0.0539802
IG_STM14_4053	0	0	0.7	1.33898e-15	1.12179	0.0166154
IG_STM14_4055	0	0	1	0	1.48724	0.296274
IG_STM14_4056	0	0	1	0	1.21391	0.121249
IG_STM14_4057	0	0	1	0	0.490965	0.338999
IG_STM14_4058	0	0	0.666667	7.81071e-16	0.669429	0.0268097
IG_STM14_4061	0	0	1	0	0.634283	0.00905846
IG_STM14_4062	0	0	1	0	0	0
IG_STM14_4063	0	0	1	0	10.9812	5.35062
IG_STM14_4064	0	0	1	0	0.697864	0.0217638
IG_STM14_4069	0	0	1	0	0	0
IG_STM14_4071	0	0	1	0	0.578216	0.028256
IG_STM14_4072	0	0	1	0	1.0268	0.0363457
IG_STM14_4074	0	0	1	0	1.39662	0.0412245
IG_STM14_4078	0	0	1	0	0	0
IG_STM14_4081	0	0	1	0	0	0
IG_STM14_4082	0	0	1	0	1.14055	0.0280841
IG_STM14_4083	0	0	1	0	0	0
IG_STM14_4085	0	0	1	0	0	0
IG_STM14_4086	0	0	1	0	0.715672	0.0199522
IG_STM14_4090	0	0	1	0	0.927197	0.0202595
IG_STM14_4092	0	0	0.746667	0.143078	1.03337	0.0176957
IG_STM14_4094	0	0	0.55	0.227636	1.05304	0.0152392
IG_STM14_4095	0	0	1	0	0.668053	0.0255836
IG_STM14_4097	0	0	1	0	1.59207	0.0762868
IG_STM14_4099	0	0	1	0	0	0
IG_STM14_4100	0	0	0.802	0.02	0.755948	0.0656952
IG_STM14_4101	0	0	1	0	0	0
IG_STM14_4102	0	0	1	0	30	0
IG_STM14_4109	0	0	1	0	0	0
IG_STM14_4113	0	0	1	0	1.07322	0.0378189
IG_STM14_4116	0	0	1	0	0	0
IG_STM14_4117	0	0	1	0	0.510291	0.0333901
IG_STM14_4118	0	0	1	0	0	0
IG_STM14_4119	0	0	1	0	0	0
IG_STM14_4122	0	0	1	0	0	0
IG_STM14_4127	0	0	1	0	0	0
IG_STM14_4134	0	0	1	0	0	0
IG_STM14_4140	0	0	1	0	0	0
IG_STM14_4144	0	0	1	0	0	0
IG_STM14_4145	0	0	1	0	0	0
IG_STM14_4147	0	0	1	0	0.512629	0.0219441
IG_STM14_4150	0	0	1	0	1.54544	0.186
IG_STM14_4151	0	0	1	0	0	0
IG_STM14_4152	0	0	1	0	0	0
IG_STM14_4153	0	0	1	0	0	0
IG_STM14_4157	0	0	1	0	1.12985	0.0401524
IG_STM14_4158	0	0	0.997	0.03	0.861479	0.0249362
IG_STM14_4159	0	0	0.67	0.0333333	0.797681	0.0564538
IG_STM14_4160	0	0	1	0	0.754072	0.00945808
IG_STM14_4163	0	0	1	0	3.18823	2.06998
IG_STM14_4166	0	0	1	0	1.15276	0.0176164
IG_STM14_4167	0	0	1	0	0.629839	0.0205213
IG_STM14_4171	0	0	1	0	1.67832	0.13212
IG_STM14_4173	0	0	0.666667	7.81071e-16	0.550425	0.0191037
IG_STM14_4174	0	0	1	0	0	0
IG_STM14_4176	0	0	1	0	0	0
IG_STM14_4179	0	0	1	0	1.43198	0.0601942
IG_STM14_4180	0	0	1	0	0.695222	0.0107283
IG_STM14_4182	0	0	1	0	0.806716	0.02564
IG_STM14_4186	0	0	1	0	1.21288	0.0362546
IG_STM14_4188	0	0	1	0	1.17846	0.0167461
IG_STM14_4189	0	0	0.78	0.158698	1.05884	0.0222432
IG_STM14_4191	0	0	1	0	1.04586	0.0159488
IG_STM14_4197	0	0	1	0	0.320685	0.0315289
IG_STM14_4198	0	0	1	0	0.285287	0.0158554
IG_STM14_4200	0	0	0.444444	8.92653e-16	0.186713	0.0115375
IG_STM14_4205	0	0	1	0	0.834924	0.0163639
IG_STM14_4206	0	0	1	0	0.434415	0.0510033
IG_STM14_4207	0	0	1	0	1.44677	0.118251
IG_STM14_4208	0	0	1	0	1.14967	0.0396022
IG_STM14_4209	0	0	1	0	0.922166	0.021113
IG_STM14_4210	0	0	1	0	0.713763	0.0191892
IG_STM14_4212	0	0	1	0	1.33017	0.0914547
[truncated: 6,024 more rows]

## Sheet: Tn-seq-Exp H2O2L
Tn-seq of Salmonella Typhimurium grown in presence of 2.5 mM H2O2 till mid-log phase
								Essentiality indices:H2O2L-19(Counting Unique Insertions)			Essentiality indices:Input-1-19(Counting Unique Insertions)
								550			550
								10	unique_insertion_counts: H2O2L-19	all_reads_counts: H2O2L-19	10	unique_insertion_counts: Input-1-19	all_reads_counts: Input-1-19
								-0.05	-0.05	-0.05	-0.05	-0.05	-0.05
start_coord	end_coord	strand	length	locus_type	locus_tag	gene_symbol	description	-0.2	-0.2	-0.2	-0.2	-0.2	-0.2	DEI	Log2FC
190	255	+	21	CDS	STM14_0001	thrL	thr operon leader peptide	6	3	239	5	2	535	1	-1.1565
337	2799	+	820	CDS	STM14_0002	thrA	bifunctional aspartokinase I/homeserine dehydrogenase I	3	7	1935	4	8	4531	-1	-1.22675
2801	3730	+	309	CDS	STM14_0003	thrB	homoserine kinase	6	6	1049	6	6	2186	0	-1.0579
3734	5020	+	428	CDS	STM14_0004	thrC	threonine synthase	1	1	147	1	1	397	0	-1.42354
5114	5887	-	257	CDS	STM14_0005	yaaA	hypothetical protein	6	6	283	7	7	1175	-1	-2.0487
5966	7396	-	476	CDS	STM14_0006	yaaJ	putative alanine/glycine transport protein	7	10	1297	6	10	2402	1	-0.887946
7665	8618	+	317	CDS	STM14_0007	talB	transaldolase B	6	6	1568	6	6	3874	0	-1.30398
8729	9319	+	196	CDS	STM14_0008	mogA	molybdenum cofactor biosynthesis protein	11	11	4699	12	12	11185	-1	-1.25083
9376	9942	-	188	CDS	STM14_0009	yaaH	hypothetical protein	5	3	543	6	4	1574	-1	-1.53276
10092	10805	-	237	CDS	STM14_0010	htgA	hypothetical protein	8	7	869	10	9	1330	-2	-0.612339
10841	11245	-	134	CDS	STM14_0011	yaaI	hypothetical protein	9	6	951	10	7	2398	-1	-1.3328
11257	11424	+	55	CDS	STM14_0012	-	hypothetical protein	8	3	1977	9	4	3637	-1	-0.878706
11593	13509	+	638	CDS	STM14_0013	dnaK	molecular chaperone DnaK	0	0	0	0	0	0	0	#DIV/0!
13595	14734	+	379	CDS	STM14_0014	dnaJ	chaperone protein DnaJ	1	1	49	5	7	387	-4	-2.95233
14845	14958	+	37	CDS	STM14_0015	-	hypothetical protein	8	1	57	11	2	120	-3	-1.04891
15014	15961	+	315	CDS	STM14_0016	-	putative transcriptional regulator	25	28	5222	33	37	11801	-8	-1.17596
16088	16432	+	114	CDS	STM14_0017	-	putative bacteriophage protein	14	10	2135	20	12	4962	-6	-1.21601
16493	17026	-	177	CDS	STM14_0018	-	hypothetical protein	28	24	5318	31	26	12099	-3	-1.18566
17043	17486	-	147	CDS	STM14_0019	-	hypothetical protein	10	8	930	10	8	1874	0	-1.00927
17613	17741	-	42	CDS	STM14_0020	-	hypothetical protein	9	5	1201	9	5	2977	0	-1.30842
17665	17787	+	40	CDS	STM14_0021	-	hypothetical protein	9	5	1201	9	5	2977	0	-1.30842
17867	19966	+	699	CDS	STM14_0022	-	putative exochitinase	19	35	13617	23	41	28988	-4	-1.08994
20058	23054	+	998	CDS	STM14_0023	-	putative hydroxymethyltransferase	14	27	4035	13	27	9779	1	-1.27676
23091	23240	+	49	CDS	STM14_0024	-	hypothetical protein	21	2	151	27	5	455	-6	-1.5818
23335	24039	+	234	CDS	STM14_0025	-	putative cytoplasmic protein	30	30	6462	34	34	13697	-4	-1.08358
24094	24198	-	34	CDS	STM14_0026	-	hypothetical protein	7	0	0	7	1	72	0	-6.16993
24316	24426	+	36	CDS	STM14_0027	-	hypothetical protein	7	0	0	7	0	0	0	#DIV/0!
24469	25011	+	180	CDS	STM14_0028	bcfA	fimbrial subunit	19	18	4714	25	23	9421	-6	-0.998622
24971	25798	+	275	CDS	STM14_0029	bcfB	fimbrial chaparone	19	20	3193	22	23	7439	-3	-1.21974
25803	28424	+	873	CDS	STM14_0030	bcfC	fimbrial usher	12	24	2642	12	25	6329	0	-1.2598
28425	29432	+	335	CDS	STM14_0031	bcfD	fimbrial subunit	12	12	1907	14	14	4570	-2	-1.26013
29433	29978	+	181	CDS	STM14_0032	bcfE	fimbrial subunit	7	6	897	10	9	1921	-3	-1.09707
29994	30512	+	172	CDS	STM14_0033	bcfF	fimbrial subunit	2	2	384	5	5	849	-3	-1.14091
30478	31209	+	243	CDS	STM14_0034	bcfG	fimbrial chaparone	9	9	858	10	10	1294	-1	-0.591108
31274	32119	+	281	CDS	STM14_0035	bcfH	putative thiol-disulfide isomerase	11	11	5943	11	11	11425	0	-0.942688
32116	32445	+	109	CDS	STM14_0036	-	hypothetical protein	23	11	7995	23	12	16928	0	-1.08206
32545	32994	-	149	CDS	STM14_0037	-	putative transcriptional regulator	19	11	3255	23	14	6506	-4	-0.99867
33364	34368	+	334	CDS	STM14_0038	-	putative transcriptional regulator	31	33	9811	33	37	18402	-2	-0.907243
34376	34816	-	146	CDS	STM14_0039	-	putative transcriptional regulator	13	12	1244	17	17	2250	-4	-0.853779
34828	34974	+	48	CDS	STM14_0040	-	hypothetical protein	7	1	182	7	0	0	0	#DIV/0!
35339	37057	+	572	CDS	STM14_0041	-	putative arylsulfatase	49	76	22632	54	86	48999	-5	-1.11432
37103	38674	-	523	CDS	STM14_0042	-	putative 5'-nucleotidase	31	42	15927	33	46	125857	-2	-2.98215
38773	39534	-	253	CDS	STM14_0043	-	putative outer membrane/exported protein	55	54	11237	62	61	24074	-7	-1.09909
40131	41624	+	497	CDS	STM14_0044	-	putative arylsulfatase	15	24	3427	20	30	6633	-5	-0.952294
41723	42913	+	396	CDS	STM14_0045	-	putative arylsulfatase regulator	15	17	2589	17	19	6994	-2	-1.43317
42932	44185	+	417	CDS	STM14_0046	-	putative cytoplasmic protein	20	30	5584	25	41	12824	-5	-1.19922
44312	46027	+	571	CDS	STM14_0047	-	putative arylsulfatase	44	62	9235	43	61	19731	1	-1.09512
46190	47356	+	388	CDS	STM14_0048	nhaA	pH-dependent sodium/proton antiporter	1	1	20	5	6	494	-4	-4.55605
47418	48317	+	299	CDS	STM14_0049	nhaR	transcriptional activator NhaR	9	9	1235	9	9	2580	0	-1.06169
48372	50411	-	679	CDS	STM14_0050	-	putative glycosyl hydrolase	7	14	4281	7	15	7467	0	-0.802244
50451	51824	-	457	CDS	STM14_0051	-	putative sodium galactoside symporter	32	46	10042	41	57	21879	-9	-1.12336
52280	52543	-	87	CDS	STM14_0052	rpsT	30S ribosomal protein S20	0	0	0	0	0	0	0	#DIV/0!
52649	52864	+	71	CDS	STM14_0053	yaaY	putative cytoplasmic protein	3	3	216	3	3	496	0	-1.19265
52872	53810	+	312	CDS	STM14_0054	ribF	bifunctional riboflavin kinase/FMN adenylyltransferase	0	0	0	0	0	0	0	#DIV/0!
53855	56689	+	944	CDS	STM14_0055	ileS	isoleucyl-tRNA synthetase	0	0	0	0	0	0	0	#DIV/0!
56689	57189	+	166	CDS	STM14_0056	lspA	lipoprotein signal peptidase	0	0	0	0	0	0	0	#DIV/0!
57203	57334	+	43	CDS	STM14_0057	-	hypothetical protein	0	0	0	1	0	0	-1	#DIV/0!
57344	57793	+	149	CDS	STM14_0058	slpA	FKBP-type peptidyl-prolyl cis-trans isomerase	0	0	0	2	2	56	-2	-5.80735
57796	58746	+	316	CDS	STM14_0059	ispH	4-hydroxy-3-methylbut-2-enyl diphosphate reductase	0	0	0	0	0	0	0	#DIV/0!
58946	60148	+	400	CDS	STM14_0060	-	putative nitrite reductase	15	17	2964	16	19	6358	-1	-1.10054
60164	61084	+	306	CDS	STM14_0061	rihC	ribonucleoside hydrolase RihC	4	4	409	4	4	1129	0	-1.46135
61106	61792	-	228	CDS	STM14_0062	-	putative transcriptional regulator	16	16	3673	18	18	8446	-2	-1.20092
61794	63413	-	539	CDS	STM14_0063	-	putative transcriptional regulator	16	26	5097	17	29	10910	-1	-1.09765
63548	64849	-	433	CDS	STM14_0064	-	putative oxalacetate decarboxylase subunit beta	6	9	2726	7	10	4168	-1	-0.612041
64862	66637	-	591	CDS	STM14_0065	-	pyruvate carboxylase subunit B	12	22	5001	11	21	10015	1	-1.00159
66654	66893	-	79	CDS	STM14_0066	-	oxaloacetate decarboxylase subunit gamma	2	1	221	3	2	503	-1	-1.18
67052	68392	-	446	CDS	STM14_0067	-	putative citrate-sodium symporter	31	38	6308	36	47	12684	-5	-1.00753
68513	68671	-	52	CDS	STM14_0068	-	hypothetical protein	15	3	876	17	4	1027	-2	-0.227787
68637	69680	+	347	CDS	STM14_0069	citC2	putative citrate lyase synthetase	14	15	2662	15	16	5843	-1	-1.13366
69710	70003	+	97	CDS	STM14_0070	citD2	citrate lyase subunit gamma	7	4	1150	8	6	1829	-1	-0.668167
70000	70869	+	289	CDS	STM14_0071	citE2	putative citrate lyase beta chain	4	5	862	5	6	1854	-1	-1.10321
70880	72400	+	506	CDS	STM14_0072	citF2	putative citrate lyase alpha chain/citrate-ACP transferase	4	6	798	5	7	1866	-1	-1.22368
72400	72951	+	183	CDS	STM14_0073	citX2	putative cytoplasmic protein	7	5	763	6	5	1121	1	-0.553142
72929	73837	+	302	CDS	STM14_0074	citG2	triphosphoribosyl-dephospho-CoA synthase	3	3	500	3	3	857	0	-0.774485
74017	74838	+	273	CDS	STM14_0075	dapB	dihydrodipicolinate reductase	1	1	27	0	0	0	1	#DIV/0!
74964	75239	-	91	CDS	STM14_0076	-	hypothetical protein	4	4	927	4	4	1948	0	-1.0698
75881	77029	+	382	CDS	STM14_0077	carA	carbamoyl phosphate synthase small subunit	7	9	667	7	9	1322	0	-0.984802
77048	80275	+	1075	CDS	STM14_0078	carB	carbamoyl phosphate synthase large subunit	6	11	1849	6	11	3804	0	-1.03999
80354	80542	+	62	CDS	STM14_0079	-	hypothetical protein	7	4	183	15	7	460	-8	-1.32193
80499	80957	+	152	CDS	STM14_0080	tnpA_1	transposase	33	26	1325	49	36	3446	-16	-1.37784
81260	81655	+	131	CDS	STM14_0081	caiF	DNA-binding transcriptional activator CaiF	18	14	2932	19	15	8160	-1	-1.47619
81732	82328	-	198	CDS	STM14_0082	caiE	carnitine operon protein CaiE	4	4	579	4	4	1366	0	-1.23583
82437	83222	-	261	CDS	STM14_0083	caiD	carnitinyl-CoA dehydratase	11	11	1275	13	13	2976	-2	-1.22175
83276	84829	-	517	CDS	STM14_0084	caiC	putative crotonobetaine/carnitine-CoA ligase	12	17	2791	13	18	5875	-1	-1.07329
84892	86109	-	405	CDS	STM14_0085	caiB	crotonobetainyl-CoA:carnitine CoA-transferase	7	9	1679	8	10	3656	-1	-1.1218
86109	86246	-	45	CDS	STM14_0086	-	hypothetical protein	1	1	598	1	1	1294	0	-1.11121
86221	87363	-	380	CDS	STM14_0087	caiA	crotonobetainyl-CoA dehydrogenase	8	9	1358	8	9	1702	0	-0.324686
87398	88915	-	505	CDS	STM14_0088	caiT	L-carnitine/gamma-butyrobetaine antiporter	21	29	12020	23	32	23756	-2	-0.982735
89119	89328	+	69	CDS	STM14_0089	-	conserved hypothetical protein	7	3	415	9	4	707	-2	-0.765127
89396	90166	+	256	CDS	STM14_0090	fixA	putative electron transfer flavoprotein FixA	16	14	3615	19	17	7646	-3	-1.08031
90182	91123	+	313	CDS	STM14_0091	fixB	putative electron transfer flavoprotein FixB	6	7	1881	6	7	3688	0	-0.970572
91173	92459	+	428	CDS	STM14_0092	fixC	putative oxidoreductase FixC	2	2	143	3	3	368	-1	-1.35364
92456	92743	+	95	CDS	STM14_0093	fixX	putative ferredoxin	8	6	675	7	5	1125	1	-0.73483
92890	94230	+	446	CDS	STM14_0094	yaaU	putative transport protein	14	14	5749	14	14	10497	0	-0.868343
94319	94549	+	76	CDS	STM14_0095	-	putative outer membrane lipoprotein	9	5	691	12	7	1207	-3	-0.802582
94843	95259	+	138	CDS	STM14_0096	-	putative secreted protein	39	27	14547	41	29	30207	-2	-1.05406
95263	95379	-	38	CDS	STM14_0097	-	hypothetical protein	32	9	3658	34	9	5993	-2	-0.711829
95483	95773	-	96	CDS	STM14_0098	-	putative secreted protein	30	14	3851	36	14	8817	-6	-1.19468
95983	96177	+	64	CDS	STM14_0099	-	putative inner membrane protein	21	10	1832	23	10	3394	-2	-0.88878
96671	98560	+	629	CDS	STM14_0100	-	putative sulfatase	40	71	11463	44	83	27551	-4	-1.26499
98644	98802	-	52	CDS	STM14_0101	-	hypothetical protein	10	4	360	10	4	765	0	-1.08346
98738	99019	+	93	CDS	STM14_0102	-	hypothetical protein	10	7	1013	10	7	2345	0	-1.20953
98967	99497	+	176	CDS	STM14_0103	yabF	glutathione-regulated potassium-efflux system ancillary protein KefF	3	3	425	5	5	878	-2	-1.04337
99490	101352	+	620	CDS	STM14_0104	kefC	glutathione-regulated potassium-efflux system protein KefC	6	12	1403	7	13	3283	-1	-1.22547
101349	101474	-	41	CDS	STM14_0105	-	hypothetical protein	1	1	142	2	2	163	-1	-0.188857
101551	102030	+	159	CDS	STM14_0106	folA	dihydrofolate reductase	0	0	0	0	0	0	0	#DIV/0!
102136	102984	-	282	CDS	STM14_0107	apaH	diadenosine tetraphosphatase	0	0	0	3	3	310	-3	-8.27612
102995	103372	-	125	CDS	STM14_0108	apaG	ApaG	2	1	170	3	2	371	-1	-1.11742
103375	104196	-	273	CDS	STM14_0109	ksgA	dimethyladenosine transferase	2	2	73	3	3	315	-1	-2.08975
104193	105182	-	329	CDS	STM14_0110	pdxA_1	4-hydroxythreonine-4-phosphate dehydrogenase	1	1	67	2	2	169	-1	-1.31342
105182	106468	-	428	CDS	STM14_0111	surA	peptidyl-prolyl cis-trans isomerase SurA	2	3	281	4	6	1375	-2	-2.28566
106522	108882	-	786	CDS	STM14_0112	imp	organic solvent tolerance protein	0	0	0	0	0	0	0	#DIV/0!
108892	109053	-	53	CDS	STM14_0113	-	hypothetical protein	2	1	57	2	1	82	0	-0.499571
109136	109948	+	270	CDS	STM14_0114	djlA	DNA-J like membrane chaperone protein	2	2	235	2	2	503	0	-1.09177
110043	110702	-	219	CDS	STM14_0115	rluA	23S rRNA/tRNA pseudouridine synthase A	3	3	269	4	4	717	-1	-1.40901
110714	113620	-	968	CDS	STM14_0116	hepA	ATP-dependent helicase HepA	4	8	2934	5	11	5819	-1	-0.987411
113794	116145	-	783	CDS	STM14_0117	polB	DNA polymerase II	5	13	6726	7	17	14656	-2	-1.12346
116189	116941	-	250	CDS	STM14_0118	-	putative secreted protein	31	31	6225	33	33	12670	-2	-1.02504
117528	117947	+	139	CDS	STM14_0119	-	putative cytoplasmic protein	25	23	3248	26	24	6596	-1	-1.0216
117953	118648	-	231	CDS	STM14_0120	araD	L-ribulose-5-phosphate 4-epimerase	7	7	649	9	9	1715	-2	-1.3997
118789	120291	-	500	CDS	STM14_0121	araA	L-arabinose isomerase	2	3	326	3	4	785	-1	-1.2634
120302	122011	-	569	CDS	STM14_0122	araB	ribulokinase	5	9	1401	5	10	3504	0	-1.32152
122352	123197	+	281	CDS	STM14_0123	araC	DNA-binding transcriptional regulator AraC	4	4	342	6	6	1052	-2	-1.61685
123316	124083	+	255	CDS	STM14_0124	yabI	hypothetical protein	4	4	1202	5	5	3217	-1	-1.41908
124122	124829	-	235	CDS	STM14_0125	thiQ	thiamine transporter ATP-binding subunit	4	4	423	5	5	1104	-1	-1.3806
124813	126423	-	536	CDS	STM14_0126	thiP	thiamine transporter membrane protein	9	9	1550	10	10	3298	-1	-1.08839
126399	127382	-	327	CDS	STM14_0127	tbpA	thiamine transporter substrate binding subunit	6	6	427	6	6	929	0	-1.11807
127427	127546	-	39	CDS	STM14_0128	-	putative lipoprotein	6	2	470	5	2	1180	1	-1.32499
127560	129218	-	552	CDS	STM14_0129	yabN	transcriptional regulator SgrR	7	10	713	7	10	1411	0	-0.982722
129166	129492	-	108	CDS	STM14_0130	-	hypothetical protein	4	3	335	5	4	515	-1	-0.616111
129769	130374	-	201	CDS	STM14_0131	leuD	isopropylmalate isomerase small subunit	3	2	145	3	2	230	0	-0.655665
130385	131785	-	466	CDS	STM14_0132	leuC	isopropylmalate isomerase large subunit	3	4	844	3	4	1657	0	-0.97155
131788	132879	-	363	CDS	STM14_0133	leuB	3-isopropylmalate dehydrogenase	7	9	1578	7	9	3367	0	-1.09245
132879	134450	-	523	CDS	STM14_0134	leuA	2-isopropylmalate synthase	13	17	2225	15	21	4966	-2	-1.15763
134538	134624	-	28	CDS	STM14_0135	leuL	leu operon leader peptide	25	9	1212	27	9	2560	-2	-1.07756
134689	134793	-	34	CDS	STM14_0136	-	hypothetical protein	23	3	2981	26	3	5123	-3	-0.780709
135067	135210	+	47	CDS	STM14_0137	-	hypothetical protein	23	8	2239	26	8	4660	-3	-1.05683
135281	136225	+	314	CDS	STM14_0138	leuO	leucine transcriptional activator	37	44	6705	47	57	15270	-10	-1.18718
136610	138271	+	553	CDS	STM14_0139	ilvI	acetolactate synthase 3 catalytic subunit	10	18	3115	12	21	7207	-2	-1.2097
138274	138765	+	163	CDS	STM14_0140	ilvH	acetolactate synthase 3 regulatory subunit	3	3	255	4	3	608	-1	-1.24793
138755	138877	-	40	CDS	STM14_0141	-	hypothetical protein	4	2	304	6	3	773	-2	-1.34166
139049	140053	+	334	CDS	STM14_0142	fruR	DNA-binding transcriptional regulator FruR	4	4	176	5	6	920	-1	-2.37788
140204	140338	-	44	CDS	STM14_0143	-	hypothetical protein	8	5	327	10	6	846	-2	-1.36696
140496	140633	+	45	CDS	STM14_0144	-	hypothetical protein	1	1	245	1	1	307	0	-0.31958
140659	141117	+	152	CDS	STM14_0145	yabB	cell division protein MraZ	0	0	0	0	0	0	0	#DIV/0!
141119	142060	+	313	CDS	STM14_0146	mraW	S-adenosyl-methyltransferase MraW	0	0	0	0	0	0	0	#DIV/0!
142057	142422	+	121	CDS	STM14_0147	ftsL	cell division protein FtsL	0	0	0	0	0	0	0	#DIV/0!
142438	144204	+	588	CDS	STM14_0148	ftsI	division specific transpeptidase	0	0	0	0	0	0	0	#DIV/0!
144191	145678	+	495	CDS	STM14_0149	murE	UDP-N-acetylmuramoylalanyl-D-glutamate--2, 6-diaminopimelate ligase	0	0	0	0	0	0	0	#DIV/0!
145675	147033	+	452	CDS	STM14_0150	murF	UDP-N-acetylmuramoyl-tripeptide--D-alanyl-D- alanine ligase	0	0	0	0	0	0	0	#DIV/0!
147027	148109	+	360	CDS	STM14_0151	mraY	phospho-N-acetylmuramoyl-pentapeptide- transferase	0	0	0	0	0	0	0	#DIV/0!
148112	149428	+	438	CDS	STM14_0152	murD	UDP-N-acetylmuramoyl-L-alanyl-D-glutamate synthetase	0	0	0	0	0	0	0	#DIV/0!
149428	150672	+	414	CDS	STM14_0153	ftsW	cell division protein FtsW	0	0	0	0	0	0	0	#DIV/0!
150669	151736	+	355	CDS	STM14_0154	murG	N-acetylglucosaminyl transferase	0	0	0	0	0	0	0	#DIV/0!
151855	153330	+	491	CDS	STM14_0155	murC	UDP-N-acetylmuramate--L-alanine ligase	0	0	0	0	0	0	0	#DIV/0!
153323	154243	+	306	CDS	STM14_0156	ddl_2	D-alanine--D-alanine ligase	0	0	0	0	0	0	0	#DIV/0!
154245	155075	+	276	CDS	STM14_0157	ftsQ	cell division protein FtsQ	0	0	0	0	0	0	0	#DIV/0!
155072	156334	+	420	CDS	STM14_0158	ftsA	cell division protein FtsA	0	0	0	0	0	0	0	#DIV/0!
156395	157546	+	383	CDS	STM14_0159	ftsZ	cell division protein FtsZ	0	0	0	0	0	0	0	#DIV/0!
157647	158564	+	305	CDS	STM14_0160	lpxC	UDP-3-O-[3-hydroxymyristoyl] N-acetylglucosamine deacetylase	0	0	0	0	0	0	0	#DIV/0!
158843	159340	+	165	CDS	STM14_0161	yacA	SecA regulator SecM	0	0	0	0	0	0	0	#DIV/0!
159402	162107	+	901	CDS	STM14_0162	secA	preprotein translocase subunit SecA	0	0	0	0	0	0	0	#DIV/0!
162259	162654	+	131	CDS	STM14_0163	mutT	nucleoside triphosphate pyrophosphohydrolase	5	5	456	4	4	784	1	-0.778659
162875	162979	+	34	CDS	STM14_0165	-	putative transcriptional regulator, LysR family	3	2	105	1	1	153	2	-0.529467
162976	163167	-	63	CDS	STM14_0166	yacG	zinc-binding protein	2	1	35	2	1	76	0	-1.078
163177	163920	-	247	CDS	STM14_0167	yacF	hypothetical protein	2	2	165	2	2	321	0	-0.95139
163920	164540	-	206	CDS	STM14_0168	coaE	dephospho-CoA kinase	0	0	0	0	0	0	0	#DIV/0!
164766	165809	+	347	CDS	STM14_0169	guaC	guanosine 5'-monophosphate oxidoreductase	4	5	2368	5	6	2160	-1	0.133247
165840	167042	-	400	CDS	STM14_0170	hofC	type IV pilin biogenesis protein	3	3	737	3	4	1647	0	-1.15815
167032	168417	-	461	CDS	STM14_0171	hofB	hypothetical protein	1	1	497	3	3	1042	-2	-1.06514
168427	168864	-	145	CDS	STM14_0172	ppdD	putative major pilin subunit	4	4	446	5	5	768	-1	-0.780831
168890	169072	-	60	CDS	STM14_0173	-	hypothetical protein	1	0	0	2	0	0	-1	#DIV/0!
169086	169979	-	297	CDS	STM14_0174	nadC	quinolinate phosphoribosyltransferase	2	2	251	3	3	518	-1	-1.03953
170067	170630	+	187	CDS	STM14_0175	ampD	N-acetyl-anhydromuranmyl-L-alanine amidase	5	3	430	5	3	814	0	-0.917341
170627	171481	+	284	CDS	STM14_0176	ampE	regulatory protein AmpE	3	3	371	3	3	763	0	-1.03638
171573	172523	-	316	CDS	STM14_0177	-	putative cytoplasmic protein	4	5	649	5	6	940	-1	-0.532221
172523	173929	-	468	CDS	STM14_0178	-	Na+/galactoside symporter	5	6	525	7	9	735	-2	-0.482681
173962	174090	-	42	CDS	STM14_0179	-	hypothetical protein	2	1	185	2	1	430	0	-1.20903
174093	175466	-	457	CDS	STM14_0180	aroP	aromatic amino acid transporter	6	7	2652	6	8	5173	0	-0.963377
175672	175794	+	40	CDS	STM14_0181	-	hypothetical protein	1	1	25	0	0	0	1	#DIV/0!
176029	176793	+	254	CDS	STM14_0182	pdhR	transcriptional regulator PdhR	0	0	0	0	0	0	0	#DIV/0!
176953	179616	+	887	CDS	STM14_0183	aceE	pyruvate dehydrogenase subunit E1	0	0	0	2	4	191	-2	-7.57743
179631	181520	+	629	CDS	STM14_0184	aceF	dihydrolipoamide acetyltransferase	0	0	0	0	0	0	0	#DIV/0!
181720	183144	+	474	CDS	STM14_0185	lpdA	dihydrolipoamide dehydrogenase	0	0	0	0	0	0	0	#DIV/0!
183222	183350	+	42	CDS	STM14_0186	-	hypothetical protein	0	0	0	0	0	0	0	#DIV/0!
183433	183717	+	94	CDS	STM14_0187	-	putative outer membrane protein	4	4	370	5	5	759	-1	-1.03268
183755	184546	-	263	CDS	STM14_0188	-	putative periplasmic protein	3	3	672	3	3	1248	0	-0.89094
186562	189159	+	865	CDS	STM14_0190	acnB	bifunctional aconitate hydratase 2/2-methylisocitrate dehydratase	2	3	353	3	5	667	-1	-0.913937
189220	190062	-	280	CDS	STM14_0191	-	putative restriction endonuclease	5	5	278	3	3	591	2	-1.08289
190308	190670	+	120	CDS	STM14_0192	yacL	hypothetical protein	11	6	1326	11	6	2659	0	-1.00272
190905	191858	+	317	CDS	STM14_0193	kdgT	2-keto-3-deoxygluconate permease	7	7	641	9	9	1393	-2	-1.11755
191855	193126	+	423	CDS	STM14_0194	-	putative inner membrane protein	2	2	117	2	3	221	0	-0.90526
193116	194099	+	327	CDS	STM14_0195	pdxA_2	4-hydroxythreonine-4-phosphate dehydrogenase 2	7	7	404	8	8	1514	-1	-1.90237
194109	194876	+	255	CDS	STM14_0196	-	putative transcriptional regulator	1	1	83	2	2	464	-1	-2.46566
194906	195700	-	264	CDS	STM14_0197	speD	S-adenosylmethionine decarboxylase	3	3	491	5	5	1616	-2	-1.7157
195721	196581	-	286	CDS	STM14_0198	speE	spermidine synthase	3	3	481	3	3	1018	0	-1.07863
196688	197035	-	115	CDS	STM14_0199	yacC	putative periplasmic protein	3	2	259	3	2	383	0	-0.558833
197237	198847	+	536	CDS	STM14_0200	cueO	multicopper oxidase	4	8	503	4	8	1261	0	-1.32307
198925	201315	-	796	CDS	STM14_0201	gcd	glucose dehydrogenase	5	7	1930	6	8	4048	-1	-1.06786
201521	202057	+	178	CDS	STM14_0202	hpt	hypoxanthine-guanine phosphoribosyltransferase	4	4	183	4	4	251	0	-0.447982
202115	202777	-	220	CDS	STM14_0203	yadF	carbonic anhydrase	0	0	0	0	0	0	0	#DIV/0!
202886	203812	+	308	CDS	STM14_0204	yadG	putative ABC-type multidrug transport system ATPase component	8	9	1166	9	10	2681	-1	-1.19997
203809	204579	+	256	CDS	STM14_0205	yadH	putative transport protein	2	1	52	5	4	262	-3	-2.3055
204696	205775	-	359	CDS	STM14_0206	stiH	putative fimbrial protein precurosr	8	10	709	11	14	1659	-3	-1.22442
205784	208330	-	848	CDS	STM14_0207	stiC	putativie fimbrial usher	8	14	2399	7	17	3956	1	-0.721008
208357	209040	-	227	CDS	STM14_0208	stiB	putative fimbrial chaparone	12	12	2246	12	12	5178	0	-1.20439
209088	209627	-	179	CDS	STM14_0209	stiA	putative fimbrial subunit	31	29	7250	35	33	15688	-4	-1.11341
209796	209966	-	56	CDS	STM14_0210	-	hypothetical protein	16	1	26	15	0	0	1	#DIV/0!
209997	210437	+	146	CDS	STM14_0211	yadI	putative PTS enzyme	16	12	1916	17	12	3653	-1	-0.930231
210499	211728	+	409	CDS	STM14_0212	yadE	putative xylanase/chitin deacetylase	12	14	1914	13	15	3982	-1	-1.05615
211735	212115	-	126	CDS	STM14_0213	panD	aspartate alpha-decarboxylase	6	4	510	7	5	1331	-1	-1.38112
212210	213064	-	284	CDS	STM14_0214	panC	pantoate--beta-alanine ligase	2	2	385	3	3	1133	-1	-1.55348
213058	213171	-	37	CDS	STM14_0215	-	hypothetical protein	0	0	0	0	0	0	0	#DIV/0!
213190	213981	-	263	CDS	STM14_0216	panB	3-methyl-2-oxobutanoate hydroxymethyltransferase	3	3	378	4	4	621	-1	-0.712395
214102	214581	-	159	CDS	STM14_0217	folK	2-amino-4-hydroxy-6-hydroxymethyldihyropteridine pyrophosphokinase	0	0	0	0	0	0	0	#DIV/0!
214578	215996	-	472	CDS	STM14_0218	pcnB	poly(A) polymerase I	4	5	356	4	5	778	0	-1.12385
216137	217033	-	298	CDS	STM14_0219	yadB	glutamyl-Q tRNA(Asp) synthetase	5	5	799	6	6	1936	-1	-1.27501
217102	217557	-	151	CDS	STM14_0220	dksA	DnaK transcriptional regulator DksA	3	2	64	4	2	242	-1	-1.8965
217734	218438	-	234	CDS	STM14_0221	sfsA	sugar fermentation stimulation protein A	7	7	1409	8	8	4354	-1	-1.62665
218455	218985	-	176	CDS	STM14_0222	ligT	2'-5' RNA ligase	1	1	92	1	1	363	0	-1.96467
219013	221487	+	824	CDS	STM14_0223	hrpB	ATP-dependent RNA helicase HrpB	5	11	2150	6	12	5248	-1	-1.28676
221426	221587	+	53	CDS	STM14_0224	-	hypothetical protein	1	0	0	1	0	0	0	#DIV/0!
221522	221629	-	35	CDS	STM14_0225	-	hypothetical protein	1	0	0	1	0	0	0	#DIV/0!
221628	224150	+	840	CDS	STM14_0226	mrcB	penicillin-binding protein 1b	13	17	5346	12	17	9592	1	-0.843102
224289	224429	-	46	CDS	STM14_0227	-	hypothetical protein	2	0	0	2	0	0	0	#DIV/0!
224443	226632	+	729	CDS	STM14_0228	fhuA	ferrichrome outer membrane transporter	10	14	3083	11	16	4752	-1	-0.623732
226681	227478	+	265	CDS	STM14_0229	fhuC	iron-hydroxamate transporter ATP-binding subunit	6	6	2250	6	7	4008	0	-0.832316
227478	228368	+	296	CDS	STM14_0230	fhuD	iron-hydroxamate transporter substrate-binding subunit	3	3	803	4	4	1502	-1	-0.901617
228365	230422	+	685	CDS	STM14_0231	fhuB	iron-hydroxamate transporter permease subunit	4	7	751	4	7	1103	0	-0.552628
230459	230665	+	68	CDS	STM14_0232	-	hypothetical protein	12	5	442	15	6	820	-3	-0.888317
231001	231144	+	47	CDS	STM14_0233	-	hypothetical protein	4	2	184	4	2	431	0	-1.22016
231361	231921	+	186	CDS	STM14_0234	stfA	putative fimbrial subunit	27	24	7434	38	32	15615	-11	-1.07053
232007	234664	+	885	CDS	STM14_0235	stfC	putative fimbrial outer membrane usher	29	44	5698	32	48	11394	-3	-0.999494
234682	235434	+	250	CDS	STM14_0236	stfD	putative periplasmic fimbrial chaperone	5	5	444	6	6	999	-1	-1.16668
235453	235965	+	170	CDS	STM14_0237	stfE	putative minor fimbrial subunit	2	2	247	3	3	954	-1	-1.94365
235962	236438	+	158	CDS	STM14_0238	stfF	putative minor fimbrial subunit	3	3	372	5	5	1250	-2	-1.74468
236438	236968	+	176	CDS	STM14_0239	stfG	putative minor fimbrial subunit	2	2	162	3	3	512	-1	-1.65127
236968	237807	+	279	CDS	STM14_0240	-	putative outer membrane protein	6	6	553	8	8	1520	-2	-1.45611
237915	239195	-	426	CDS	STM14_0241	hemL	glutamate-1-semialdehyde aminotransferase	0	0	0	0	0	0	0	#DIV/0!
239222	239365	+	47	CDS	STM14_0242	-	hypothetical protein	0	0	0	0	0	0	0	#DIV/0!
239365	240786	+	473	CDS	STM14_0243	yadQ	chloride channel protein	6	9	1439	8	11	2941	-2	-1.03024
240868	241212	+	114	CDS	STM14_0244	yadR	iron-sulfur cluster insertion protein ErpA	0	0	0	0	0	0	0	#DIV/0!
241313	241936	-	207	CDS	STM14_0245	yadS	hypothetical protein	2	2	97	2	2	215	0	-1.13348
241973	242773	-	266	CDS	STM14_0246	btuF	vitamin B12-transporter protein BtuF	6	5	1240	7	6	2177	-1	-0.810838
242766	243464	-	232	CDS	STM14_0247	pfs	5'-methylthioadenosine/S-adenosylhomocysteine nucleosidase	0	0	0	0	0	0	0	#DIV/0!
243549	245066	+	505	CDS	STM14_0248	dgt	deoxyguanosinetriphosphate triphosphohydrolase	28	32	4671	32	37	10326	-4	-1.14417
245196	246623	+	475	CDS	STM14_0249	htrA	serine endoprotease	10	14	1833	11	16	4597	-1	-1.3257
246776	247933	+	385	CDS	STM14_0250	cdaR	carbohydrate diacid transcriptional activator CdaR	2	2	251	4	4	344	-2	-0.448985
248022	248408	-	128	CDS	STM14_0251	yaeH	hypothetical protein	2	2	281	4	3	731	-2	-1.37418
249994	250818	-	274	CDS	STM14_0253	dapD	2,3,4,5-tetrahydropyridine-2-carboxylate N-succinyltransferase	0	0	0	0	0	0	0	#DIV/0!
250848	253520	-	890	CDS	STM14_0254	glnD	PII uridylyl-transferase	1	1	21	1	1	85	0	-1.94996
253757	254551	-	264	CDS	STM14_0255	map	methionine aminopeptidase	0	0	0	0	0	0	0	#DIV/0!
254799	255083	+	94	CDS	STM14_0256	-	30S ribosomal protein S2	0	0	0	0	0	0	0	#DIV/0!
255002	255727	+	241	CDS	STM14_0257	rpsB	30S ribosomal protein S2	0	0	0	0	0	0	0	#DIV/0!
255985	256836	+	283	CDS	STM14_0258	tsf	elongation factor Ts	0	0	0	0	0	0	0	#DIV/0!
256981	257706	+	241	CDS	STM14_0259	pyrH	uridylate kinase	0	0	0	0	0	0	0	#DIV/0!
257853	258410	+	185	CDS	STM14_0260	frr	ribosome recycling factor	0	0	0	0	0	0	0	#DIV/0!
258551	259747	+	398	CDS	STM14_0261	dxr	1-deoxy-D-xylulose 5-phosphate reductoisomerase	0	0	0	0	0	0	0	#DIV/0!
259830	260033	+	67	CDS	STM14_0262	-	hypothetical protein	0	0	0	0	0	0	0	#DIV/0!
260060	260818	+	252	CDS	STM14_0263	uppS	undecaprenyl pyrophosphate synthase	0	0	0	0	0	0	0	#DIV/0!
260831	261688	+	285	CDS	STM14_0264	cdsA	CDP-diglyceride synthase	0	0	0	0	0	0	0	#DIV/0!
261700	263052	+	450	CDS	STM14_0265	yaeL	zinc metallopeptidase	0	0	0	0	0	0	0	#DIV/0!
263084	265498	+	804	CDS	STM14_0266	yaeT	outer membrane protein assembly factor YaeT	0	0	0	0	0	0	0	#DIV/0!
265621	266106	+	161	CDS	STM14_0267	hlpA	periplasmic chaperone	0	0	0	0	0	0	0	#DIV/0!
266110	267135	+	341	CDS	STM14_0268	lpxD	UDP-3-O-[3-hydroxymyristoyl] glucosamine N-acyltransferase	0	0	0	0	0	0	0	#DIV/0!
267151	267696	+	181	CDS	STM14_0269	fabZ	(3R)-hydroxymyristoyl-ACP dehydratase	0	0	0	0	0	0	0	#DIV/0!
267700	268488	+	262	CDS	STM14_0270	lpxA	UDP-N-acetylglucosamine acyltransferase	0	0	0	0	0	0	0	#DIV/0!
268488	269636	+	382	CDS	STM14_0271	lpxB	lipid-A-disaccharide synthase	0	0	0	0	0	0	0	#DIV/0!
269633	270229	+	198	CDS	STM14_0272	rnhB	ribonuclease HII	0	0	0	0	0	0	0	#DIV/0!
270253	273735	+	1160	CDS	STM14_0273	dnaE	DNA polymerase III subunit alpha	0	0	0	0	0	0	0	#DIV/0!
273748	274707	+	319	CDS	STM14_0274	accA	acetyl-CoA carboxylase carboxyltransferase subunit alpha	0	0	0	0	0	0	0	#DIV/0!
274887	276650	+	587	CDS	STM14_0275	-	putative endochitinase	5	7	1997	6	8	4566	-1	-1.19237
276726	278867	+	713	CDS	STM14_0276	ldcC	lysine decarboxylase 2	14	20	2287	14	19	4569	0	-0.997791
278923	279312	+	129	CDS	STM14_0277	yaeR	hypothetical protein	0	0	0	0	0	0	0	#DIV/0!
279375	280667	+	430	CDS	STM14_0278	tilS	tRNA(Ile)-lysidine synthetase	0	0	0	0	0	0	0	#DIV/0!
280751	281011	-	86	CDS	STM14_0279	rof	Rho-binding antiterminator	0	0	0	0	0	0	0	#DIV/0!
280998	281216	-	72	CDS	STM14_0280	yaeP	hypothetical protein	0	0	0	0	0	0	0	#DIV/0!
281396	281941	+	181	CDS	STM14_0281	yaeQ	putative cytoplasmic protein	1	1	1179	2	2	2033	-1	-0.784823
281938	282360	+	140	CDS	STM14_0282	yaeJ	hypothetical protein	1	1	3500	2	2	6950	-1	-0.989246
283167	284885	-	572	CDS	STM14_0284	proS	prolyl-tRNA synthetase	0	0	0	0	0	0	0	#DIV/0!
284996	285703	-	235	CDS	STM14_0285	yaeB	putative regulatory protein	8	8	5714	9	9	12442	-1	-1.12239
285700	286104	-	134	CDS	STM14_0286	rcsF	outer membrane lipoprotein	12	9	2582	12	9	7213	0	-1.48155
286223	287038	-	271	CDS	STM14_0287	metQ	DL-methionine transporter substrate-binding subunit	6	6	542	7	7	1283	-1	-1.2405
287077	287730	-	217	CDS	STM14_0288	yaeE	DL-methionine transporter permease subunit	7	5	1081	6	4	2361	1	-1.1257
287723	288754	-	343	CDS	STM14_0289	metN	DL-methionine transporter ATP-binding subunit	4	4	718	5	5	1680	-1	-1.2244
288944	289510	+	188	CDS	STM14_0290	yaeD	D,D-heptose 1,7-bisphosphate phosphatase	0	0	0	0	0	0	0	#DIV/0!
289581	289703	-	40	CDS	STM14_0291	-	hypothetical protein	0	0	0	0	0	0	0	#DIV/0!
289616	289819	-	67	CDS	STM14_0292	-	hypothetical protein	0	0	0	0	0	0	0	#DIV/0!
289889	291432	+	1544	RNA	STM14_0293	rrsH	16S ribosomal RNA	4	6	434	9	11	829	-5	-0.930357
291490	291566	+	77	RNA	STM14_0294	ileV	Ile tRNA	0	0	0	0	0	0	0	#DIV/0!
291676	291751	+	76	RNA	STM14_0295	alaV	Ala tRNA	0	0	0	0	0	0	0	#DIV/0!
291760	291876	+	38	CDS	STM14_0296	-	hypothetical protein	0	0	0	0	0	0	0	#DIV/0!
291944	295036	+	3093	RNA	STM14_0297	rrlH	23S ribosomal RNA	6	13	849	6	16	1704	0	-1.00339
295219	295340	+	122	RNA	STM14_0298	rrfH	5S ribosomal RNA	0	0	0	0	0	0	0	#DIV/0!
295528	295604	+	77	RNA	STM14_0299	aspU	Asp tRNA	0	0	0	0	0	0	0	#DIV/0!
295769	296572	+	267	CDS	STM14_0300	dkgB	2,5-diketo-D-gluconate reductase B	2	2	181	2	2	424	0	-1.22013
296593	297507	-	304	CDS	STM14_0301	yafC	putative transcriptional regulator	4	4	1368	5	5	2633	-1	-0.943585
297612	298787	+	391	CDS	STM14_0302	-	putative drug efflux protein	5	6	724	5	6	1818	0	-1.3263
298940	299719	+	259	CDS	STM14_0303	yafD	hypothetical protein	3	3	264	3	3	524	0	-0.983574
299797	300567	+	256	CDS	STM14_0304	yafE	putative methyltransferase	3	3	443	3	3	640	0	-0.527512
300623	301990	-	455	CDS	STM14_0305	dniR	membrane-bound lytic murein transglycosylase D	7	10	1436	7	9	3031	0	-1.07673
302062	302817	-	251	CDS	STM14_0306	gloB	hydroxyacylglutathione hydrolase	8	8	937	10	9	2177	-2	-1.21468
302852	303574	+	240	CDS	STM14_0307	yafS	putative SAM-dependent methyltransferase	0	0	0	0	0	0	0	#DIV/0!
303571	304038	-	155	CDS	STM14_0308	rnhA	ribonuclease H	2	2	128	4	4	353	-2	-1.4523
304102	304833	+	243	CDS	STM14_0309	dnaQ	DNA polymerase III subunit epsilon	0	0	0	0	0	0	0	#DIV/0!
304859	304966	-	35	CDS	STM14_0310	-	hypothetical protein	0	0	0	0	0	0	0	#DIV/0!
304967	305043	+	77	RNA	STM14_0311	aspV	Asp tRNA	0	0	0	0	0	0	0	#DIV/0!
305167	305274	+	35	CDS	STM14_0312	-	hypothetical protein	0	0	0	0	0	0	0	#DIV/0!
305365	306420	-	351	CDS	STM14_0313	-	putative cytoplasmic protein	4	4	551	5	5	1500	-1	-1.44222
306431	307426	-	331	CDS	STM14_0314	-	putative cytoplasmic protein	5	6	2320	5	6	4880	0	-1.07213
307423	309306	-	627	CDS	STM14_0315	-	putative cytoplasmic protein	7	12	1680	7	13	3416	0	-1.02299
309322	309816	-	164	CDS	STM14_0316	-	putative cytoplasmic protein	1	1	152	1	1	280	0	-0.871895
309813	310637	-	274	CDS	STM14_0317	-	putative cytoplasmic protein	3	3	281	3	3	503	0	-0.834863
310624	311526	-	300	CDS	STM14_0318	-	putative cytoplasmic protein	18	19	3110	19	20	6928	-1	-1.15506
311894	314533	+	879	CDS	STM14_0319	-	putative chaperone ATPase	9	13	2440	10	14	5768	-1	-1.2406
314633	315175	+	180	CDS	STM14_0320	-	putative cytoplasmic protein	5	5	859	5	5	1786	0	-1.05432
315199	316692	+	497	CDS	STM14_0321	-	putative cytoplasmic protein	4	5	852	5	9	1891	-1	-1.14853
316755	316865	+	36	CDS	STM14_0322	-	invasol SirA	16	3	185	19	5	610	-3	-1.71351
316878	317324	+	148	CDS	STM14_0323	-	putative cytoplasmic protein	33	28	7139	43	37	15629	-10	-1.13023
317578	318063	+	161	CDS	STM14_0324	-	putative cytoplasmic protein	13	12	1359	16	15	2873	-3	-1.07895
318368	318853	+	161	CDS	STM14_0325	-	putative cytoplasmic protein	34	25	4239	34	25	8214	0	-0.954021
318838	319221	+	127	CDS	STM14_0326	-	putative periplasmic protein	23	13	1113	27	16	1898	-4	-0.768731
319364	319849	+	161	CDS	STM14_0327	-	putative cytoplasmic protein	14	12	1522	15	13	3412	-1	-1.1637
319916	320452	+	178	CDS	STM14_0328	-	putative outer membrane lipoprotein	6	5	1325	10	8	2916	-4	-1.13691
320456	321799	+	447	CDS	STM14_0329	-	putative cytoplasmic protein	6	7	1542	6	7	3322	0	-1.10631
321796	323100	+	434	CDS	STM14_0330	-	hypothetical protein	5	6	1067	5	7	2718	0	-1.34763
323105	323878	+	257	CDS	STM14_0331	-	putative inner membrane protein	32	32	7945	38	37	14944	-6	-0.911266
324081	324512	+	143	CDS	STM14_0332	-	putative Shiga-like toxin A subunit	11	9	1590	17	13	3373	-6	-1.0841
324546	328415	+	1289	CDS	STM14_0333	-	putative inner membrane protein	6	15	2359	7	19	4863	-1	-1.04306
328415	329203	+	262	CDS	STM14_0334	-	putative cytoplasmic protein	4	4	473	4	4	827	0	-0.803
329200	329616	+	138	CDS	STM14_0335	-	putative periplasmic protein	14	10	1389	16	12	2817	-2	-1.01907
329640	330161	+	173	CDS	STM14_0336	-	putative cytoplasmic protein	26	26	8135	31	30	16753	-5	-1.04203
330303	330512	+	69	CDS	STM14_0337	-	hypothetical protein	9	2	256	11	3	593	-2	-1.20626
330558	332747	+	729	CDS	STM14_0338	-	putative cytoplasmic protein	10	22	3558	11	22	7564	-1	-1.08768
332771	333217	+	148	CDS	STM14_0339	-	putative cytoplasmic protein	7	5	1100	10	7	2743	-3	-1.31694
333236	337330	+	1364	CDS	STM14_0340	-	putative RHS-like protein	7	25	4626	7	25	10363	0	-1.16329
337687	338520	+	277	CDS	STM14_0341	-	putative RHS-like protein	19	20	2005	19	21	4004	0	-0.99712
338514	338960	+	148	CDS	STM14_0342	-	putative cytoplasmic protein	18	7	765	19	8	2339	-1	-1.61048
339144	339275	+	43	CDS	STM14_0343	-	hypothetical protein	13	3	190	14	3	674	-1	-1.81918
339345	339485	+	46	CDS	STM14_0344	-	hypothetical protein	7	2	73	8	2	109	-1	-0.558731
339523	339960	+	145	CDS	STM14_0345	-	putative cytoplasmic protein	1	0	0	2	0	0	-1	#DIV/0!
340013	340288	-	91	CDS	STM14_0346	-	hypothetical protein	12	11	1902	14	12	4627	-2	-1.2818
340729	341037	+	102	CDS	STM14_0348	-	putative cytoplasmic protein	6	4	195	7	4	297	-1	-0.599609
341440	341637	+	65	CDS	STM14_0350	-	putative transposase	14	7	583	19	10	1364	-5	-1.2238
342894	343406	+	170	CDS	STM14_0352	safA	putative outer membrane protein	29	27	14141	34	32	25914	-5	-0.873746
343514	344227	+	237	CDS	STM14_0353	safB	putative fimbrial assembly chaparone	24	23	11277	28	27	19871	-4	-0.817153
344251	346761	+	836	CDS	STM14_0354	safC	putative fimbrial usher	10	23	13165	12	26	24807	-2	-0.91393
346783	347253	+	156	CDS	STM14_0355	safD	putative fimbrial subunit	0	0	0	1	0	0	-1	#DIV/0!
347659	348480	+	273	CDS	STM14_0356	ybeJ	putative xylanase/chitin deacetylase	20	21	2882	22	24	7019	-2	-1.28369
348560	348820	+	86	CDS	STM14_0357	-	hypothetical protein	11	6	855	12	5	576	-1	0.571542
349295	350242	+	315	CDS	STM14_0358	sinR	transcriptional regulator	30	40	10020	31	42	21918	-1	-1.12909
350359	350574	+	71	CDS	STM14_0359	-	putative cytoplasmic protein	25	11	1813	29	13	4569	-4	-1.3327
350578	351297	-	239	CDS	STM14_0360	-	SapA-like protein	35	33	6569	39	37	13945	-4	-1.08578
351322	351450	-	42	CDS	STM14_0361	-	hypothetical protein	18	2	234	25	3	603	-7	-1.3595
351628	352035	-	135	CDS	STM14_0362	-	VirG-like protein	15	7	746	24	12	1710	-9	-1.19482
352120	352227	-	35	CDS	STM14_0363	-	hypothetical protein	8	3	612	12	5	1259	-4	-1.03832
352406	353173	-	255	CDS	STM14_0364	yafV	hypothetical protein	3	3	986	3	3	935	0	0.0780837
353282	355726	-	814	CDS	STM14_0365	fadE	acyl-CoA dehydrogenase	11	22	2614	12	24	6167	-1	-1.23776
355966	356544	+	192	CDS	STM14_0366	gmhA	phosphoheptose isomerase	0	0	0	1	1	20	-1	-4.32193
356757	357524	+	255	CDS	STM14_0367	yafJ	putative glutamine amidotransferase	17	17	3163	16	16	6513	1	-1.04157
357495	358235	-	246	CDS	STM14_0368	yafK	putative periplasmic protein	11	11	1738	12	12	3879	-1	-1.15743
358485	359540	+	351	CDS	STM14_0369	dinP	DNA polymerase IV	24	26	4440	25	28	10037	-1	-1.17637
360888	361502	+	204	CDS	STM14_0371	prfH	peptide chain release factor-like protein	6	6	862	8	8	1873	-2	-1.11792
361658	363115	-	485	CDS	STM14_0372	pepD	aminoacyl-histidine dipeptidase	5	8	759	5	8	1956	0	-1.36384
363364	363822	+	152	CDS	STM14_0373	gpt	xanthine-guanine phosphoribosyltransferase	2	1	28	2	1	48	0	-0.726982
363911	365155	+	414	CDS	STM14_0374	frsA	fermentation/respiration switch protein	8	10	793	9	12	1816	-1	-1.19355
365213	365614	+	133	CDS	STM14_0375	crl	DNA-binding transcriptional regulator Crl	7	3	265	7	3	1320	0	-2.31104
365665	366717	-	350	CDS	STM14_0376	phoE	outer membrane phosphoporin protein E	24	31	68220	26	34	8942	-2	2.93155
366783	366935	-	50	CDS	STM14_0377	-	conserved hypothetical protein	10	5	633	12	7	1214	-2	-0.937214
367000	368103	+	367	CDS	STM14_0378	proB	gamma-glutamyl kinase	4	4	302	5	5	890	-1	-1.55449
368115	369365	+	416	CDS	STM14_0379	proA	gamma-glutamyl phosphate reductase	1	2	364	3	5	893	-2	-1.29076
369481	369556	+	76	RNA	STM14_0380	thrW	Thr tRNA	4	0	0	7	1	20	-3	-4.32193
369882	370682	-	266	CDS	STM14_0381	-	IS3 transposase	8	8	531	9	9	1235	-1	-1.21501
371424	371747	+	107	CDS	STM14_0383	-	putative cytoplasmic protein	11	8	1018	13	7	1988	-2	-0.964164
371989	373326	+	445	CDS	STM14_0384	-	putative permease	39	52	10798	47	66	24854	-8	-1.20258
373458	374879	+	473	CDS	STM14_0385	-	isopropylmalate isomerase large subunit	20	25	5232	21	26	11896	-1	-1.18477
374881	375507	+	208	CDS	STM14_0386	-	putative 3-isopropylmalate isomerase	5	5	287	4	4	729	1	-1.33985
375522	376400	+	292	CDS	STM14_0387	-	putative fumarylacetoacetate hydrolase	7	7	1111	10	10	3133	-3	-1.49439
376400	377314	+	304	CDS	STM14_0388	-	putative hydrolase/acyltransferase	5	5	753	5	5	1250	0	-0.729292
377348	378313	+	321	CDS	STM14_0389	-	putative transcriptional regulator	7	8	1618	8	9	3919	-1	-1.27538
378258	378530	-	90	CDS	STM14_0390	-	putative cytoplasmic protein	14	6	1082	18	7	2787	-4	-1.36368
379221	379619	+	132	CDS	STM14_0391	-	putative outer membrane protein	25	11	3740	26	11	6495	-1	-0.795906
379666	380424	-	252	CDS	STM14_0392	stbE	putative fimbrial chaparone	22	23	13513	26	27	28021	-4	-1.05205
380390	381715	-	441	CDS	STM14_0393	stbD	putative fimbrial usher	24	32	6102	28	36	13347	-4	-1.12893
381720	384287	-	855	CDS	STM14_0394	stbC	putative fimbrial usher	10	23	3830	11	26	8528	-1	-1.15449
384271	385032	-	253	CDS	STM14_0395	stbB	putative fimbrial chaperone	39	40	26414	45	47	25208	-6	0.0674758
385094	385630	-	178	CDS	STM14_0396	stbA	putative fimbrial major subunit	30	27	6910	34	31	14637	-4	-1.08265
385733	385843	-	36	CDS	STM14_0397	-	hypothetical protein	9	1	393	13	1	1118	-4	-1.50465
386264	387028	+	254	CDS	STM14_0398	-	putative inner membrane protein	28	28	7795	33	33	16268	-5	-1.06123
387001	387501	+	166	CDS	STM14_0399	-	putative periplasmic protein	24	23	5469	26	25	10155	-2	-0.892578
387801	389375	+	524	CDS	STM14_0400	-	hypothetical protein	32	46	13684	39	55	29797	-7	-1.12257
389475	390218	+	247	CDS	STM14_0401	-	putative response regulator	36	35	3758	40	39	8091	-4	-1.10597
390191	390679	+	162	CDS	STM14_0402	-	putative inner membrane protein	20	16	2679	20	15	5672	0	-1.08162
390802	390939	-	45	CDS	STM14_0403	-	hypothetical protein	14	8	3943	19	10	8496	-5	-1.10712
391081	391605	+	174	CDS	STM14_0404	-	putative outer membrane protein	20	19	2012	24	23	5145	-4	-1.35382
391749	392390	+	213	CDS	STM14_0405	-	putative response regulator	26	26	3568	30	30	8379	-4	-1.23126
392401	392625	+	74	CDS	STM14_0406	-	putative inner membrane protein	17	8	821	22	10	1746	-5	-1.08684
392683	393042	+	119	CDS	STM14_0407	-	putative outer membrane lipoprotein	11	8	1013	14	9	1976	-3	-0.962525
393112	394569	-	485	CDS	STM14_0408	-	outer membrane efflux-like protein	4	7	1274	4	6	1414	0	-0.149285
394586	397753	-	1055	CDS	STM14_0409	-	putative cation efflux system protein	6	10	1065	7	13	2481	-1	-1.21871
397750	398955	-	401	CDS	STM14_0410	-	putative cation efflux pump	3	3	793	4	4	2035	-1	-1.35782
399120	399233	+	37	CDS	STM14_0411	-	hypothetical protein	2	1	297	3	1	527	-1	-0.822491
399253	401541	+	762	CDS	STM14_0412	-	putative cation transport ATPase	3	5	613	4	7	1369	-1	-1.15681
401553	402017	+	154	CDS	STM14_0413	-	putative transcriptional regulator	4	2	268	4	2	387	0	-0.524727
402095	402289	+	64	CDS	STM14_0414	-	putative copper chaperone	4	2	238	4	2	462	0	-0.950882
402243	402422	+	59	CDS	STM14_0415	-	putative metal-binding transport protein	4	2	106	3	1	108	1	-0.0134205
402582	403835	+	417	CDS	STM14_0416	-	putative inner membrane protein	5	7	749	8	10	1887	-3	-1.33113
404024	405982	+	652	CDS	STM14_0417	mod	DNA methylase	14	27	4157	18	38	9072	-4	-1.12553
405989	408964	+	991	CDS	STM14_0418	res	DNA restriction enzyme	17	43	5743	17	44	12803	0	-1.15635
409084	409218	+	44	CDS	STM14_0419	-	hypothetical protein	11	3	181	12	3	647	-1	-1.82983
409118	409237	-	39	CDS	STM14_0420	-	hypothetical protein	10	2	161	11	2	261	-1	-0.688056
409241	409342	+	33	CDS	STM14_0421	-	putative cytoplasmic protein	10	4	636	11	5	1624	-1	-1.35019
409459	410862	+	467	CDS	STM14_0422	-	cytochrome BD2 subunit I	9	10	3373	10	11	8163	-1	-1.27464
410859	411869	+	336	CDS	STM14_0423	-	cytochrome BD2 subunit II	5	5	478	7	7	1272	-2	-1.409
411886	412110	+	74	CDS	STM14_0424	-	putative cytoplasmic protein	5	2	144	5	2	379	0	-1.38614
412206	413210	+	334	CDS	STM14_0425	-	putative transcriptional regulator	1	2	78	1	2	60	0	0.39689
413356	415464	+	702	CDS	STM14_0426	foxA	ferrioxamine receptor	5	11	1824	7	15	3881	-2	-1.08853
415505	416137	-	210	CDS	STM14_0427	yahN	putative transport protein	11	9	1519	11	9	2739	0	-0.849578
416369	416644	+	91	CDS	STM14_0428	yahO	hypothetical protein	10	6	537	12	8	1463	-2	-1.44325
416780	418405	-	541	CDS	STM14_0429	prpR	prp operon regulator	3	6	411	3	5	866	0	-1.07172
418467	418640	+	57	CDS	STM14_0430	-	hypothetical protein	1	0	0	1	0	0	0	#DIV/0!
418670	419557	+	295	CDS	STM14_0431	prpB	2-methylisocitrate lyase	1	1	311	1	1	533	0	-0.77259
419680	420849	+	389	CDS	STM14_0432	prpC	methylcitrate synthase	6	7	1158	6	7	2375	0	-1.03505
420889	422340	+	483	CDS	STM14_0433	prpD	2-methylcitrate dehydratase	5	6	801	5	6	1830	0	-1.19017
422381	424267	+	628	CDS	STM14_0434	prpE	propionyl-CoA synthetase	4	7	840	4	7	1815	0	-1.10979
424371	425345	-	324	CDS	STM14_0435	hemB	delta-aminolevulinic acid dehydratase	0	0	0	0	0	0	0	#DIV/0!
425565	425684	+	39	CDS	STM14_0436	-	hypothetical protein	13	1	40	13	1	99	0	-1.2718
425675	425827	-	50	CDS	STM14_0437	-	hypothetical protein	13	1	268	15	2	902	-2	-1.74552
425858	428794	+	978	CDS	STM14_0438	yaiU	flagellar protein	34	68	9844	39	81	20734	-5	-1.07454
428880	429503	+	207	CDS	STM14_0439	yaiV	putative DNA-binding transcriptional regulator	23	22	4425	25	24	9034	-2	-1.02936
429548	430678	-	376	CDS	STM14_0440	ampH	beta-lactamase/D-alanine carboxypeptidase	11	10	1969	12	11	3560	-1	-0.853682
430751	430909	-	52	CDS	STM14_0441	-	hypothetical protein	5	1	221	5	1	343	0	-0.627649
430925	431059	+	44	CDS	STM14_0442	-	conserved hypothetical protein	6	1	28	5	1	76	1	-1.38995
431052	432272	+	406	CDS	STM14_0443	sbmA	transport protein	11	13	1428	12	14	3120	-1	-1.12654
432287	433381	+	364	CDS	STM14_0444	yaiW	putative outer membrane lipoprotein	4	5	921	5	6	2029	-1	-1.13793
433419	433727	-	102	CDS	STM14_0445	yaiY	putative inner membrane protein	1	1	122	2	1	206	-1	-0.743986
433714	433827	+	37	CDS	STM14_0446	-	hypothetical protein	4	3	385	4	3	810	0	-1.06932
433995	434210	+	71	CDS	STM14_0447	yaiZ	putative inner membrane protein	7	4	437	8	4	798	-1	-0.865458
434236	435330	-	364	CDS	STM14_0448	ddl_1	D-alanyl-alanine synthetase A	5	6	1803	5	7	3514	0	-0.961915
435408	436121	+	237	CDS	STM14_0449	-	putative inner membrane protein	6	6	523	8	8	1105	-2	-1.07641
436290	437501	+	403	CDS	STM14_0450	-	putative permease	11	15	3556	13	17	8377	-2	-1.23577
437620	437742	+	40	CDS	STM14_0451	-	hypothetical protein	16	1	113	17	1	305	-1	-1.41978
437792	438058	+	88	CDS	STM14_0452	yaiB	hypothetical protein	17	13	1184	18	13	4623	-1	-1.96394
438082	438243	-	53	CDS	STM14_0453	-	hypothetical protein	20	9	1214	22	10	3217	-2	-1.40476
438410	438730	+	106	CDS	STM14_0454	psiF	hypothetical protein	9	4	415	12	5	1175	-3	-1.49801
438822	439934	+	370	CDS	STM14_0455	yaiC	diguanylate cyclase AdrA	11	12	1587	12	14	3425	-1	-1.10889
439949	440758	-	269	CDS	STM14_0456	proC	pyrroline-5-carboxylate reductase	1	1	41	4	4	390	-3	-3.21501
440792	440941	+	49	CDS	STM14_0457	-	hypothetical protein	1	1	39	2	1	108	-1	-1.43296
440898	441353	+	151	CDS	STM14_0458	yaiI	hypothetical protein	0	0	0	1	1	45	-1	-5.49185
441538	442083	+	181	CDS	STM14_0459	aroL	shikimate kinase II	1	1	116	4	3	405	-3	-1.79141
442110	442301	+	63	CDS	STM14_0460	yaiA	hypothetical protein	2	0	0	4	0	0	-2	#DIV/0!
442552	443229	+	225	CDS	STM14_0461	aroM	hypothetical protein	8	8	1515	10	10	2180	-2	-0.524058
443300	443584	+	94	CDS	STM14_0462	yaiE	hypothetical protein	6	5	682	6	5	1905	0	-1.47983
443622	444533	-	303	CDS	STM14_0463	rdgC	recombination associated protein	2	2	88	2	2	311	0	-1.80504
444556	444687	-	43	CDS	STM14_0464	-	hypothetical protein	2	0	0	2	0	0	0	#DIV/0!
444659	445567	+	302	CDS	STM14_0465	yajF	fructokinase	6	6	516	6	6	1159	0	-1.16464
445589	446761	-	390	CDS	STM14_0466	araJ	protein AraJ	8	8	735	7	7	1468	1	-0.996074
446934	450074	-	1046	CDS	STM14_0467	sbcC	exonuclease subunit SbcC	4	5	645	4	6	1575	0	-1.28575
450071	451273	-	400	CDS	STM14_0468	sbcD	exonuclease subunit SbcD	5	7	651	4	6	1531	1	-1.23153
451315	451446	-	43	CDS	STM14_0469	-	hypothetical protein	3	0	0	3	0	0	0	#DIV/0!
451488	452177	+	229	CDS	STM14_0470	phoB	transcriptional regulator PhoB	4	3	177	4	3	335	0	-0.912284
452247	453542	+	431	CDS	STM14_0471	phoR	phosphate regulon sensor protein	3	5	584	5	7	3319	-2	-2.50424
453755	453904	-	49	CDS	STM14_0472	-	hypothetical protein	2	0	0	3	1	22	-1	-4.45943
453951	455270	+	439	CDS	STM14_0473	brnQ	branched-chain amino acid transporter	6	10	1238	6	11	3191	0	-1.36483
455345	456715	+	456	CDS	STM14_0474	proY	putative proline-specific permease	5	7	802	6	8	1569	-1	-0.966373
456877	458694	+	605	CDS	STM14_0475	malZ	maltodextrin glucosidase	6	7	1117	6	8	2007	0	-0.84412
458766	459368	-	200	CDS	STM14_0476	-	putative thiol-alkyl hydroperoxide reductase	2	2	152	4	4	652	-2	-2.09134
459578	460159	-	193	CDS	STM14_0477	yajB	acyl carrier protein phosphodiesterase	1	1	35	2	2	149	-1	-2.04924
460253	461317	+	354	CDS	STM14_0478	queA	S-adenosylmethionine:tRNA ribosyltransferase-isomerase	2	2	148	2	2	462	0	-1.63258
461340	461450	+	36	CDS	STM14_0479	-	DNA metabolism protein	1	0	0	2	1	24	-1	-4.58496
461514	462641	+	375	CDS	STM14_0480	tgt	queuine tRNA-ribosyltransferase	4	4	479	4	4	1224	0	-1.3505
462664	462996	+	110	CDS	STM14_0481	yajC	preprotein translocase subunit YajC	0	0	0	0	0	0	0	#DIV/0!
463024	464871	+	615	CDS	STM14_0482	secD	preprotein translocase subunit SecD	0	0	0	0	0	0	0	#DIV/0!
464882	465853	+	323	CDS	STM14_0483	secF	preprotein translocase subunit SecF	0	0	0	0	0	0	0	#DIV/0!
466001	466366	+	121	CDS	STM14_0484	-	hypothetical protein	2	0	0	2	0	0	0	#DIV/0!
466392	467084	+	230	CDS	STM14_0485	-	putative regulatory protein	3	3	504	3	3	1101	0	-1.12446
467254	467601	+	115	CDS	STM14_0486	yajD	hypothetical protein	1	1	99	3	2	292	-2	-1.54597
467631	467846	+	71	CDS	STM14_0487	-	hypothetical protein	1	0	0	3	1	33	-2	-5.04439
468230	469198	-	322	CDS	STM14_0489	tsx	nucleoside channel	8	9	668	9	10	1225	-1	-0.872704
469393	469932	-	179	CDS	STM14_0490	yajI	hypothetical protein	4	4	661	3	3	1783	1	-1.4294
469965	470111	+	48	CDS	STM14_0491	-	hypothetical protein	2	2	245	4	3	782	-2	-1.66851
470084	470533	+	149	CDS	STM14_0492	ybaD	transcriptional regulator NrdR	2	0	0	4	1	64	-2	-6
470537	471640	+	367	CDS	STM14_0493	ribD	bifunctional diaminohydroxyphosphoribosylaminopyrimidine deaminase/5-amino-6-(5-phosphoribosylamino)uracil reductase	0	0	0	0	0	0	0	#DIV/0!
471729	472199	+	156	CDS	STM14_0494	ribH	riboflavin synthase subunit beta	0	0	0	0	0	0	0	#DIV/0!
472220	472639	+	139	CDS	STM14_0495	nusB	transcription antitermination protein NusB	0	0	0	0	0	0	0	#DIV/0!
472718	473695	+	325	CDS	STM14_0496	thiL	thiamine monophosphate kinase	0	0	0	0	0	0	0	#DIV/0!
473673	474188	+	171	CDS	STM14_0497	pgpA	phosphatidylglycerophosphatase A	2	2	128	1	1	208	1	-0.689212
473976	474284	-	102	CDS	STM14_0498	-	hypothetical protein	1	0	0	0	0	0	1	#DIV/0!
474292	475266	-	324	CDS	STM14_0499	yajO	putative oxidoreductase	3	3	855	4	4	1573	-1	-0.877836
475323	477185	-	620	CDS	STM14_0500	dxs	1-deoxy-D-xylulose-5-phosphate synthase	0	0	0	0	0	0	0	#DIV/0!
477209	478108	-	299	CDS	STM14_0501	ispA	geranyltranstransferase	0	0	0	0	0	0	0	#DIV/0!
478109	478351	-	80	CDS	STM14_0502	xseB	exodeoxyribonuclease VII small subunit	0	0	0	0	0	0	0	#DIV/0!
478561	480009	+	482	CDS	STM14_0503	thiI	thiamine biosynthesis protein ThiI	4	6	929	4	6	2161	0	-1.2164
480053	480850	-	265	CDS	STM14_0504	phnV	2-aminoethylphosphonate transporter	5	5	674	5	5	1742	0	-1.36779
480853	481713	-	286	CDS	STM14_0505	phnU	2-aminoethylphosphonate transporter	6	6	1329	6	6	2758	0	-1.0522
481716	482825	-	369	CDS	STM14_0506	phnT	2-aminoethylphosphonate transporter	2	2	497	3	3	1543	-1	-1.63152
482831	483844	-	337	CDS	STM14_0507	phnS	2-aminoethylphosphonate transporter	6	6	1138	8	9	2424	-2	-1.08962
484042	484761	-	239	CDS	STM14_0508	phnR	2-aminoethylphosphonate transport protein	6	6	1254	7	7	3356	-1	-1.41906
484792	484902	-	36	CDS	STM14_0509	-	hypothetical protein	1	0	0	2	0	0	-1	#DIV/0!
484901	486004	+	367	CDS	STM14_0510	phnW	2-aminoethylphosphonate--pyruvate transaminase	4	4	882	5	5	2097	-1	-1.24784
486011	486823	+	270	CDS	STM14_0511	phnX	phosphonoacetaldehyde hydrolase	1	1	136	2	2	236	-1	-0.784611
486920	487510	-	196	CDS	STM14_0512	thiJ	hypothetical protein	2	2	96	2	2	327	0	-1.75323
487473	488384	-	303	CDS	STM14_0513	apbA	2-dehydropantoate 2-reductase	5	5	768	5	5	1501	0	-0.964868
488510	489001	+	163	CDS	STM14_0514	yajQ	nucleotide-binding protein	2	1	45	3	2	167	-1	-1.86014
489048	490412	-	454	CDS	STM14_0515	yajR	putative transport protein	4	7	515	5	9	1327	-1	-1.36273
490949	492460	+	503	CDS	STM14_0517	-	putative periplasmic protein	29	53	12883	34	66	22032	-5	-0.77402
492472	493965	+	497	CDS	STM14_0518	-	TPR repeat-containing protein	21	33	7382	27	41	12751	-6	-0.788331
494047	494937	-	296	CDS	STM14_0519	cyoE	protoheme IX farnesyltransferase	4	4	240	5	5	642	-1	-1.41354
494949	495278	-	109	CDS	STM14_0520	cyoD	cytochrome o ubiquinol oxidase subunit IV	4	3	153	4	3	277	0	-0.846956
495278	495892	-	204	CDS	STM14_0521	cyoC	cytochrome o ubiquinol oxidase subunit III	0	0	0	0	0	0	0	#DIV/0!
495882	497873	-	663	CDS	STM14_0522	cyoB	cytochrome o ubiquinol oxidase subunit I	7	10	568	8	11	1574	-1	-1.46793
497884	498840	-	318	CDS	STM14_0523	cyoA	cytochrome o ubiquinol oxidase subunit II	15	17	1684	16	19	4862	-1	-1.5288
499293	500768	-	491	CDS	STM14_0524	ampG	muropeptide transporter	4	6	430	4	6	776	0	-0.848369
500812	501390	-	192	CDS	STM14_0525	yajG	hypothetical protein	4	3	1787	5	4	3934	-1	-1.13765
501468	501653	+	61	CDS	STM14_0526	-	hypothetical protein	2	1	134	2	1	299	0	-1.14719
501694	502011	+	105	CDS	STM14_0527	bolA	transcriptional regulator BolA	3	2	174	3	2	318	0	-0.861672
502053	502166	-	37	CDS	STM14_0528	-	hypothetical protein	2	0	0	2	0	0	0	#DIV/0!
502358	503656	+	432	CDS	STM14_0529	tig	trigger factor	4	4	479	6	7	1068	-2	-1.15381
503903	504526	+	207	CDS	STM14_0530	clpP	ATP-dependent Clp protease proteolytic subunit	0	0	0	0	0	0	0	#DIV/0!
504670	504774	+	34	CDS	STM14_0531	-	hypothetical protein	0	0	0	0	0	0	0	#DIV/0!
504778	506049	+	423	CDS	STM14_0532	clpX	ATP-dependent protease ATP-binding subunit	0	0	0	0	0	0	0	#DIV/0!
506235	508589	+	784	CDS	STM14_0533	lon	DNA-binding ATP-dependent protease La	0	0	0	2	2	59	-2	-5.88264
508798	509070	+	90	CDS	STM14_0534	hupB	transcriptional regulator HU subunit beta	2	1	27	2	1	146	0	-2.38247
509361	511232	+	623	CDS	STM14_0535	cypD	peptidyl-prolyl cis-trans isomerase (rotamase D)	4	7	1069	7	12	3115	-3	-1.54162
511028	511390	-	120	CDS	STM14_0536	-	hypothetical protein	2	1	43	2	1	79	0	-0.844349
511382	511756	+	124	CDS	STM14_0537	ybaV	putative DNA uptake protein	1	1	32	1	1	94	0	-1.51019
511860	512258	+	132	CDS	STM14_0538	ybaW	putative esterase	3	2	2029	4	3	4064	-1	-1.00142
512364	513059	-	231	CDS	STM14_0539	ybaX	queuosine biosynthesis protein QueC	6	6	670	6	6	1449	0	-1.11067
513124	514824	-	566	CDS	STM14_0540	ybaE	putative ABC transporter periplasmic binding protein	4	7	1003	4	7	1783	0	-0.828547
514925	515743	+	272	CDS	STM14_0541	cof	putative hydrolase	2	2	114	4	4	276	-2	-1.26303
515792	516847	-	351	CDS	STM14_0542	-	putative cysteine synthase/cystathionine beta-synthase	7	7	1595	6	6	3543	1	-1.15051
516834	517418	+	194	CDS	STM14_0543	ybaO	putative transcriptional regulator	2	2	153	4	4	444	-2	-1.52763
517459	519231	+	590	CDS	STM14_0544	mdlA	putative multidrug transporter membrane\ATP-binding component	3	3	435	4	4	1044	-1	-1.25972
519224	521005	+	593	CDS	STM14_0545	mdlB	putative multidrug transporter membrane\ATP-binding component	2	3	277	2	3	588	0	-1.08073
521218	521556	+	112	CDS	STM14_0546	glnK	nitrogen regulatory protein P-II 2	0	0	0	0	0	0	0	#DIV/0!
521588	522874	+	428	CDS	STM14_0547	amtB	ammonium transporter	5	6	769	8	9	1173	-3	-0.607273
522974	523834	-	286	CDS	STM14_0548	tesB	acyl-CoA thioesterase II	10	10	1796	9	9	3812	1	-1.08496
524049	524618	+	189	CDS	STM14_0549	ybaY	hypothetical protein	6	6	864	6	6	1724	0	-0.994988
524651	525040	-	129	CDS	STM14_0550	ybaZ	putative methyltransferase	0	0	0	1	1	37	-1	-5.20945
525118	525233	+	116	RNA	STM14_0551	ffs	-	0	0	0	1	0	0	-1	#DIV/0!
525271	526821	-	516	CDS	STM14_0552	ylaB	hypothetical protein	6	9	1002	6	11	1648	0	-0.716395
527046	527306	+	86	CDS	STM14_0553	rpmE2	50S ribosomal protein L31 type B	0	0	0	1	0	0	-1	#DIV/0!
527312	527452	+	46	CDS	STM14_0554	rpmJ_1	50S ribosomal protein L36	1	0	0	2	1	21	-1	-4.39232
527508	527978	-	156	CDS	STM14_0555	ylaC	putative inner membrane protein	4	4	959	4	4	1837	0	-0.936245
528095	528646	-	183	CDS	STM14_0556	maa	maltose O-acetyltransferase	9	7	3379	11	8	8146	-2	-1.26907
528825	529043	-	72	CDS	STM14_0557	hha	hemolysin expression-modulating protein	11	1	56	13	2	526	-2	-3.20603
529071	529445	-	124	CDS	STM14_0558	ybaJ	hypothetical protein	15	10	5952	17	11	13892	-2	-1.22257
529941	533090	-	1049	CDS	STM14_0559	acrB	acridine efflux pump	4	8	915	5	12	1778	-1	-0.956836
533113	534306	-	397	CDS	STM14_0560	acrA	acridine efflux pump	3	3	1703	3	3	3883	0	-1.18825
534448	535101	+	217	CDS	STM14_0561	acrR	DNA-binding transcriptional repressor AcrR	5	5	452	9	9	1053	-4	-1.21692
535085	535210	-	41	CDS	STM14_0562	-	hypothetical protein	10	3	619	10	3	1391	0	-1.16578
535220	538582	+	1120	CDS	STM14_0563	aefA	potassium efflux protein KefA	8	19	3605	9	23	8102	-1	-1.16788
538624	539559	-	311	CDS	STM14_0564	-	putative transposase	6	6	937	6	6	2106	0	-1.16685
539629	539796	-	55	CDS	STM14_0565	ybaM	hypothetical protein	0	0	0	0	0	0	0	#DIV/0!
539810	540325	-	171	CDS	STM14_0566	priC	primosomal replication protein N''	3	3	122	4	3	312	-1	-1.34289
540406	540783	+	125	CDS	STM14_0567	ybaN	hypothetical protein	1	0	0	2	1	26	-1	-4.70044
540936	541487	+	183	CDS	STM14_0568	apt	adenine phosphoribosyltransferase	2	2	147	3	3	361	-1	-1.2864
541601	543529	+	642	CDS	STM14_0569	dnaX	DNA polymerase III subunits gamma and tau	0	0	0	0	0	0	0	#DIV/0!
543575	543904	+	109	CDS	STM14_0570	ybaB	hypothetical protein	0	0	0	0	0	0	0	#DIV/0!
543904	544509	+	201	CDS	STM14_0571	recR	recombination protein RecR	1	1	33	2	2	249	-1	-2.87254
544596	546494	+	632	CDS	STM14_0572	htpG	heat shock protein 90	5	8	531	6	10	1776	-1	-1.73913
546597	546818	-	73	CDS	STM14_0573	-	hypothetical protein	0	0	0	0	0	0	0	#DIV/0!
546735	547379	+	214	CDS	STM14_0574	adk	adenylate kinase	0	0	0	0	0	0	0	#DIV/0!
547392	547598	+	68	CDS	STM14_0575	-	hypothetical protein	1	1	292	1	1	887	0	-1.59803
547608	548570	+	320	CDS	STM14_0576	hemH	ferrochelatase	0	0	0	0	0	0	0	#DIV/0!
548567	549676	-	369	CDS	STM14_0577	aes	acetyl esterase	4	5	703	4	5	1392	0	-0.983512
549691	550995	+	434	CDS	STM14_0578	gsk	inosine-guanosine kinase	4	6	417	4	6	588	0	-0.492313
551044	552720	-	558	CDS	STM14_0579	ybaL	putative cation:proton antiport protein	4	5	732	5	6	2245	-1	-1.61483
552798	552923	+	41	CDS	STM14_0580	-	hypothetical protein	3	0	0	4	0	0	-1	#DIV/0!
552935	554155	-	406	CDS	STM14_0581	fsr	putative transport protein	3	3	272	3	5	384	0	-0.492205
554328	555980	+	550	CDS	STM14_0582	ushA	bifunctional UDP-sugar hydrolase/5'-nucleotidase periplasmic precursor	12	21	3305	14	25	7161	-2	-1.11507
556097	556576	-	159	CDS	STM14_0583	ybaK	hypothetical protein	3	3	865	4	4	1819	-1	-1.07071
556778	557572	-	264	CDS	STM14_0584	ybaP	putative cytoplasmic protein	2	2	449	5	5	1073	-3	-1.25365
557658	558485	-	275	CDS	STM14_0585	-	putative periplasmic protein	31	32	10166	36	38	17536	-5	-0.786426
558639	561140	-	833	CDS	STM14_0586	copA	copper exporting ATPase	4	9	2285	5	13	4435	-1	-0.956109
561250	561666	+	138	CDS	STM14_0587	cueR	DNA-binding transcriptional regulator CueR	3	2	59	3	2	147	0	-1.29278
561667	562119	-	150	CDS	STM14_0588	ybbJ	hypothetical protein	4	4	1134	4	4	6617	0	-2.54348
562116	563033	-	305	CDS	STM14_0589	ybbK	putative inner membrane protein	8	8	1268	8	10	4787	0	-1.91543
563180	563857	+	225	CDS	STM14_0590	ybbL	putative ABC transporter ATP-binding protein YbbL	9	8	771	12	11	3614	-3	-2.22692
563844	564623	+	259	CDS	STM14_0591	ybbM	putative transport protein	7	7	529	10	10	2598	-3	-2.29334
564709	565563	-	284	CDS	STM14_0592	ybbN	putative thioredoxin protein	13	13	1733	13	13	4404	0	-1.34471
565623	566393	-	256	CDS	STM14_0593	ybbO	short chain dehydrogenase	6	6	735	7	7	1681	-1	-1.19154
566548	567162	-	204	CDS	STM14_0594	tesA	multifunctional acyl-CoA thioesterase I and protease I and lysophospholipase L1	2	2	155	2	2	330	0	-1.08092
567133	567819	+	228	CDS	STM14_0595	ybbA	putative ABC transporter ATP-binding protein YbbA	2	2	278	3	3	353	-1	-0.339403
567816	570230	+	804	CDS	STM14_0596	ybbP	putative inner membrane protein	3	5	818	3	5	1258	0	-0.619197
570227	570331	+	34	CDS	STM14_0597	-	hypothetical protein	1	0	0	1	0	0	0	#DIV/0!
570416	571549	+	377	CDS	STM14_0598	-	putative outer membrane protein	6	7	1383	8	10	2421	-2	-0.806759
571546	571650	-	34	CDS	STM14_0599	-	hypothetical protein	3	0	0	4	0	0	-1	#DIV/0!
571806	572636	+	276	CDS	STM14_0600	sfbA	putative ABC-type transport system ATPase component	14	15	2658	14	16	5500	0	-1.04855
572673	573689	+	338	CDS	STM14_0601	sfbB	putative ABC-type transport system ATPase component	9	9	1541	11	11	3335	-2	-1.11288
573682	574341	+	219	CDS	STM14_0602	sfbC	putative ABC transporter permease component	4	4	279	5	5	699	-1	-1.31987
574380	575474	-	364	CDS	STM14_0603	ybbB	tRNA 2-selenouridine synthase	7	8	586	8	9	1132	-1	-0.947442
575544	576470	-	308	CDS	STM14_0604	ybbS	DNA-binding transcriptional activator AllS	3	3	674	4	4	1490	-1	-1.14235
576697	577179	+	160	CDS	STM14_0605	allA	ureidoglycolate hydrolase	3	3	190	3	3	508	0	-1.41126
577258	578076	+	272	CDS	STM14_0606	allR	DNA-binding transcriptional repressor AllR	10	10	866	12	12	2106	-2	-1.2804
578161	579942	+	593	CDS	STM14_0607	gcl	glyoxylate carboligase	5	7	629	5	7	1641	0	-1.38115
579955	580731	+	258	CDS	STM14_0608	gip	hydroxypyruvate isomerase	21	21	3773	26	26	7663	-5	-1.02181
580832	581710	+	292	CDS	STM14_0609	glxR	tartronic semialdehyde reductase	17	21	4049	22	25	8293	-5	-1.03397
581776	583023	+	415	CDS	STM14_0610	-	putative permease	36	44	6428	37	49	13554	-1	-1.07605
583099	583353	+	84	CDS	STM14_0611	ybbV	putative cytoplasmic protein	12	5	1093	13	5	2165	-1	-0.984754
583260	584573	+	437	CDS	STM14_0612	allP	allantoin permease	35	47	7968	42	57	16731	-7	-1.07005
584652	586013	+	453	CDS	STM14_0613	allB	allantoinase	14	25	5789	15	27	11053	-1	-0.932803
586072	587370	+	432	CDS	STM14_0614	ybbY	putative purine permease YbbY	22	36	10644	25	41	20064	-3	-0.914433
587393	588541	+	382	CDS	STM14_0615	glxK	glycerate kinase II	8	9	1209	8	9	2429	0	-1.00536
588621	589406	-	261	CDS	STM14_0616	ylbA	hypothetical protein	19	19	12797	20	20	23324	-1	-0.865897
589417	590652	-	411	CDS	STM14_0617	allC	allantoate amidohydrolase	12	14	3054	13	16	5886	-1	-0.946115
590674	591723	-	349	CDS	STM14_0618	allD	ureidoglycolate dehydrogenase	28	39	17672	30	45	13600	-2	0.37794
592054	593718	+	554	CDS	STM14_0619	fdrA	membrane protein FdrA	9	9	13200	11	12	4660	-2	1.50225
593728	594987	+	419	CDS	STM14_0620	ylbE	putative cytoplasmic protein	2	2	54	3	4	350	-1	-2.66985
594999	595808	+	269	CDS	STM14_0621	ylbF	putative cytoplasmic protein	4	4	335	3	3	699	1	-1.05683
595812	596705	+	297	CDS	STM14_0622	arcC	carbamate kinase	0	0	0	1	1	38	-1	-5.24793
596746	597813	-	355	CDS	STM14_0623	purK	phosphoribosylaminoimidazole carboxylase ATPase subunit	3	4	714	3	4	1180	0	-0.722772
597810	598319	-	169	CDS	STM14_0624	purE	phosphoribosylaminoimidazole carboxylase catalytic subunit	3	3	189	3	3	289	0	-0.60507
598437	599159	-	240	CDS	STM14_0625	lpxH	UDP-2,3-diacylglucosamine hydrolase	0	0	0	0	0	0	0	#DIV/0!
599162	599656	-	164	CDS	STM14_0626	ppiB	peptidyl-prolyl cis-trans isomerase B (rotamase B)	0	0	0	0	0	0	0	#DIV/0!
599829	601214	+	461	CDS	STM14_0627	cysS	cysteinyl-tRNA synthetase	0	0	0	0	0	0	0	#DIV/0!
601258	602082	-	274	CDS	STM14_0628	-	putative outer membrane protein	7	7	1907	10	10	3963	-3	-1.05453
602079	602516	-	145	CDS	STM14_0629	-	putative inner membrane protein	8	5	843	11	8	1876	-3	-1.15234
602509	603054	-	181	CDS	STM14_0630	ybcI	putative membrane-bound metal-dependent hydrolase	7	6	713	7	6	1408	0	-0.979651
603182	603394	-	70	CDS	STM14_0631	ybcJ	hypothetical protein	0	0	0	0	0	0	0	#DIV/0!
603396	604262	-	288	CDS	STM14_0632	folD	bifunctional 5,10-methylene-tetrahydrofolate dehydrogenase/ 5,10-methylene-tetrahydrofolate cyclohydrolase	0	0	0	0	0	0	0	#DIV/0!
604316	604444	-	42	CDS	STM14_0633	-	hypothetical protein	7	6	878	8	7	2015	-1	-1.19684
604400	604555	+	51	CDS	STM14_0634	-	hypothetical protein	12	5	603	14	6	1325	-2	-1.13337
604824	605366	+	180	CDS	STM14_0635	fimA	fimbrin	15	12	1626	16	14	4303	-1	-1.40313
605442	605975	+	177	CDS	STM14_0636	fimI	fimbrial protein	11	8	693	11	8	1645	0	-1.24508
606019	606711	+	230	CDS	STM14_0637	fimC	periplasmic chaperone	11	11	929	14	14	2676	-3	-1.52478
606742	609354	+	870	CDS	STM14_0638	fimD	outer membrane usher protein precursor	9	21	2936	9	21	5599	0	-0.930826
609369	610376	+	335	CDS	STM14_0639	fimH	minor fimbrial subunit	6	7	988	12	13	2970	-6	-1.58642
610386	610904	+	172	CDS	STM14_0640	fimF	putative fimbrial protein	10	8	826	12	10	1719	-2	-1.05561
610950	611582	-	210	CDS	STM14_0641	fimZ	transcriptional regulator FimZ	29	28	6691	33	32	10782	-4	-0.688115
612186	612908	-	240	CDS	STM14_0642	fimY	putative regulatory protein	20	20	3788	31	31	4905	-11	-0.372436
612927	613238	-	103	CDS	STM14_0643	-	hypothetical protein	20	15	2589	23	18	5534	-3	-1.09537
613400	613996	-	198	CDS	STM14_0644	fimW	putative fimbrial protein	21	21	2967	23	23	6161	-2	-1.05367
614019	614189	+	56	CDS	STM14_0645	-	conserved hypothetical protein	7	4	196	12	5	414	-5	-1.07144
614252	614328	+	77	RNA	STM14_0646	argU	Arg tRNA	7	0	0	11	0	0	-4	#DIV/0!
614287	614475	-	62	CDS	STM14_0647	-	integrase	9	3	215	10	3	444	-1	-1.03953
615283	615441	+	52	CDS	STM14_0649	-	hypothetical protein	13	6	1568	14	5	1768	-1	-0.172273
615498	617150	-	550	CDS	STM14_0650	-	putative inner membrane protein	28	57	6549	30	62	13224	-2	-1.01359
617131	618057	-	308	CDS	STM14_0651	yfdH	putative glycosyltransferase	24	28	9098	25	29	17818	-1	-0.969556
618054	618416	-	120	CDS	STM14_0652	gtrA	putative glycosyl translocase	16	8	1191	16	8	1904	0	-0.675649
618678	618750	+	73	RNA	STM14_0653	-	Xaa tRNA	17	3	618	16	2	1285	1	-1.05376
619284	619613	-	109	CDS	STM14_0655	-	sensor kinase	14	9	7045	15	10	13959	-1	-0.986319
619952	620806	-	284	CDS	STM14_0657	-	putative transcriptional regulator	4	4	1233	5	5	2900	-1	-1.23271
621022	622347	+	441	CDS	STM14_0658	-	pyridine nucleotide-disulfide oxidoreductase	9	10	1032	13	15	2940	-4	-1.50898
622266	622520	-	84	CDS	STM14_0659	-	hypothetical protein	19	4	740	20	3	1394	-1	-0.911685
622504	622740	+	78	CDS	STM14_0660	-	putative periplasmic protein	26	12	995	28	15	2080	-2	-1.06237
622753	623313	+	186	CDS	STM14_0661	-	putative inner membrane protein	24	21	3288	24	21	6721	0	-1.03103
623392	624567	-	391	CDS	STM14_0662	-	putative DNA repair ATPase	3	4	254	6	8	857	-3	-1.7488
624893	626287	+	464	CDS	STM14_0663	pheP	phenylalanine transporter	7	9	1471	8	10	3069	-1	-1.05999
626329	627576	-	415	CDS	STM14_0664	ybdG	hypothetical protein	21	28	5061	26	37	12564	-5	-1.31152
627603	627788	+	61	CDS	STM14_0665	-	conserved hypothetical protein	16	6	1283	20	9	3122	-4	-1.28183
627887	629857	+	656	CDS	STM14_0666	apeE	outer membrane esterase	8	17	2027	11	23	4489	-3	-1.14634
630024	632753	+	909	CDS	STM14_0667	-	putative inner membrane protein	15	36	6530	18	39	13149	-3	-1.00958
632881	633867	-	328	CDS	STM14_0668	-	putative phosphosugar isomerase	20	23	4444	25	28	9555	-5	-1.10407
633934	634977	-	347	CDS	STM14_0669	-	putative inner membrane protein	11	12	3058	13	14	6197	-2	-1.01851
635010	635864	-	284	CDS	STM14_0670	-	putative PTS system mannose-specific enzyme IID	3	3	187	3	3	532	0	-1.50069
635867	636610	-	247	CDS	STM14_0671	-	putative inner membrane protein	3	3	399	4	4	1254	-1	-1.64847
636625	637095	-	156	CDS	STM14_0672	-	putative PTS system mannose-specific enzyme IIAB	0	0	0	0	0	0	0	#DIV/0!
637073	637522	-	149	CDS	STM14_0673	-	putative PTS system mannose-specific enzyme IIAB	2	1	106	3	2	230	-1	-1.10402
637722	638375	-	217	CDS	STM14_0674	nfnB	dihydropteridine reductase	1	1	23	3	3	166	-2	-2.79008
638472	638840	-	122	CDS	STM14_0675	ybdF	hypothetical protein	4	3	175	5	4	365	-1	-1.05232
638840	639421	-	193	CDS	STM14_0676	-	putative regulatory protein	2	2	178	1	1	397	1	-1.14918
639577	639684	+	35	CDS	STM14_0677	-	hypothetical protein	2	0	0	2	0	0	0	#DIV/0!
639710	640051	+	113	CDS	STM14_0678	-	putative regulatory protein	2	2	328	2	2	934	0	-1.50533
640057	640305	-	82	CDS	STM14_0679	ybdJ	putative inner membrane protein	1	1	300	2	2	559	-1	-0.893085
640372	641490	-	372	CDS	STM14_0680	ybdK	carboxylate-amine ligase	3	4	1246	4	5	3082	-1	-1.30541
641502	642206	-	234	CDS	STM14_0681	entD	phosphopantetheinyltransferase component of enterobactin synthase multienzyme complex	0	0	0	1	1	33	-1	-5.04439
642252	644507	-	751	CDS	STM14_0682	fepA	outer membrane receptor FepA	5	9	1406	6	10	3032	-1	-1.10765
644504	644635	-	43	CDS	STM14_0683	-	hypothetical protein	2	0	0	2	0	0	0	#DIV/0!
644696	645910	+	404	CDS	STM14_0684	fes	enterobactin/ferric enterobactin esterase	4	6	483	4	6	1158	0	-1.25856
645941	646159	+	72	CDS	STM14_0685	ybdZ	putative cytoplasmic protein	2	1	29	1	1	222	1	-2.88753
646156	650040	+	1294	CDS	STM14_0686	entF	enterobactin synthase subunit F	4	11	1905	4	14	4786	0	-1.32827
650290	651426	+	378	CDS	STM14_0687	fepE	ferric enterobactin transport protein FepE	38	44	13077	39	46	24207	-1	-0.888282
651479	652273	-	264	CDS	STM14_0688	fepC	iron-enterobactin transporter ATP-binding protein	0	0	0	1	1	32	-1	-5
652270	653259	-	329	CDS	STM14_0689	fepG	iron-enterobactin transporter permease	0	0	0	0	0	0	0	#DIV/0!
653259	654266	-	335	CDS	STM14_0690	fepD	iron-enterobactin transporter membrane protein	0	0	0	3	3	109	-3	-6.76818
654377	655621	+	414	CDS	STM14_0691	ybdA	enterobactin exporter EntS	2	3	198	3	4	455	-1	-1.1931
655684	656640	-	318	CDS	STM14_0692	fepB	iron-enterobactin transporter periplasmic binding protein	0	0	0	0	0	0	0	#DIV/0!
656949	658124	+	391	CDS	STM14_0693	entC	isochorismate synthase	5	5	279	6	6	965	-1	-1.7851
658134	659744	+	536	CDS	STM14_0694	entE	enterobactin synthase subunit E	4	5	278	5	7	851	-1	-1.60889
659758	660615	+	285	CDS	STM14_0695	entB	2,3-dihydro-2,3-dihydroxybenzoate synthetase	4	4	248	3	3	527	1	-1.08166
660615	661370	+	251	CDS	STM14_0696	entA	2,3-dihydroxybenzoate-2,3-dehydrogenase	1	1	24	1	1	39	0	-0.641546
661373	661786	+	137	CDS	STM14_0697	ybdB	hypothetical protein	2	2	275	3	3	880	-1	-1.67284
661861	661971	+	36	CDS	STM14_0698	-	hypothetical protein	2	0	0	3	0	0	-1	#DIV/0!
661968	664073	+	701	CDS	STM14_0699	cstA	carbon starvation protein	5	9	1041	6	12	2218	-1	-1.0899
664137	664334	+	65	CDS	STM14_0700	ybdD	putative cytoplasmic protein	0	0	0	0	0	0	0	#DIV/0!
664370	665458	-	362	CDS	STM14_0701	ybdH	hypothetical protein	5	5	390	5	5	972	0	-1.31379
665585	666745	+	386	CDS	STM14_0702	ybdL	putative aminotransferase	1	1	186	2	2	142	-1	0.397147
666746	667363	-	205	CDS	STM14_0703	ybdM	putative transcriptional regulator	8	8	1462	9	8	2577	-1	-0.816763
667336	668571	-	411	CDS	STM14_0704	ybdN	putative 3'-phosphoadenosine 5'-phosphosulfate sulfotransferase	22	27	3936	19	26	8188	3	-1.05641
668737	669639	-	300	CDS	STM14_0705	ybdO	putative transcriptional regulator	35	42	16353	38	46	32169	-3	-0.976028
669956	670702	-	248	CDS	STM14_0706	dsbG	disulfide isomerase/thiol-disulfide oxidase	1	1	20	1	1	28	0	-0.415037
671143	671706	+	187	CDS	STM14_0707	ahpC	alkyl hydroperoxide reductase subunit C	9	8	867	9	8	2327	0	-1.4227
671831	673513	+	560	CDS	STM14_0708	ahpF	alkyl hydroperoxide reductase F52a subunit	3	6	431	3	6	1014	0	-1.23095
673845	674405	+	186	CDS	STM14_0709	-	putative anaerobic dehydrogenase component	22	22	5377	23	23	11636	-1	-1.11345
674398	676677	+	759	CDS	STM14_0710	-	putative oxidoreductase protein	10	19	7907	10	20	14357	0	-0.86037
676674	677033	+	119	CDS	STM14_0711	-	molybdopterin-containing oxidoreductase iron-sulfur subunit	4	2	429	5	3	830	-1	-0.948775
677033	677800	+	255	CDS	STM14_0712	-	putative hydrogenase protein	5	5	561	5	5	1098	0	-0.966236
677868	678296	-	142	CDS	STM14_0713	ybdQ	putative universal stress protein	4	3	826	5	4	1673	-1	-1.01648
678228	678434	+	68	CDS	STM14_0714	-	hypothetical protein	4	1	58	5	1	69	-1	-0.225881
678399	678539	-	46	CDS	STM14_0715	-	hypothetical protein	4	0	0	5	0	0	-1	#DIV/0!
678519	679757	+	412	CDS	STM14_0716	ybdR	putative dehydrogenase	6	8	684	6	9	1123	0	-0.713182
679840	680250	-	136	CDS	STM14_0717	rnk	nucleoside diphosphate kinase regulator	5	3	239	5	2	426	0	-0.827819
680485	681291	-	268	CDS	STM14_0718	rna	ribonuclease I	1	0	0	1	0	0	0	#DIV/0!
681401	682864	-	487	CDS	STM14_0719	citT	citrate/succinate transport antiport protein	10	12	1842	10	12	3637	0	-0.980693
682902	683798	-	298	CDS	STM14_0720	citG	triphosphoribosyl-dephospho-CoA synthase	3	4	1756	3	4	3108	0	-0.822872
683770	684321	-	183	CDS	STM14_0721	citX	2'-(5''-triphosphoribosyl)-3'-dephospho-CoA:apo- citrate lyase	2	1	165	2	1	272	0	-0.712423
684325	685854	-	509	CDS	STM14_0722	citF	citrate lyase alpha chain/citrate-ACP transferase	4	5	1088	4	6	1816	0	-0.73776
685864	686772	-	302	CDS	STM14_0723	citE	citrate lyase beta chain	2	2	189	2	2	318	0	-0.743027
686769	687065	-	98	CDS	STM14_0724	citD	citrate lyase subunit gamma	2	2	189	4	3	519	-2	-1.44974
687062	688138	-	358	CDS	STM14_0725	citC	citrate lyase synthetase	24	29	5311	27	34	10073	-3	-0.923166
688331	688513	+	60	CDS	STM14_0726	-	conserved hypothetical protein	7	0	0	9	0	0	-2	#DIV/0!
688523	690184	+	553	CDS	STM14_0727	dpiB	sensory histidine kinase	13	15	1861	17	19	3963	-4	-1.08974
690153	690833	+	226	CDS	STM14_0728	dpiA	two-component response regulator DpiA	7	7	745	8	8	2107	-1	-1.49794
690887	692272	-	461	CDS	STM14_0729	dcuC	C4-dicarboxylate transporter DcuC	13	15	1600	14	17	2355	-1	-0.556754
692333	692443	+	36	CDS	STM14_0730	-	hypothetical protein	16	1	32	19	2	112	-3	-1.76296
692651	693223	+	190	CDS	STM14_0731	pagP	palmitoyl transferase for Lipid A	17	14	1448	19	16	3279	-2	-1.1782
693411	693620	+	69	CDS	STM14_0732	cspE	cold shock protein CspE	5	1	64	7	2	243	-2	-1.90244
693678	694061	-	127	CDS	STM14_0733	ccrB	camphor resistance protein CrcB	3	2	900	3	3	1851	0	-1.03871
694152	694940	+	262	CDS	STM14_0734	ybeM	putative hydrolase	2	2	69	1	1	109	1	-0.638901
694969	695076	+	35	CDS	STM14_0735	-	hypothetical protein	4	1	206	4	1	648	0	-1.64636
695069	695272	+	67	CDS	STM14_0736	tatE	twin arginine translocase protein E	3	3	199	3	3	348	0	-0.799087
695358	696323	-	321	CDS	STM14_0737	lipA	lipoyl synthase	0	0	0	0	0	0	0	#DIV/0!
696364	696498	-	44	CDS	STM14_0738	-	hypothetical protein	0	0	0	0	0	0	0	#DIV/0!
696529	697482	-	317	CDS	STM14_0739	ybeF	putative DNA-binding transcriptional regulator	14	14	1649	17	17	4106	-3	-1.31527
697584	697727	-	47	CDS	STM14_0740	-	hypothetical protein	3	3	721	4	3	1659	-1	-1.20024
697784	698425	-	213	CDS	STM14_0741	lipB	lipoyltransferase	0	0	0	0	0	0	0	#DIV/0!
698354	698719	+	121	CDS	STM14_0742	-	hypothetical protein	0	0	0	0	0	0	0	#DIV/0!
698525	698788	-	87	CDS	STM14_0743	ybeD	hypothetical protein	0	0	0	0	0	0	0	#DIV/0!
698897	700108	-	403	CDS	STM14_0744	dacA	D-alanyl-D-alanine carboxypeptidase fraction A	8	10	2148	9	12	4036	-1	-0.909261
700128	700277	+	49	CDS	STM14_0745	-	hypothetical protein	2	2	169	3	3	423	-1	-1.31512
700248	701393	-	381	CDS	STM14_0746	rlpA	rare lipoprotein A	2	2	107	2	2	307	0	-1.50721
701404	702516	-	370	CDS	STM14_0747	mrdB	cell wall shape-determining protein	0	0	0	0	0	0	0	#DIV/0!
702519	704420	-	633	CDS	STM14_0748	mrdA	penicillin-binding protein 2	0	0	0	1	1	33	-1	-5.04439
704451	704918	-	155	CDS	STM14_0749	ybeA	SPOUT methyltransferase superfamily protein	0	0	0	0	0	0	0	#DIV/0!
704922	705239	-	105	CDS	STM14_0750	ybeB	hypothetical protein	0	0	0	0	0	0	0	#DIV/0!
705568	706176	-	202	CDS	STM14_0751	cobC	alpha ribazole-5'-P phosphatase	2	2	294	2	2	620	0	-1.07155
706273	707367	+	364	CDS	STM14_0752	cobD	threonine-phosphate decarboxylase	6	8	1673	6	8	2947	0	-0.815948
707342	707983	-	213	CDS	STM14_0753	nadD	nicotinic acid mononucleotide adenylyltransferase	0	0	0	0	0	0	0	#DIV/0!
707985	709016	-	343	CDS	STM14_0754	holA	DNA polymerase III subunit delta	0	0	0	0	0	0	0	#DIV/0!
709016	709606	-	196	CDS	STM14_0755	rlpB	LPS-assembly lipoprotein RplB	0	0	0	0	0	0	0	#DIV/0!
709621	712446	-	941	CDS	STM14_0756	-	hypothetical protein	1	1	52	1	1	187	0	-1.81897
712491	712781	+	96	CDS	STM14_0757	-	putative hydrolase	9	5	694	10	5	1556	-1	-1.16276
712798	713970	+	390	CDS	STM14_0758	-	putative hydrolase	20	27	4073	19	25	7336	1	-0.848548
714020	714973	+	317	CDS	STM14_0759	-	2-keto-3-deoxygluconate permease	16	16	2782	16	18	5588	0	-1.00569
715041	716969	+	642	CDS	STM14_0760	-	putative sigma-54 dependent transcriptional regulator	29	51	15899	31	55	28066	-2	-0.819797
717062	717535	+	157	CDS	STM14_0761	ybeL	hypothetical protein	6	6	1444	6	6	3041	0	-1.07348
717574	718569	-	331	CDS	STM14_0762	ybeQ	TPR repeat-containing protein	50	56	18684	54	60	34686	-4	-0.892473
718694	719401	+	235	CDS	STM14_0763	ybeR	putative cytoplasmic protein	26	26	6503	28	28	12539	-2	-0.947023
719398	720831	+	477	CDS	STM14_0764	ybeS	putative molecular chaperone	10	12	2256	11	14	5193	-1	-1.20216
721536	723008	+	490	CDS	STM14_0766	ybeV	putative molecular chaperone	6	8	2464	7	10	5145	-1	-1.06158
723030	724709	-	559	CDS	STM14_0767	hscC	putative heatshock protein	11	17	2099	16	22	4790	-5	-1.18964
724785	726023	-	412	CDS	STM14_0768	-	putative cytoplasmic protein	7	9	2444	7	9	5211	0	-1.09173
726055	726990	-	311	CDS	STM14_0769	rihA	ribonucleoside hydrolase 1	4	4	327	4	4	651	0	-0.988962
727107	727832	-	241	CDS	STM14_0770	gltL	glutamate/aspartate transporter	7	7	619	7	7	1254	0	-1.0162
727832	728506	-	224	CDS	STM14_0771	gltK	glutamate/aspartate transporter	4	4	431	4	4	824	0	-0.931613
728506	729246	-	246	CDS	STM14_0772	gltJ	glutamate/aspartate transporter	1	1	90	2	1	160	-1	-0.814133
729406	730332	-	308	CDS	STM14_0773	gltI	glutamate and aspartate transporter subunit	3	3	367	3	4	735	0	-0.998038
730309	730596	+	95	CDS	STM14_0774	-	hypothetical protein	1	1	155	1	1	432	0	-1.46949
730669	732207	-	512	CDS	STM14_0775	lnt	apolipoprotein N-acyltransferase	0	0	0	0	0	0	0	#DIV/0!
732227	733105	-	292	CDS	STM14_0776	ybeX	putative transport protein	0	0	0	0	0	0	0	#DIV/0!
733102	733251	-	49	CDS	STM14_0777	-	conserved hypothetical protein	0	0	0	0	0	0	0	#DIV/0!
733263	733736	-	157	CDS	STM14_0778	ybeY	putative metalloprotease	0	0	0	0	0	0	0	#DIV/0!
733733	734818	-	361	CDS	STM14_0779	phoL	putative phosphate starvation-inducible protein	0	0	0	1	1	20	-1	-4.32193
734838	734957	-	39	CDS	STM14_0780	-	hypothetical protein	0	0	0	1	0	0	-1	#DIV/0!
734984	736408	-	474	CDS	STM14_0781	miaB	rRNA modification protein	5	6	360	6	7	907	-1	-1.3291
736552	737727	+	391	CDS	STM14_0782	ubiF	2-octaprenyl-3-methyl-6-methoxy-1,4-benzoquinol hydroxylase	0	0	0	0	0	0	0	#DIV/0!
737794	738369	-	191	CDS	STM14_0783	-	putative inner membrane protein	5	5	596	6	6	1709	-1	-1.51735
738505	738579	-	75	RNA	STM14_0784	glnX	Gln tRNA	0	0	0	1	0	0	-1	#DIV/0!
738623	738697	-	75	RNA	STM14_0785	glnV	Gln tRNA	0	0	0	1	0	0	-1	#DIV/0!
738744	738820	-	77	RNA	STM14_0786	metU	Met tRNA	0	0	0	0	0	0	0	#DIV/0!
738836	738910	-	75	RNA	STM14_0787	glnW	Gln tRNA	0	0	0	0	0	0	0	#DIV/0!
738946	739020	-	75	RNA	STM14_0788	glnU	Gln tRNA	0	0	0	0	0	0	0	#DIV/0!
739044	739128	-	85	RNA	STM14_0789	leuW	Leu tRNA	0	0	0	0	0	0	0	#DIV/0!
739137	739213	-	77	RNA	STM14_0790	metT	Met tRNA	0	0	0	0	0	0	0	#DIV/0!
739310	739477	+	55	CDS	STM14_0791	-	hypothetical protein	4	4	593	4	4	992	0	-0.739877
739436	741100	-	554	CDS	STM14_0792	asnB	asparagine synthetase B	5	7	766	7	9	1702	-2	-1.14993
741390	742142	-	250	CDS	STM14_0793	nagD	UMP phosphatase	0	0	0	2	2	49	-2	-5.61471
742189	743409	-	406	CDS	STM14_0794	nagC	N-acetylglucosamine operon transcriptional repressor	7	7	687	7	7	1194	0	-0.795322
743414	744568	-	384	CDS	STM14_0795	nagA	N-acetylglucosamine-6-phosphate deacetylase	4	5	399	4	6	838	0	-1.06695
744628	745428	-	266	CDS	STM14_0796	nagB	glucosamine-6-phosphate deaminase	4	4	253	3	3	511	1	-1.00849
745470	745595	-	41	CDS	STM14_0797	-	hypothetical protein	1	0	0	1	0	0	0	#DIV/0!
745755	747707	+	650	CDS	STM14_0798	nagE	N-acetyl glucosamine specific PTS system components IIABC	7	10	1220	9	11	2975	-2	-1.28483
747918	749585	+	555	CDS	STM14_0799	glnS	glutaminyl-tRNA synthetase	0	0	0	0	0	0	0	#DIV/0!
749621	749734	+	37	CDS	STM14_0800	-	hypothetical protein	0	0	0	0	0	0	0	#DIV/0!
749864	750154	+	96	CDS	STM14_0801	-	hypothetical protein	4	3	270	4	3	537	0	-0.986629
750031	751437	+	468	CDS	STM14_0802	ybfM	putative outer membrane protein	15	25	4873	15	26	9660	0	-0.986917
751487	751819	+	110	CDS	STM14_0803	ybfN	putative lipoprotein	2	1	282	3	1	280	-1	0.0153752
751868	753172	-	434	CDS	STM14_0804	citA	citrate-proton symporter	3	4	440	3	4	1134	0	-1.36257
753223	754362	-	379	CDS	STM14_0805	citB	citrate utilization protein b	1	1	82	1	1	45	0	0.883186
754349	755752	-	467	CDS	STM14_0806	-	tricarballylate dehydrogenase	2	2	225	3	4	549	-1	-1.28048
755850	756776	-	308	CDS	STM14_0807	-	putative transcriptional regulator	5	5	338	7	7	896	-2	-1.40221
756891	757343	-	150	CDS	STM14_0808	fur	ferric uptake regulator	0	0	0	0	0	0	0	#DIV/0!
757442	757591	+	49	CDS	STM14_0809	-	hypothetical protein	1	1	106	1	1	209	0	-0.965892
757625	758254	-	209	CDS	STM14_0810	fldA	flavodoxin FldA	0	0	0	0	0	0	0	#DIV/0!
758318	758599	-	93	CDS	STM14_0811	ybfE	LexA regulated protein	2	1	104	2	1	93	0	0.175087
758607	758720	+	37	CDS	STM14_0812	-	hypothetical protein	2	0	0	2	0	0	0	#DIV/0!
758733	759503	-	256	CDS	STM14_0813	ybfF	hypothetical protein	2	2	205	3	3	345	-1	-0.743952
759655	760230	+	191	CDS	STM14_0814	seqA	replication initiation regulator SeqA	2	1	158	2	1	637	0	-2.00227
760255	761895	+	546	CDS	STM14_0815	pgm	phosphoglucomutase	0	0	0	1	1	57	-1	-5.83289
762010	762495	-	161	CDS	STM14_0816	-	putative cytoplasmic protein	1	1	190	4	2	510	-3	-1.41692
762560	763879	-	439	CDS	STM14_0817	potE	putrescine transporter	5	7	715	5	7	1597	0	-1.15733
763876	766074	-	732	CDS	STM14_0818	speF	ornithine decarboxylase	16	20	2803	19	25	5216	-3	-0.895458
766193	766318	-	41	CDS	STM14_0819	-	hypothetical protein	9	2	98	11	2	198	-2	-1
766472	766585	+	37	CDS	STM14_0820	-	conserved hypothetical protein	6	2	312	9	2	1110	-3	-1.82633
766836	767513	-	225	CDS	STM14_0821	kdpE	DNA-binding transcriptional activator KdpE	10	10	1218	10	10	2397	0	-0.975532
767510	770194	-	894	CDS	STM14_0822	kdpD	sensor protein KdpD	4	10	1211	5	12	2311	-1	-0.931128
770191	770775	-	194	CDS	STM14_0823	kdpC	potassium-transporting ATPase subunit C	2	2	144	2	2	150	0	-0.0489096
770784	772832	-	682	CDS	STM14_0824	kdpB	potassium-transporting ATPase subunit B	3	7	1324	5	10	3332	-2	-1.3304
772853	774532	-	559	CDS	STM14_0825	kdpA	potassium-transporting ATPase subunit A	5	7	465	5	8	1400	0	-1.58702
774532	774729	-	65	CDS	STM14_0826	-	K+-transporting ATPase, F subunit	2	1	93	3	1	38	-1	1.30666
774958	775164	+	68	CDS	STM14_0827	ybfA	putative periplasmic protein	5	3	318	7	4	882	-2	-1.46722
775275	776696	+	473	CDS	STM14_0828	phrB	deoxyribodipyrimidine photolyase	5	7	705	7	9	1745	-2	-1.30549
776735	778330	-	531	CDS	STM14_0829	ybgH	POT family transport protein	6	9	1182	6	9	2417	0	-1.03077
778545	779288	+	247	CDS	STM14_0830	ybgI	putative hydrolase-oxidase	5	5	415	5	5	1135	0	-1.44804
779304	779960	+	218	CDS	STM14_0831	ybgJ	putative carboxylase	0	0	0	1	1	57	-1	-5.83289
779954	780886	+	310	CDS	STM14_0832	ybgK	putative carboxylase	3	3	509	4	4	843	-1	-0.725035
780876	781610	+	244	CDS	STM14_0833	ybgL	hypothetical protein	4	4	823	5	5	1723	-1	-1.06421
781934	782065	+	43	CDS	STM14_0834	-	putative cytoplasmic protein	17	5	626	17	5	1817	0	-1.53502
782125	782691	+	188	CDS	STM14_0835	-	putative phage integrase	10	9	1070	10	9	2034	0	-0.925361
783151	783486	+	111	CDS	STM14_0836	-	putative inner membrane protein	3	3	213	4	4	608	-1	-1.50646
783488	784228	+	246	CDS	STM14_0837	-	putative cytoplasmic protein	4	4	426	6	6	1029	-2	-1.26894
784514	785665	+	383	CDS	STM14_0838	-	putative UDP-galactopyranose mutase	13	16	4226	20	25	2848	-7	0.569685
785662	786558	+	298	CDS	STM14_0839	-	putative glycosyl transferase	10	10	2784	14	14	5957	-4	-1.09691
786571	787704	+	377	CDS	STM14_0840	-	putative glycosyl transferase	11	17	4819	14	21	3607	-3	0.418234
787833	788603	+	256	CDS	STM14_0841	-	putative ABC transporter permease protein	13	13	1045	17	17	2996	-4	-1.51815
788607	789317	+	236	CDS	STM14_0842	-	putative ABC-type polysaccharide/polyol phosphate transport system ATPase component	15	14	1059	16	16	2499	-1	-1.23729
789411	791189	+	592	CDS	STM14_0843	-	putative glycosyltransferase	8	13	4793	8	14	3071	0	0.642521
791382	792215	+	277	CDS	STM14_0844	-	putative glycosyltransferase	3	3	408	4	4	1200	-1	-1.55286
792273	794168	+	631	CDS	STM14_0845	-	putative glycosyl transferase	9	16	2543	13	23	4836	-4	-0.926716
794236	794373	+	45	CDS	STM14_0846	-	putative cytoplasmic protein	17	5	836	19	7	2378	-2	-1.50645
794422	795213	+	263	CDS	STM14_0847	nei	endonuclease VIII	10	10	1576	11	11	3293	-1	-1.06222
795268	796314	-	348	CDS	STM14_0848	abrB	putative transport protein	3	3	301	4	4	1074	-1	-1.83037
796451	797734	-	427	CDS	STM14_0849	gltA	type II citrate synthase	0	0	0	1	2	270	-1	-8.07682
797694	798080	+	128	CDS	STM14_0850	-	putative inner membrane protein	3	3	127	6	5	433	-3	-1.75822
798489	798878	+	129	CDS	STM14_0851	sdhC	succinate dehydrogenase cytochrome b556 large membrane subunit	1	1	100	1	1	116	0	-0.19977
798872	799219	+	115	CDS	STM14_0852	sdhD	succinate dehydrogenase cytochrome b556 small membrane subunit	1	1	186	1	1	100	0	0.903038
799219	800985	+	588	CDS	STM14_0853	sdhA	succinate dehydrogenase flavoprotein subunit	4	4	262	5	6	269	-1	-0.0325434
800999	801718	+	239	CDS	STM14_0854	sdhB	succinate dehydrogenase iron-sulfur subunit	2	2	115	1	1	128	1	-0.142019
802242	805043	+	933	CDS	STM14_0855	kgd	alpha-ketoglutarate decarboxylase	1	1	28	1	1	27	0	0.103093
805058	806266	+	402	CDS	STM14_0856	sucB	dihydrolipoamide acetyltransferase	0	0	0	0	0	0	0	#DIV/0!
806408	807574	+	388	CDS	STM14_0857	sucC	succinyl-CoA synthetase subunit beta	1	1	46	1	0	0	0	#DIV/0!
807574	808443	+	289	CDS	STM14_0858	sucD	succinyl-CoA synthetase subunit alpha	2	2	104	2	2	51	0	1.04182
808472	808597	+	41	CDS	STM14_0859	-	hypothetical protein	8	4	1244	9	4	2090	-1	-0.747357
809819	809962	-	47	CDS	STM14_0860	-	hypothetical protein	0	0	0	1	0	0	-1	#DIV/0!
810026	811594	+	522	CDS	STM14_0861	cydA	cytochrome d terminal oxidase polypeptide subunit I	1	2	103	2	3	158	-1	-0.603341
811610	812749	+	379	CDS	STM14_0862	cydB	cytochrome d terminal oxidase polypeptide subunit II	1	1	32	1	1	252	0	-2.93289
812764	812877	+	37	CDS	STM14_0863	ybgT	putative outer membrane lipoprotein	3	1	59	3	1	226	0	-1.91329
812877	813017	+	46	CDS	STM14_0864	-	hypothetical protein	2	1	332	2	1	683	0	-1.03636
813014	813295	+	93	CDS	STM14_0865	ybgE	hypothetical protein	1	0	0	1	0	0	0	#DIV/0!
813524	813928	+	134	CDS	STM14_0866	ybgC	acyl-CoA thioester hydrolase YbgC	0	0	0	0	0	0	0	#DIV/0!
813925	814617	+	230	CDS	STM14_0867	tolQ	colicin uptake protein TolQ	0	0	0	0	0	0	0	#DIV/0!
814621	815049	+	142	CDS	STM14_0868	tolR	colicin uptake protein TolR	2	1	48	2	1	178	0	-1.86102
815114	816337	+	407	CDS	STM14_0869	tolA	cell envelope integrity inner membrane protein TolA	2	2	140	2	2	260	0	-0.882816
816461	817753	+	430	CDS	STM14_0870	tolB	translocation protein TolB	3	3	536	3	3	1726	0	-1.68444
817788	818312	+	174	CDS	STM14_0871	pal	peptidoglycan-associated outer membrane lipoprotein	1	1	37	1	1	146	0	-1.9419
818322	819110	+	262	CDS	STM14_0872	ybgF	hypothetical protein	3	3	1032	3	3	2053	0	-0.990893
818715	819254	-	179	CDS	STM14_0873	-	hypothetical protein	3	3	1301	4	3	2671	-1	-1.03665
819275	819350	+	76	RNA	STM14_0874	lysT	Lys tRNA	2	0	0	3	1	65	-1	-6.02237
819482	819557	+	76	RNA	STM14_0875	valT	Val tRNA	3	0	0	4	0	0	-1	#DIV/0!
819561	819636	+	76	RNA	STM14_0876	lysW	Lys tRNA	3	0	0	4	0	0	-1	#DIV/0!
819686	819761	+	76	RNA	STM14_0877	lysY	Lys tRNA	3	0	0	4	0	0	-1	#DIV/0!
819896	819971	+	76	RNA	STM14_0878	lysZ	Lys tRNA	2	0	0	2	0	0	0	#DIV/0!
820227	820322	-	31	CDS	STM14_0879	-	hypothetical protein	0	0	0	1	0	0	-1	#DIV/0!
820575	821618	+	347	CDS	STM14_0880	nadA	quinolinate synthetase	3	3	564	4	4	952	-1	-0.752711
821643	822362	+	239	CDS	STM14_0881	pnuC	nucleoside/purine/pyrimidine transporter	4	4	289	7	7	642	-3	-1.14652
822359	823297	-	312	CDS	STM14_0882	ybgR	zinc transporter ZitB	6	7	596	6	7	1633	0	-1.45172
823408	823794	-	128	CDS	STM14_0883	ybgS	hypothetical protein	8	6	394	10	8	1196	-2	-1.59829
823985	825166	+	393	CDS	STM14_0884	aroG	phospho-2-dehydro-3-deoxyheptonate aldolase	5	5	503	5	6	681	0	-0.434231
825260	825805	-	181	CDS	STM14_0885	-	fumarate hydratase	17	15	1809	19	17	4908	-2	-1.43915
825820	826665	-	281	CDS	STM14_0886	-	fumarate hydratase	22	22	2854	29	30	6210	-7	-1.1211
826795	827685	+	296	CDS	STM14_0887	-	transcriptional regulator	8	10	1306	10	12	2548	-2	-0.963106
827686	828669	-	327	CDS	STM14_0888	-	transcriptional regulator	31	34	4422	34	39	9379	-3	-1.08441
828913	830160	+	415	CDS	STM14_0889	-	putative cation transporter	6	8	824	7	8	1989	-1	-1.26958
830210	830455	+	81	CDS	STM14_0890	dcoC	oxaloacetate decarboxylase subunit gamma	12	11	1188	10	10	2278	2	-0.938019
832259	833560	+	433	CDS	STM14_0892	dcoB	oxaloacetate decarboxylase beta chain	3	5	248	6	8	503	-3	-1.01441
833679	834377	+	232	CDS	STM14_0893	-	putative cytoplasmic protein	4	4	536	5	5	1468	-1	-1.45086
834757	835836	+	359	CDS	STM14_0894	-	putative ABC transport protein	10	10	1729	11	11	3318	-1	-0.939542
835836	836612	+	258	CDS	STM14_0895	-	putative ABC-type cobalamin/Fe3+-siderophore transport component	7	7	1297	7	7	3147	0	-1.27769
836703	837455	-	250	CDS	STM14_0896	gpmA	phosphoglyceromutase	0	0	0	0	0	0	0	#DIV/0!
837473	837664	-	63	CDS	STM14_0897	-	hypothetical protein	1	1	149	1	1	394	0	-1.39323
837679	838719	-	346	CDS	STM14_0898	galM	aldose 1-epimerase	2	2	129	3	3	358	-1	-1.46145
838713	839861	-	382	CDS	STM14_0899	galK	galactokinase	4	5	484	4	6	736	0	-0.601721
839864	840910	-	348	CDS	STM14_0900	galT	galactose-1-phosphate uridylyltransferase	4	5	252	3	4	480	1	-0.923897
840921	841937	-	338	CDS	STM14_0901	galE	UDP-galactose-4-epimerase	4	4	178	4	4	423	0	-1.2407
842160	843068	-	302	CDS	STM14_0902	-	putative inner membrane protein	18	22	3925	20	24	7640	-2	-0.960512
843123	843230	+	35	CDS	STM14_0903	-	hypothetical protein	10	1	215	11	1	431	-1	-0.996657
843239	844714	-	491	CDS	STM14_0904	modF	putative molybdenum transport ATP-binding protein ModF	7	10	2036	8	11	3700	-1	-0.861079
844782	845570	-	262	CDS	STM14_0905	modE	DNA-binding transcriptional regulator ModE	2	2	115	2	2	419	0	-1.85283
845597	845848	+	83	CDS	STM14_0906	-	hypothetical protein	0	0	0	1	1	66	-1	-6.04439
846015	846788	+	257	CDS	STM14_0907	modA	molybdate transporter periplasmic protein	2	2	66	3	3	299	-1	-2.15791
846788	847477	+	229	CDS	STM14_0908	modB	molybdate ABC transporter permease protein	3	3	239	5	5	678	-2	-1.49825
847480	848538	+	352	CDS	STM14_0909	modC	molybdate transporter ATP-binding protein	3	3	400	4	5	963	-1	-1.26393
848539	849357	-	272	CDS	STM14_0910	ybhA	phosphotransferase	5	5	546	5	6	896	0	-0.711958
849521	850516	+	331	CDS	STM14_0911	ybhE	6-phosphogluconolactonase	3	3	199	3	3	486	0	-1.28096
850660	851943	-	427	CDS	STM14_0912	ybhC	putative pectinesterase	4	5	385	4	5	920	0	-1.25303
852181	853404	+	407	CDS	STM14_0913	hutI	imidazolonepropionase	7	8	794	9	10	1804	-2	-1.18217
853401	854342	+	313	CDS	STM14_0914	hutG	formimidoylglutamase	2	2	571	3	3	255	-1	1.16552
854387	855112	+	241	CDS	STM14_0915	hutC	histidine utilization repressor	3	3	452	3	3	650	0	-0.520929
856996	858516	+	506	CDS	STM14_0917	hutH	histidine ammonia-lyase	4	6	513	5	8	1413	-1	-1.45892
858601	859077	-	158	CDS	STM14_0918	ybhB	putative kinase inhibitor protein	1	0	0	1	0	0	0	#DIV/0!
859135	860424	-	429	CDS	STM14_0919	bioA	adenosylmethionine--8-amino-7-oxononanoate transaminase	2	1	23	2	1	112	0	-2.22239
860511	861551	+	346	CDS	STM14_0920	bioB	biotin synthetase	7	8	922	5	6	1099	2	-0.251789
861548	862705	+	385	CDS	STM14_0921	bioF	8-amino-7-oxononanoate synthase	6	9	1716	7	10	3463	-1	-1.01213
862689	863444	+	251	CDS	STM14_0922	bioC	biotin biosynthesis protein BioC	7	7	1455	7	7	2444	0	-0.747234
863437	864123	+	228	CDS	STM14_0923	bioD_1	dithiobiotin synthetase	3	3	2791	4	4	4738	-1	-0.762979
864209	864493	+	94	CDS	STM14_0924	-	hypothetical protein	2	0	0	3	0	0	-1	#DIV/0!
864550	864777	+	75	CDS	STM14_0925	-	hypothetical protein	3	3	583	6	4	1040	-3	-0.832543
864774	866795	+	673	CDS	STM14_0926	uvrB	excinuclease ABC subunit B	4	6	557	4	9	2647	0	-2.24602
926970	927134	+	54	CDS	STM14_1000	-	hypothetical protein	6	2	136	7	3	175	-1	-0.353179
927233	927748	+	171	CDS	STM14_1001	-	putative cytoplasmic protein	12	11	1483	14	13	3149	-2	-1.0854
927666	928520	+	284	CDS	STM14_1002	-	putative electron transfer protein beta subunit	28	28	3115	31	32	6297	-3	-1.01497
928531	929478	+	315	CDS	STM14_1003	-	putative electron transfer protein alpha subunit	35	43	5627	38	47	11527	-3	-1.03432
929772	930935	+	387	CDS	STM14_1005	-	putative acyl-CoA dehydrogenase	37	60	41003	41	65	75733	-4	-0.885157
931103	931243	-	46	CDS	STM14_1006	-	hypothetical protein	9	2	318	9	2	508	0	-0.671272
931384	933069	+	561	CDS	STM14_1007	-	putative dehydrogenase	46	72	15126	53	80	23445	-7	-0.632154
933075	933965	-	296	CDS	STM14_1008	-	putative transcriptional regulator	40	41	12679	47	49	17717	-7	-0.48258
934230	934655	-	141	CDS	STM14_1009	-	putative inner membrane protein	22	18	4298	24	20	8508	-2	-0.984819
934780	934917	+	45	CDS	STM14_1010	-	hypothetical protein	6	1	44	8	1	35	-2	0.36257
935679	936305	-	208	CDS	STM14_1012	yliJ	putative glutathione S-transferase	4	3	799	4	3	1168	0	-0.545968
936549	937751	+	400	CDS	STM14_1013	dacC	D-alanyl-D-alanine carboxypeptidase fraction C	4	5	645	4	6	1334	0	-1.04615
937796	938554	-	252	CDS	STM14_1014	deoR	DNA-binding transcriptional repressor DeoR	3	3	1043	6	5	1849	-3	-0.824624
938626	939234	-	202	CDS	STM14_1015	ybjG	undecaprenyl pyrophosphate phosphatase	3	3	1178	5	5	2536	-2	-1.10499
939547	940779	+	410	CDS	STM14_1016	mdfA	multidrug translocase	3	3	405	4	5	1020	-1	-1.32902
940833	941648	-	271	CDS	STM14_1017	-	putative hydrolase	3	3	296	3	3	863	0	-1.5389
941645	942856	-	403	CDS	STM14_1018	-	putative transport protein/regulator	5	8	829	5	8	1187	0	-0.516137
942902	943027	+	41	CDS	STM14_1019	-	hypothetical protein	4	0	0	5	0	0	-1	#DIV/0!
943024	943644	+	206	CDS	STM14_1020	-	putative regulatory protein	4	4	612	5	5	1166	-1	-0.927609
943761	945446	-	561	CDS	STM14_1021	-	hypothetical protein	12	14	2953	15	16	5994	-3	-1.02085
945717	946094	+	125	CDS	STM14_1022	ybjM	putative inner membrane protein	13	12	1991	14	13	4077	-1	-1.03329
946126	946389	-	87	CDS	STM14_1023	grxA	glutaredoxin 1	5	1	127	8	1	157	-3	-0.294621
946559	946849	+	96	CDS	STM14_1024	ybjC	hypothetical protein	7	4	482	8	5	1033	-1	-1.09675
946833	947555	+	240	CDS	STM14_1025	mdaA	nitroreductase A	5	5	616	6	6	1250	-1	-1.01859
947613	948515	+	300	CDS	STM14_1026	rimK	ribosomal protein S6 modification protein	1	1	130	1	1	186	0	-0.505736
948612	949088	+	158	CDS	STM14_1027	ybjN	putative cytoplasmic protein	3	2	181	3	2	516	0	-1.50343
949437	950549	+	370	CDS	STM14_1028	potF	putrescine ABC transporter periplasmic substrate-binding protein	2	2	113	3	3	359	-1	-1.65495
950637	951770	+	377	CDS	STM14_1029	potG	putrescine transporter ATP-binding subunit	5	5	2743	6	6	5118	-1	-0.8993
951780	952733	+	317	CDS	STM14_1030	potH	putrescine ABC transporter membrane protein	7	8	1128	10	11	2809	-3	-1.31501
952730	953575	+	281	CDS	STM14_1031	potI	putrescine ABC transporter membrane protein	2	2	420	2	2	730	0	-0.794076
953649	954122	+	157	CDS	STM14_1032	ybjO	putative inner membrane protein	6	6	364	5	5	3198	1	-3.1312
954165	955295	+	376	CDS	STM14_1033	rumB	23S rRNA methyluridine methyltransferase	3	4	312	3	4	357	0	-0.189761
955378	955569	+	63	CDS	STM14_1034	-	conserved hypothetical protein	14	4	415	15	4	978	-1	-1.23325
955578	956921	+	447	CDS	STM14_1035	ulaA_1	ascorbate-specific PTS system enzyme IIC	23	37	6075	30	47	16797	-7	-1.46701
956951	957271	+	106	CDS	STM14_1036	-	putative inner membrane protein	19	16	1945	20	15	3918	-1	-1.00961
957281	958768	+	495	CDS	STM14_1037	-	putative sulfatase	8	12	1390	8	12	3121	0	-1.16589
958765	958965	-	66	CDS	STM14_1038	-	hypothetical protein	2	0	0	2	0	0	0	#DIV/0!
958987	959718	-	243	CDS	STM14_1039	artJ	arginine transport system component	5	5	497	5	5	1036	0	-1.05681
959955	960623	-	222	CDS	STM14_1040	artM	arginine transporter permease subunit ArtM	4	4	478	4	3	1073	0	-1.16355
960623	961339	-	238	CDS	STM14_1041	artQ	arginine transporter permease subunit ArtQ	0	0	0	0	0	0	0	#DIV/0!
961346	962077	-	243	CDS	STM14_1042	artI	arginine transport system	5	5	267	6	6	715	-1	-1.41571
962095	962823	-	242	CDS	STM14_1043	artP	arginine transporter ATP-binding subunit	2	2	48	2	2	121	0	-1.30415
963053	963568	-	171	CDS	STM14_1044	ybjP	putative lipoprotein	6	5	344	6	5	602	0	-0.803167
963696	964019	+	107	CDS	STM14_1045	orfB	hypothetical protein	4	3	557	4	3	1104	0	-0.984403
964016	964846	+	276	CDS	STM14_1046	ybjR	putative aminidase	2	2	144	2	2	237	0	-0.708834
964843	965856	-	337	CDS	STM14_1047	-	putative nucleoside-diphosphate-sugar epimerase	7	7	257	5	6	554	2	-1.10251
965952	967385	-	477	CDS	STM14_1048	ybjT	putative nucleoside-diphosphate-sugar epimerase	2	2	255	2	2	663	0	-1.37287
967396	968397	-	333	CDS	STM14_1049	ltaA	L-threonine aldolase	6	6	530	5	5	1124	1	-1.08186
968436	970154	-	572	CDS	STM14_1050	poxB	pyruvate dehydrogenase	3	5	603	4	7	1700	-1	-1.49291
970312	971283	-	323	CDS	STM14_1051	hcr	HCP oxidoreductase, NADH-dependent	3	4	629	3	4	1237	0	-0.973422
971292	972944	-	550	CDS	STM14_1052	hcp	hydroxylamine reductase	6	8	1574	6	8	3419	0	-1.11822
972908	973111	+	67	CDS	STM14_1053	-	hypothetical protein	0	0	0	0	0	0	0	#DIV/0!
973088	973987	-	299	CDS	STM14_1054	ybjE	putative inner membrane protein	8	8	1172	10	10	2862	-2	-1.28682
973986	974153	+	55	CDS	STM14_1055	-	hypothetical protein	7	3	1107	8	3	2273	-1	-1.03664
974189	975847	+	552	CDS	STM14_1056	ybjD	hypothetical protein	3	6	1387	3	6	2958	0	-1.09161
975844	976812	-	322	CDS	STM14_1057	ybjX	VirK-like protein	19	21	2835	21	24	6142	-2	-1.11485
976940	978058	+	372	CDS	STM14_1058	ybjY	macrolide transporter subunit MacA	7	8	678	8	9	1883	-1	-1.47155
978055	980001	+	648	CDS	STM14_1059	ybjZ	macrolide transporter ATP-binding /permease protein	6	8	1762	7	10	3116	-1	-0.821663
980013	980138	-	41	CDS	STM14_1060	-	hypothetical protein	0	0	0	0	0	0	0	#DIV/0!
980033	980176	+	47	CDS	STM14_1061	-	hypothetical protein	0	0	0	0	0	0	0	#DIV/0!
980131	980352	-	73	CDS	STM14_1062	cspD	stress response protein	3	2	795	3	2	858	0	-0.108209
980676	980996	+	106	CDS	STM14_1063	clpS	ATP-dependent Clp protease adaptor protein ClpS	2	2	72	1	1	66	1	0.14543
981027	983303	+	758	CDS	STM14_1064	clpA	ATP-dependent Clp protease ATP-binding subunit	4	7	612	5	7	1009	-1	-0.718967
983350	983538	+	62	CDS	STM14_1065	-	hypothetical protein	7	5	237	10	7	562	-3	-1.23961
983495	983953	+	152	CDS	STM14_1066	tnpA_3	transposase	37	29	1434	50	38	3385	-13	-1.23811
984062	984343	-	93	CDS	STM14_1067	-	hypothetical protein	1	0	0	1	0	0	0	#DIV/0!
984416	985099	-	227	CDS	STM14_1068	-	putative integrase	3	3	135	6	6	419	-3	-1.62334
985102	985260	-	52	CDS	STM14_1069	-	hypothetical protein	2	1	62	3	1	120	-1	-0.929611
985270	985671	-	133	CDS	STM14_1070	-	putative cytoplasmic protein	5	4	247	6	5	648	-1	-1.38565
985772	985859	-	88	RNA	STM14_1071	serW	Ser tRNA	2	0	0	4	1	37	-2	-5.20945
986008	986685	-	225	CDS	STM14_1072	-	SlsA	2	2	169	2	2	209	0	-0.297968
986705	987565	-	286	CDS	STM14_1073	-	putative cytoplasmic protein	5	5	511	5	5	820	0	-0.67948
987674	988585	+	303	CDS	STM14_1074	-	putative transcriptional regulator	1	1	113	1	1	86	0	0.406625
988676	988894	-	72	CDS	STM14_1075	infA	translation initiation factor IF-1	0	0	0	0	0	0	0	#DIV/0!
988822	989205	-	127	CDS	STM14_1076	-	putative inner membrane protein	2	2	58	2	2	223	0	-1.91826
989206	989910	-	234	CDS	STM14_1077	aat	leucyl/phenylalanyl-tRNA--protein transferase	2	2	292	2	2	529	0	-0.852367
989955	991676	-	573	CDS	STM14_1078	cydC	cysteine/glutathione ABC transporter membrane/ATP-binding component	0	0	0	0	0	0	0	#DIV/0!
991677	993443	-	588	CDS	STM14_1079	cydD	cysteine/glutathione ABC transporter membrane/ATP-binding component	0	0	0	0	0	0	0	#DIV/0!
993557	994525	-	322	CDS	STM14_1080	trxB	thioredoxin reductase	0	0	0	1	1	33	-1	-5.04439
994689	994946	-	85	CDS	STM14_1081	-	hypothetical protein	2	0	0	2	0	0	0	#DIV/0!
994867	995142	-	91	CDS	STM14_1082	-	hypothetical protein	2	2	73	2	2	240	0	-1.69744
995071	995565	+	164	CDS	STM14_1083	lrp	leucine-responsive transcriptional regulator	1	1	30	2	1	31	-1	0
995700	999785	+	1361	CDS	STM14_1084	ftsK	DNA translocase FtsK	0	0	0	1	2	117	-1	-6.87036
999925	1000539	+	204	CDS	STM14_1085	lolA	outer-membrane lipoprotein carrier protein	0	0	0	0	0	0	0	#DIV/0!
1000549	1001892	+	447	CDS	STM14_1086	ycaJ	recombination factor protein RarA	2	3	153	3	4	398	-1	-1.36984
1001941	1002111	+	56	CDS	STM14_1087	-	hypothetical protein	0	0	0	0	0	0	0	#DIV/0!
1002151	1003443	+	430	CDS	STM14_1088	serS	seryl-tRNA synthetase	0	0	0	0	0	0	0	#DIV/0!
1003680	1006124	+	814	CDS	STM14_1089	dmsA	anaerobic dimethyl sulfoxide reductase subunit A	5	7	623	5	7	1379	0	-1.144
1006135	1006752	+	205	CDS	STM14_1090	dmsB	anaerobic dimethyl sulfoxide reductase subunit B	1	1	75	1	1	145	0	-0.931982
1006754	1007617	+	287	CDS	STM14_1091	dmsC	anaerobic dimethyl sulfoxide reductase subunit C	1	1	21	0	0	0	1	#DIV/0!
1007647	1007754	+	35	CDS	STM14_1092	-	hypothetical protein	4	0	0	4	0	0	0	#DIV/0!
1007837	1007968	-	43	CDS	STM14_1093	-	hypothetical protein	6	2	193	6	2	521	0	-1.42523
1007967	1009115	+	382	CDS	STM14_1094	ycaD	MFS family transporter	7	9	820	9	12	1819	-2	-1.14769
1009333	1010754	+	473	CDS	STM14_1095	ycaM	putative amino-acid transporter	24	39	6754	26	46	14905	-2	-1.14177
1011047	1011844	-	265	CDS	STM14_1096	pflA	pyruvate formate lyase-activating enzyme 1	4	4	452	8	8	1077	-4	-1.24944
1011963	1012289	-	108	CDS	STM14_1097	-	putative cytoplasmic protein	16	10	1203	17	10	2405	-1	-0.998202
1012420	1013379	+	319	CDS	STM14_1098	-	SopD-like protein	13	15	1803	17	20	3335	-4	-0.886487
1013455	1015737	-	760	CDS	STM14_1099	pflB	pyruvate formate lyase I	7	13	2261	8	16	4633	-1	-1.03435
1015797	1016774	-	325	CDS	STM14_1100	focA	formate transporter	24	25	2438	28	28	4806	-4	-0.978547
1017059	1018819	-	586	CDS	STM14_1101	ycaO	putative cytoplasmic protein	8	10	1582	9	11	3763	-1	-1.24922
1018831	1018959	+	42	CDS	STM14_1102	-	hypothetical protein	3	1	82	3	1	156	0	-0.910363
1018956	1019648	+	230	CDS	STM14_1103	ycaP	putative inner membrane protein	3	3	394	3	3	772	0	-0.966748
1019641	1019754	+	37	CDS	STM14_1104	-	hypothetical protein	4	0	0	3	0	0	1	#DIV/0!
1019834	1020922	+	362	CDS	STM14_1105	serC	phosphoserine aminotransferase	6	8	541	5	7	1365	1	-1.33254
1020993	1022276	+	427	CDS	STM14_1106	aroA	3-phosphoshikimate 1-carboxyvinyltransferase	2	2	54	6	6	678	-4	-3.62378
1022419	1023180	+	253	CDS	STM14_1107	ycaL	putative Zn-dependent protease	4	4	268	6	6	1041	-2	-1.95229
1023127	1023381	-	84	CDS	STM14_1108	-	hypothetical protein	0	0	0	2	1	68	-2	-6.08746
1023353	1024036	+	227	CDS	STM14_1109	cmk	cytidylate kinase	0	0	0	1	1	27	-1	-4.75489
1024150	1025823	+	557	CDS	STM14_1110	rpsA	30S ribosomal protein S1	0	0	0	0	0	0	0	#DIV/0!
1025979	1026263	+	94	CDS	STM14_1111	ihfB	integration host factor subunit beta	0	0	0	1	1	46	-1	-5.52356
1026487	1028757	+	756	CDS	STM14_1112	ycaI	hypothetical protein	5	9	782	5	10	1846	0	-1.23732
1028794	1030542	+	582	CDS	STM14_1113	msbA	lipid transporter ATP-binding/permease protein	0	0	0	0	0	0	0	#DIV/0!
1030539	1031516	+	325	CDS	STM14_1114	lpxK	tetraacyldisaccharide 4'-kinase	0	0	0	0	0	0	0	#DIV/0!
1031560	1032792	+	410	CDS	STM14_1115	ycaQ	putative cytoplasmic protein	8	8	5042	8	8	9026	0	-0.839805
1032844	1033026	+	60	CDS	STM14_1116	ycaR	hypothetical protein	0	0	0	0	0	0	0	#DIV/0!
1033023	1033769	+	248	CDS	STM14_1117	kdsB	3-deoxy-manno-octulosonate cytidylyltransferase	0	0	0	0	0	0	0	#DIV/0!
1033792	1033944	-	50	CDS	STM14_1118	-	hypothetical protein	1	0	0	1	0	0	0	#DIV/0!
1033980	1034873	+	297	CDS	STM14_1119	-	hypothetical protein	3	3	520	3	3	925	0	-0.82817
1034853	1035629	-	258	CDS	STM14_1120	ycbC	hypothetical protein	4	4	551	4	4	1046	0	-0.922143
1035765	1036568	+	267	CDS	STM14_1121	smtA	putative metallothionein SmtA	2	2	93	4	4	489	-2	-2.3791
1036561	1037883	+	440	CDS	STM14_1122	mukF	condesin subunit F	0	0	0	1	1	25	-1	-4.64386
1037864	1038568	+	234	CDS	STM14_1123	mukE	condesin subunit E	0	0	0	0	0	0	0	#DIV/0!
1038568	1043034	+	1488	CDS	STM14_1124	mukB	cell division protein MukB	0	0	0	0	0	0	0	#DIV/0!
1043379	1045220	+	613	CDS	STM14_1125	ycbB	hypothetical protein	2	3	1601	3	5	2927	-1	-0.869549
1045480	1046028	+	182	CDS	STM14_1126	ycbK	putative outer membrane protein	2	2	618	3	3	874	-1	-0.497694
1046056	1046703	+	215	CDS	STM14_1127	ycbL	putative metallo-beta-lactamase	4	3	546	3	3	1379	1	-1.33401
1046765	1047955	-	396	CDS	STM14_1128	aspC	aromatic amino acid aminotransferase	1	1	182	2	2	511	-1	-1.48148
1047995	1048126	-	43	CDS	STM14_1129	-	hypothetical protein	1	0	0	1	0	0	0	#DIV/0!
1048140	1049231	-	363	CDS	STM14_1130	ompF	outer membrane protein F precursor	3	3	169	4	5	547	-1	-1.68601
1049521	1049673	+	50	CDS	STM14_1131	-	hypothetical protein	0	0	0	0	0	0	0	#DIV/0!
1049838	1051238	-	466	CDS	STM14_1132	asnS	asparaginyl-tRNA synthetase	0	0	0	0	0	0	0	#DIV/0!
1051307	1051426	-	39	CDS	STM14_1133	-	hypothetical protein	0	0	0	0	0	0	0	#DIV/0!
1051439	1051900	-	153	CDS	STM14_1134	-	putative leucine response regulator	10	10	759	12	11	1892	-2	-1.31584
1051897	1052118	-	73	CDS	STM14_1135	-	hypothetical protein	12	6	806	18	7	1264	-6	-0.647356
1052217	1053431	+	404	CDS	STM14_1136	-	diaminopropionate ammonia-lyase	36	43	6968	37	45	12945	-1	-0.893371
1053504	1053662	+	52	CDS	STM14_1137	-	conserved hypothetical protein	5	1	204	8	2	422	-3	-1.04162
1053676	1055112	+	478	CDS	STM14_1138	-	putative transcriptional regulator	32	49	5772	30	50	11722	2	-1.02183
1055190	1056392	-	400	CDS	STM14_1139	pncB	nicotinate phosphoribosyltransferase	0	0	0	0	0	0	0	#DIV/0!
1056587	1057879	-	430	CDS	STM14_1140	-	integrase	10	13	1335	11	14	2787	-1	-1.06079
1057924	1058172	-	82	CDS	STM14_1141	-	excisionase	3	1	101	3	1	241	0	-1.24046
1058213	1058452	-	79	CDS	STM14_1142	-	hypothetical protein	3	1	67	4	2	197	-1	-1.53459
1058495	1059604	-	369	CDS	STM14_1143	-	hypothetical protein	11	14	1379	15	20	3377	-4	-1.29107
1059615	1062500	-	961	CDS	STM14_1144	-	exodeoxyribonuclease	17	33	2614	23	43	5864	-6	-1.16507
1062627	1062926	-	99	CDS	STM14_1145	-	hypothetical protein	16	11	1185	21	13	2510	-5	-1.08158
1062948	1063106	-	52	CDS	STM14_1146	-	hypothetical protein	4	2	247	10	4	359	-6	-0.533644
1063099	1063359	-	86	CDS	STM14_1147	-	hypothetical protein	0	0	0	3	2	52	-3	-5.70044
1063409	1063819	-	136	CDS	STM14_1148	-	regulatory protein	0	0	0	0	0	0	0	#DIV/0!
1063939	1064178	+	79	CDS	STM14_1149	-	conserved hypothetical protein	2	2	141	4	4	410	-2	-1.52973
1064144	1064518	+	124	CDS	STM14_1150	-	regulatory protein	3	2	145	5	3	614	-2	-2.07227
1064603	1065586	+	327	CDS	STM14_1151	-	regulatory protein	28	30	5815	31	34	7895	-3	-0.440912
1065589	1066338	+	249	CDS	STM14_1152	-	putative replication protein	3	3	252	3	3	633	0	-1.32307
1066349	1066696	+	115	CDS	STM14_1153	-	hypothetical protein	2	2	73	2	2	80	0	-0.112475
1066693	1067004	+	103	CDS	STM14_1154	-	hypothetical protein	10	9	1283	12	10	3120	-2	-1.2809
1067082	1067372	+	96	CDS	STM14_1155	-	hypothetical protein	12	7	831	17	10	1788	-5	-1.10369
1067664	1067897	+	77	CDS	STM14_1156	-	hypothetical protein	11	6	397	13	6	939	-2	-1.23836
1068009	1068230	+	73	CDS	STM14_1157	-	hypothetical protein	15	9	1680	19	10	4021	-4	-1.25823
1068313	1068915	+	200	CDS	STM14_1158	-	hypothetical protein	7	7	524	11	8	1322	-4	-1.33233
1068921	1069121	+	66	CDS	STM14_1159	-	hypothetical protein	5	3	345	6	4	830	-1	-1.26234
1069124	1069735	+	203	CDS	STM14_1160	-	hypothetical protein	1	1	24	1	1	51	0	-1.02857
1069732	1069878	+	48	CDS	STM14_1161	-	hypothetical protein	2	0	0	3	0	0	-1	#DIV/0!
1069868	1070665	+	265	CDS	STM14_1162	-	putative molecular chaperone	21	22	3377	27	28	8459	-6	-1.32432
1070732	1071049	+	105	CDS	STM14_1163	-	hypothetical protein	11	5	689	13	7	1740	-2	-1.33442
1071223	1071348	+	41	CDS	STM14_1164	-	hypothetical protein	8	0	0	10	0	0	-2	#DIV/0!
1071484	1071933	-	149	CDS	STM14_1165	-	hypothetical protein	12	10	1031	19	16	2709	-7	-1.39232
1072294	1072980	-	228	CDS	STM14_1166	gtgA	bacteriophage virulence determinant	33	33	2860	38	38	6666	-5	-1.2203
1073337	1073585	+	82	CDS	STM14_1167	-	hypothetical protein	11	6	404	17	8	1060	-6	-1.38807
1073569	1074021	+	150	CDS	STM14_1168	-	lysozyme	9	6	628	13	10	1499	-4	-1.25287
1074039	1074518	+	159	CDS	STM14_1169	-	hypothetical protein	4	4	575	6	5	1753	-2	-1.60569
1074726	1075259	+	177	CDS	STM14_1170	-	hypothetical protein	3	3	412	4	4	761	-1	-0.881755
1075216	1077354	+	712	CDS	STM14_1171	-	hypothetical protein	5	9	730	6	11	1977	-1	-1.43537
1077554	1079101	+	515	CDS	STM14_1172	-	phage portal protein, lambda family	3	6	540	4	8	1137	-1	-1.07153
1079025	1081106	+	693	CDS	STM14_1173	-	Clp protease-like protein	5	12	1239	6	14	2348	-1	-0.921092
1081197	1081520	+	107	CDS	STM14_1174	-	putative RecA/RadA recombinase	1	1	22	3	1	31	-2	-0.430634
1081513	1081812	+	99	CDS	STM14_1175	-	ATP-binding sugar transporter-like protein	2	2	259	4	3	443	-2	-0.768795
1081793	1082359	+	188	CDS	STM14_1176	-	minor tail protein	1	1	28	3	3	206	-2	-2.82852
1082356	1082757	+	133	CDS	STM14_1177	-	minor tail protein	5	4	356	6	5	903	-1	-1.3388
1082769	1083518	+	249	CDS	STM14_1178	-	major tail protein	3	3	321	4	4	569	-1	-0.821368
1083564	1083962	+	132	CDS	STM14_1179	-	minor tail protein	4	4	499	5	4	1121	-1	-1.16479
1083959	1084288	+	109	CDS	STM14_1180	-	minor tail protein	2	2	141	1	1	289	1	-1.02518
1084368	1087355	+	995	CDS	STM14_1181	-	minor tail protein	5	8	811	6	12	1719	-1	-1.08202
1087352	1087684	+	110	CDS	STM14_1182	-	minor tail protein	3	3	193	5	4	369	-2	-0.927564
1087783	1088280	+	165	CDS	STM14_1183	-	attachment/invasion protein	20	16	2611	20	17	6277	0	-1.26492
1088397	1088930	-	177	CDS	STM14_1184	sodC_1	superoxide dismutase precursor	7	6	1083	9	8	2621	-2	-1.27375
1089020	1089715	+	231	CDS	STM14_1185	-	minor tail protein	7	6	817	7	6	2066	0	-1.33667
1089725	1090462	+	245	CDS	STM14_1186	-	tail assembly protein	3	3	215	4	4	519	-1	-1.2647
1090360	1091064	+	234	CDS	STM14_1187	-	tail assembly protein	3	3	214	7	7	585	-4	-1.4441
1091136	1094486	+	1116	CDS	STM14_1188	-	host specificity protein J	8	21	2699	9	24	6227	-1	-1.20558
1094525	1094767	+	80	CDS	STM14_1189	-	conserved hypothetical protein	3	1	76	3	1	173	0	-1.16784
1094821	1097259	+	812	CDS	STM14_1190	-	tail fiber protein	11	22	4631	11	26	8538	0	-0.882263
1097259	1097840	+	193	CDS	STM14_1191	-	tail fiber assembly like-protein	11	11	1197	10	10	3189	1	-1.41248
1097844	1097951	-	35	CDS	STM14_1192	-	caudovirales tail fibre assembly protein	8	3	542	8	4	958	0	-0.819073
1098316	1099284	+	322	CDS	STM14_1193	sseI	secreted effector protein	28	28	3251	33	33	7533	-5	-1.2119
1099932	1100558	-	208	CDS	STM14_1195	-	hypothetical protein	10	9	1297	12	11	2989	-2	-1.20337
1100627	1100926	-	99	CDS	STM14_1196	-	hypothetical protein	18	5	686	21	9	1630	-3	-1.24649
1100911	1101597	-	228	CDS	STM14_1197	-	hypothetical protein	17	17	1340	19	19	2763	-2	-1.04293
1101868	1102059	-	63	CDS	STM14_1198	-	MsgA-like protein	10	8	965	13	10	1996	-3	-1.04702
1102354	1105098	+	914	CDS	STM14_1199	pepN	aminopeptidase N	6	14	1057	7	17	1949	-1	-0.881394
1105306	1106316	+	336	CDS	STM14_1200	pyrD	dihydroorotate dehydrogenase 2	20	20	2213	27	28	6404	-7	-1.53232
1106320	1106445	-	41	CDS	STM14_1201	-	hypothetical protein	18	3	514	18	3	975	0	-0.92083
1106482	1107024	+	180	CDS	STM14_1202	ycbW	putative cytoplasmic protein	10	8	1400	10	8	3093	0	-1.14255
1107021	1108130	-	369	CDS	STM14_1203	-	putative iron-sulfur protein	5	4	1183	6	5	2178	-1	-0.879335
1108229	1110337	+	702	CDS	STM14_1204	ycbY	23S rRNA m(2)G2445 methyltransferase	9	11	1521	10	15	3063	-1	-1.00898
1110350	1112257	+	635	CDS	STM14_1205	uup	ABC transporter ATPase component	5	7	812	7	9	1183	-2	-0.541123
1112272	1113525	+	417	CDS	STM14_1206	pqiA	paraquat-inducible protein A	3	3	424	4	4	734	-1	-0.788317
1113530	1115170	+	546	CDS	STM14_1207	pqiB	paraquat-inducible protein B	3	3	361	3	3	608	0	-0.748082
1115167	1115730	+	187	CDS	STM14_1208	ymbA	putative outer membrane protein	0	0	0	0	0	0	0	#DIV/0!
1115818	1116021	-	67	CDS	STM14_1209	-	hypothetical protein	1	1	603	1	1	995	0	-0.720148
1115985	1116152	+	55	CDS	STM14_1210	rmf	ribosome modulation factor	0	0	0	0	0	0	0	#DIV/0!
1116252	1116770	-	172	CDS	STM14_1211	fabA	3-hydroxydecanoyl-(acyl carrier protein) dehydratase	0	0	0	0	0	0	0	#DIV/0!
1116839	1118599	-	586	CDS	STM14_1212	lonH	putative protease	2	2	114	3	3	258	-1	-1.16574
1118785	1119237	+	150	CDS	STM14_1213	ycbG	hypothetical protein	1	1	39	2	2	148	-1	-1.88753
1119309	1120361	-	350	CDS	STM14_1214	ompA	outer membrane protein A	2	2	161	4	4	397	-2	-1.29315
1120718	1121227	-	169	CDS	STM14_1215	sulA	SOS cell division inhibitor	9	8	920	9	7	2028	0	-1.13878
1121248	1121352	-	34	CDS	STM14_1216	-	hypothetical protein	8	0	0	9	0	0	-1	#DIV/0!
1121444	1122049	+	201	CDS	STM14_1217	yccR	putative DNA transformation protein	7	7	1406	9	9	2666	-2	-0.922054
1122036	1124189	-	717	CDS	STM14_1218	yccS	putative transporter	8	14	2344	8	15	4793	0	-1.03134
1124208	1124654	-	148	CDS	STM14_1219	yccF	hypothetical protein	4	3	328	3	3	731	1	-1.15178
1124778	1126832	+	684	CDS	STM14_1220	helD	DNA helicase IV	5	10	1271	5	11	2544	0	-1
1126868	1127326	-	152	CDS	STM14_1221	mgsA	methylglyoxal synthase	2	1	948	3	2	2273	-1	-1.26012
1127421	1128083	-	220	CDS	STM14_1222	yccT	hypothetical protein	1	1	39	1	1	214	0	-2.41954
1128254	1128670	+	138	CDS	STM14_1223	-	putative cytoplasmic protein	2	2	504	3	3	947	-1	-0.907081
1128715	1129032	-	105	CDS	STM14_1224	yccV	putative inner membrane protein	3	3	494	3	3	1093	0	-1.14279
1129090	1130457	-	455	CDS	STM14_1225	yccW	putative SAM-dependent methyltransferase	4	5	766	5	6	1891	-1	-1.30185
1130516	1131064	+	182	CDS	STM14_1226	-	putative outer membrane protein	1	1	576	1	1	553	0	0.0612918
1131090	1131869	+	259	CDS	STM14_1227	-	regulatory protein	6	6	1063	7	7	2688	-1	-1.33703
1131918	1132199	+	93	CDS	STM14_1228	yccX	putative phosphohydrolase	1	1	89	1	1	296	0	-1.7176
1132196	1132525	-	109	CDS	STM14_1229	yccK	sulfurtransferase TusE	1	0	0	1	0	0	0	#DIV/0!
1132612	1133271	-	219	CDS	STM14_1230	yccA	hypothetical protein	7	7	758	8	8	1327	-1	-0.805997
1133666	1133753	+	88	RNA	STM14_1231	serT	Ser tRNA	2	0	0	3	0	0	-1	#DIV/0!
1133892	1134572	-	226	CDS	STM14_1232	pipA	pathogenicity island-encoded protein A	22	21	5207	29	28	12625	-7	-1.27748
1134794	1135669	-	291	CDS	STM14_1233	pipB	secreted effector protein	25	25	5663	27	28	13000	-2	-1.19862
1135671	1135796	+	41	CDS	STM14_1234	-	hypothetical protein	11	7	1051	12	6	1690	-1	-0.683889
1135887	1136207	+	106	CDS	STM14_1235	-	putative inner membrane protein	11	4	735	16	7	1789	-5	-1.28138
1136217	1136558	-	113	CDS	STM14_1236	pipC	pathogenicity island-encoded protein C	20	18	1925	30	27	5290	-10	-1.45766
1136575	1138260	-	561	CDS	STM14_1237	sopB	secreted effector protein	27	53	5563	32	63	13141	-5	-1.23988
1138592	1138762	+	56	CDS	STM14_1238	orfX	putative cytoplasmic protein	19	6	364	26	5	876	-7	-1.26303
1138763	1138873	-	36	CDS	STM14_1239	-	putative cytoplasmic protein	18	2	110	26	5	266	-8	-1.26087
1138982	1140544	-	520	CDS	STM14_1240	pipD	pathogenicity island-encoded protein D	22	37	4217	22	39	7905	0	-0.906206
1140624	1141988	-	454	CDS	STM14_1241	copS	copper resistance protein	10	14	1816	13	17	3772	-3	-1.05377
1141981	1142661	-	226	CDS	STM14_1242	copR	transcriptional regulatory protein YedW	7	7	741	6	6	1486	1	-1.00194
1142797	1143207	+	136	CDS	STM14_1243	-	hypothetical protein	13	9	1246	17	11	2648	-4	-1.08644
1143230	1143337	-	35	CDS	STM14_1244	-	hypothetical protein	10	2	81	12	3	242	-2	-1.56131
1143361	1143543	+	60	CDS	STM14_1245	-	hypothetical protein	10	5	708	12	5	1351	-2	-0.93017
1143540	1144052	-	170	CDS	STM14_1246	hpaC	4-hydroxyphenylacetate catabolism	7	6	887	7	6	2021	0	-1.18644
1144070	1145632	-	520	CDS	STM14_1247	hpaB	4-hydroxyphenylacetate catabolism	5	7	710	6	8	1417	-1	-0.994918
1145850	1146290	-	146	CDS	STM14_1248	hpaR	4-hydroxyphenylacetate catabolism	3	2	85	3	2	140	0	-0.703018
1146275	1146388	-	37	CDS	STM14_1249	-	hypothetical protein	2	0	0	2	0	0	0	#DIV/0!
1146565	1147854	+	429	CDS	STM14_1250	hpaG	4-hydroxyphenylacetate catabolism	3	4	427	3	4	947	0	-1.14575
1147851	1149317	+	488	CDS	STM14_1251	hpaE	4-hydroxyphenylacetate catabolism	5	5	514	4	4	923	1	-0.841758
1149319	1150170	+	283	CDS	STM14_1252	hpaD	4-hydroxyphenylacetate catabolism	4	4	857	4	4	1791	0	-1.06172
1150180	1150560	+	126	CDS	STM14_1253	hpaF	4-hydroxyphenylacetate catabolism	4	3	162	4	3	393	0	-1.26966
1150549	1150701	-	50	CDS	STM14_1254	-	hypothetical protein	3	1	28	4	1	136	-1	-2.22948
1150703	1151506	+	267	CDS	STM14_1255	hpaH	4-hydroxyphenylacetate catabolism	1	1	153	2	2	276	-1	-0.841738
1151517	1152308	+	263	CDS	STM14_1256	hpaI	4-hydroxyphenylacetate catabolism	2	2	150	2	2	140	0	0.109122
1152380	1153756	+	458	CDS	STM14_1257	hpaX	4-hydroxyphenylacetate catabolism	6	10	1098	9	14	2484	-3	-1.17647
1153766	1154662	+	298	CDS	STM14_1258	hpaA	4-hydroxyphenylacetate catabolism	4	5	426	5	6	992	-1	-1.2161
1154676	1155614	+	312	CDS	STM14_1259	-	putative periplasmic protein	4	4	364	5	6	1043	-1	-1.51477
1155618	1155782	-	54	CDS	STM14_1260	-	hypothetical protein	13	6	1644	13	6	2315	0	-0.492925
1156022	1156384	-	120	CDS	STM14_1261	-	hypothetical protein	20	15	1972	25	19	6384	-5	-1.69407
1156832	1156987	+	51	CDS	STM14_1262	-	conserved hypothetical protein	13	6	1008	15	6	2239	-2	-1.14993
1157038	1157343	-	101	CDS	STM14_1263	yccD	chaperone-modulator protein CbpM	9	4	734	8	4	1384	1	-0.913028
1157343	1158263	-	306	CDS	STM14_1264	cbpA	curved DNA-binding protein CbpA	6	6	616	6	6	1522	0	-1.30263
1158383	1158577	-	64	CDS	STM14_1265	-	hypothetical protein	2	0	0	3	0	0	-1	#DIV/0!
1158498	1158860	+	120	CDS	STM14_1266	scsA	suppression of copper sensitivity protein A	2	2	69	3	2	102	-1	-0.543142
1158909	1160795	+	628	CDS	STM14_1267	scsB	suppression of copper sensitivity protein	6	8	1048	6	8	1886	0	-0.846315
1160792	1161415	+	207	CDS	STM14_1268	scsC	suppression of copper sensitivity protein	3	3	448	3	3	787	0	-0.809648
1161405	1161911	+	168	CDS	STM14_1269	scsD	suppression of copper sensitivity protein	4	3	1750	4	3	3455	0	-0.980507
1162044	1163285	+	413	CDS	STM14_1270	agp	glucose-1-phosphatase/inositol phosphatase	7	7	1294	7	7	2563	0	-0.984881
1163319	1163546	-	75	CDS	STM14_1271	yccJ	hypothetical protein	2	2	373	2	2	819	0	-1.13083
1163567	1164163	-	198	CDS	STM14_1272	wraB	TrpR binding protein WrbA	4	4	329	4	4	958	0	-1.53756
1164294	1164521	+	75	CDS	STM14_1273	-	hypothetical protein	3	3	1510	6	4	2026	-3	-0.423131
1164548	1164715	+	55	CDS	STM14_1275	ymdF	putative cytoplasmic protein	0	0	0	0	0	0	0	#DIV/0!
1164852	1165490	+	212	CDS	STM14_1276	ycdC	putative transcriptional repressor	1	1	109	1	1	340	0	-1.62803
1165487	1165882	-	131	CDS	STM14_1277	-	putative periplasmic protein	3	2	170	3	2	264	0	-0.626542
1170030	1170278	-	82	CDS	STM14_1279	-	hypothetical protein	5	4	321	6	4	584	-1	-0.858908
1170167	1170286	-	39	CDS	STM14_1280	-	hypothetical protein	6	3	559	8	3	1269	-2	-1.18019
1170325	1171833	+	502	CDS	STM14_1281	putP	major sodium/proline symporter	6	9	816	8	14	1739	-2	-1.08985
1172347	1172457	+	36	CDS	STM14_1282	-	hypothetical protein	4	1	35	5	2	108	-1	-1.58496
1172451	1172747	+	98	CDS	STM14_1283	-	hypothetical protein	3	2	57	5	2	53	-2	0.130061
1173620	1174501	-	293	CDS	STM14_1285	-	putative transcriptional regulator	9	9	884	11	11	1744	-2	-0.978651
1174679	1174783	+	34	CDS	STM14_1286	-	hypothetical protein	11	4	497	14	4	833	-3	-0.742171
1174786	1176282	-	498	CDS	STM14_1287	-	putative sodium/glucose cotransporter	30	53	6607	39	67	15013	-9	-1.18393
1176314	1176421	+	35	CDS	STM14_1288	-	hypothetical protein	25	1	504	30	2	1190	-5	-1.23661
1176396	1176605	-	69	CDS	STM14_1289	-	hypothetical protein	30	13	1666	32	14	4118	-2	-1.30469
1176619	1177299	-	226	CDS	STM14_1290	-	N-acetylmannosamine-6-phosphate 2-epimerase	20	18	2513	21	19	5028	-1	-1
1177413	1177520	-	35	CDS	STM14_1291	-	hypothetical protein	9	0	0	11	0	0	-2	#DIV/0!
1177573	1177704	+	43	CDS	STM14_1292	-	hypothetical protein	9	6	481	11	5	910	-2	-0.916833
1177805	1178965	+	386	CDS	STM14_1293	-	putative inner membrane protein	23	28	3567	29	33	7636	-6	-1.0977
1179011	1179703	+	230	CDS	STM14_1294	-	putative outer membrane protein	6	6	1935	10	10	3891	-4	-1.00706
1179986	1181266	+	426	CDS	STM14_1295	-	putative sialic acid transporter	29	44	7479	36	55	15015	-7	-1.00529
1181277	1182383	+	368	CDS	STM14_1296	-	putative dehydrogenase	16	17	2266	16	19	4470	0	-0.97949
1182903	1182990	-	88	RNA	STM14_1297	serX	Ser tRNA	3	0	0	4	1	39	-1	-5.2854
1183064	1183228	-	54	CDS	STM14_1298	-	hypothetical protein	5	4	502	7	4	1354	-2	-1.4286
1183227	1184165	+	312	CDS	STM14_1299	ycdW	putative oxidoreductase	15	15	3012	16	16	5652	-1	-0.907561
1184250	1184987	+	245	CDS	STM14_1300	ycdX	putative hydrolase	3	3	1033	5	5	1556	-2	-0.589606
1185011	1185565	+	184	CDS	STM14_1301	ycdY	putative oxidoreductase component	6	5	644	7	5	1396	-1	-1.11393
1185618	1186148	+	176	CDS	STM14_1302	ycdZ	putative inner membrane protein	2	2	156	2	2	432	0	-1.46027
1186187	1187020	-	277	CDS	STM14_1303	csgG	putative curli operon transcriptional regulator	23	23	12520	23	24	23717	0	-0.921572
1187047	1187463	-	138	CDS	STM14_1304	csgF	curli assembly protein CsgF	16	8	1931	22	11	4089	-6	-1.08165
1187490	1187885	-	131	CDS	STM14_1305	csgE	curli assembly protein CsgE	13	13	1802	16	15	4075	-3	-1.1764
1187890	1188540	-	216	CDS	STM14_1306	csgD	DNA-binding transcriptional regulator CsgD	15	15	3539	17	17	6886	-2	-0.959917
1188559	1188696	-	45	CDS	STM14_1307	-	hypothetical protein	15	7	1536	17	9	3281	-2	-1.09402
1188894	1189040	-	48	CDS	STM14_1308	-	hypothetical protein	12	9	1644	16	12	2962	-4	-0.848484
1189295	1189750	+	151	CDS	STM14_1309	csgB	curlin minor subunit	21	12	991	22	13	2119	-1	-1.09497
1189792	1190247	+	151	CDS	STM14_1310	csgA	cryptic curlin major subunit	19	15	1476	22	17	3290	-3	-1.15542
1190309	1190635	+	108	CDS	STM14_1311	csgC	putative autoagglutination protein	21	15	2780	24	17	5226	-3	-0.910103
1190766	1191086	+	106	CDS	STM14_1312	ymdA	putative periplasmic protein	12	6	680	13	6	1629	-1	-1.25826
1191175	1191714	+	179	CDS	STM14_1313	-	hypothetical protein	8	5	841	10	7	1756	-2	-1.0604
1191650	1193137	+	495	CDS	STM14_1314	ymdC	putative phospholipase	7	14	2403	9	17	4448	-2	-0.88772
1193154	1194308	-	384	CDS	STM14_1315	mdoC	glucans biosynthesis protein	15	23	3175	19	29	6519	-4	-1.03744
1194339	1194509	-	56	CDS	STM14_1316	-	hypothetical protein	7	3	562	6	3	893	1	-0.665525
1194580	1196115	+	511	CDS	STM14_1317	mdoG	glucan biosynthesis protein G	4	4	650	3	3	1219	1	-0.904969
1196108	1198651	+	847	CDS	STM14_1318	mdoH	glucosyltransferase MdoH	7	10	1607	7	11	2942	0	-0.87153
1198725	1198952	+	75	CDS	STM14_1319	yceK	hypothetical protein	1	1	20	1	1	29	0	-0.465664
1198953	1199327	-	124	CDS	STM14_1320	msyB	hypothetical protein	2	1	47	3	2	179	-1	-1.89885
1199409	1200623	-	404	CDS	STM14_1321	yceE	drug efflux system protein MdtG	1	1	74	1	1	144	0	-0.941106
1200601	1201062	+	153	CDS	STM14_1322	-	hypothetical protein	0	0	0	2	2	145	-2	-7.17991
1200778	1201698	-	306	CDS	STM14_1323	htrB	lipid A biosynthesis lauroyl acyltransferase	0	0	0	0	0	0	0	#DIV/0!
1201918	1202970	+	350	CDS	STM14_1324	yceA	hypothetical protein	4	4	147	4	4	670	0	-2.17856
1203022	1203597	-	191	CDS	STM14_1325	yceI	hypothetical protein	9	8	2879	11	9	6469	-2	-1.16747
1203594	1204166	-	190	CDS	STM14_1326	-	putative inner membrane protein	8	7	577	9	7	1257	-1	-1.12084
1204177	1204380	+	67	CDS	STM14_1327	-	conserved hypothetical protein	10	1	203	12	2	459	-2	-1.16993
1204429	1204542	-	37	CDS	STM14_1328	yceO	putative inner membrane protein	10	1	27	13	1	75	-3	-1.42146
1204583	1205701	-	372	CDS	STM14_1329	solA	N-methyltryptophan oxidase	11	14	1213	12	15	2006	-1	-0.724553
1205814	1206068	-	84	CDS	STM14_1330	bssS	biofilm formation regulatory protein BssS	13	7	992	15	8	1788	-2	-0.848481
1206358	1206603	-	81	CDS	STM14_1331	dinI	DNA damage-inducible protein I	5	1	130	8	2	312	-3	-1.25198
1206677	1207723	-	348	CDS	STM14_1332	pyrC	dihydroorotase	7	7	1004	7	8	1890	0	-0.911191
1207828	1208388	-	186	CDS	STM14_1333	yceB	hypothetical protein	6	4	460	6	4	1348	0	-1.54798
1208513	1209160	-	215	CDS	STM14_1334	grxB	glutaredoxin 2	2	2	353	2	2	792	0	-1.16175
1209224	1210432	-	402	CDS	STM14_1335	yceL	multidrug resistance protein MdtH	3	3	406	4	4	763	-1	-0.906654
1210669	1211253	+	194	CDS	STM14_1336	rimJ	ribosomal-protein-S5-alanine N-acetyltransferase	2	2	117	4	4	311	-2	-1.39813
1211289	1211936	+	215	CDS	STM14_1337	yceH	hypothetical protein	2	1	21	1	0	0	1	#DIV/0!
1211938	1212861	+	307	CDS	STM14_1338	mviM	putative virulence protein	3	3	279	3	3	315	0	-0.169925
1212983	1213159	-	58	CDS	STM14_1339	-	hypothetical protein	2	2	203	2	2	519	0	-1.34717
1213126	1214700	+	524	CDS	STM14_1340	mviN	putative virulence protein	0	0	0	0	0	0	0	#DIV/0!
1214782	1215204	-	140	CDS	STM14_1341	flgN	putative FlgK/FlgL export chaperone	1	1	92	2	2	376	-1	-2.01543
1215209	1215502	-	97	CDS	STM14_1342	flgM	anti-sigma28 factor FlgM	5	5	391	7	5	648	-2	-0.72514
1215594	1216253	-	219	CDS	STM14_1343	flgA	flagellar basal body P-ring biosynthesis protein FlgA	2	2	402	2	2	874	0	-1.11685
1216241	1216396	-	51	CDS	STM14_1344	-	flagellar basal body P-ring biosynthesis protein FlgA	0	0	0	0	0	0	0	#DIV/0!
1216410	1216826	+	138	CDS	STM14_1345	flgB	flagellar basal body rod protein FlgB	1	1	23	1	1	166	0	-2.79008
1216830	1217234	+	134	CDS	STM14_1346	flgC	flagellar basal body rod protein FlgC	3	1	176	2	1	572	1	-1.69227
1217246	1217944	+	232	CDS	STM14_1347	flgD	flagellar basal body rod modification protein	2	2	194	2	2	322	0	-0.723587
1217971	1219182	+	403	CDS	STM14_1348	flgE	flagellar hook protein FlgE	3	4	1209	4	6	2577	-1	-1.09069
1219203	1219958	+	251	CDS	STM14_1349	flgF	flagellar basal body rod protein FlgF	4	4	2681	4	4	1670	0	0.683461
1219972	1220754	+	260	CDS	STM14_1350	flgG	flagellar basal body rod protein FlgG	2	2	103	2	2	176	0	-0.758992
1220809	1221507	+	232	CDS	STM14_1351	flgH	flagellar basal body L-ring protein	1	1	96	2	2	244	-1	-1.33082
1221519	1222616	+	365	CDS	STM14_1352	flgI	flagellar basal body P-ring protein	3	3	444	3	3	881	0	-0.985337
1222616	1223566	+	316	CDS	STM14_1353	flgJ	peptidoglycan hydrolase	2	2	285	2	2	657	0	-1.19988
1223631	1225292	+	553	CDS	STM14_1354	flgK	flagellar hook-associated protein FlgK	7	10	806	8	11	2106	-1	-1.38386
1225307	1226260	+	317	CDS	STM14_1355	flgL	flagellar hook-associated protein FlgL	4	4	409	4	4	1236	0	-1.59198
1226280	1226474	-	64	CDS	STM14_1356	-	hypothetical protein	0	0	0	0	0	0	0	#DIV/0!
1226517	1229720	-	1067	CDS	STM14_1357	rne	ribonuclease E	1	1	21	0	0	0	1	#DIV/0!
1230210	1231253	+	347	CDS	STM14_1359	rluC	23S rRNA pseudouridylate synthase C	2	2	158	3	3	238	-1	-0.581935
1231409	1232152	+	247	CDS	STM14_1360	-	putative inner membrane lipoprotein	10	10	1155	11	11	2751	-1	-1.25081
1232358	1232582	+	74	CDS	STM14_1361	-	conserved hypothetical protein	5	2	329	6	2	659	-1	-0.997812
1232654	1233238	-	194	CDS	STM14_1362	maf_1	Maf-like protein	6	5	1432	6	5	3350	0	-1.22512
1233436	1233957	+	173	CDS	STM14_1363	yceD	hypothetical protein	0	0	0	0	0	0	0	#DIV/0!
1234009	1234182	+	57	CDS	STM14_1364	rpmF	50S ribosomal protein L32	0	0	0	0	0	0	0	#DIV/0!
1234316	1235395	+	359	CDS	STM14_1365	plsX	putative glycerol-3-phosphate acyltransferase PlsX	4	4	462	7	8	1131	-3	-1.28851
1235475	1236428	+	317	CDS	STM14_1366	fabH	3-oxoacyl-(acyl carrier protein) synthase III	0	0	0	0	0	0	0	#DIV/0!
1236444	1237373	+	309	CDS	STM14_1367	fabD	acyl carrier protein S-malonyltransferase	0	0	0	0	0	0	0	#DIV/0!
1237386	1238120	+	244	CDS	STM14_1368	fabG	3-ketoacyl-(acyl-carrier-protein) reductase	0	0	0	0	0	0	0	#DIV/0!
1238276	1238512	+	78	CDS	STM14_1369	acpP	acyl carrier protein	0	0	0	1	0	0	-1	#DIV/0!
1238598	1239839	+	413	CDS	STM14_1370	fabF	3-oxoacyl-(acyl carrier protein) synthase II	0	0	0	0	0	0	0	#DIV/0!
1239963	1240772	+	269	CDS	STM14_1371	pabC	4-amino-4-deoxychorismate lyase	4	4	402	6	6	1293	-2	-1.68187
1240775	1241797	+	340	CDS	STM14_1372	yceG	hypothetical protein	4	4	350	8	9	916	-4	-1.38388
1241787	1242428	+	213	CDS	STM14_1373	tdk_1	thymidylate kinase	0	0	0	0	0	0	0	#DIV/0!
1242425	1243429	+	334	CDS	STM14_1374	holB	DNA polymerase III subunit delta'	0	0	0	0	0	0	0	#DIV/0!
1243440	1244237	+	265	CDS	STM14_1375	ycfH	putative metallodependent hydrolase	2	1	30	2	1	20	0	0.632268
1244261	1244398	-	45	CDS	STM14_1376	-	hypothetical protein	2	1	81	2	1	119	0	-0.537266
1244532	1245965	+	477	CDS	STM14_1377	ptsG	glucose-specific PTS system IIBC components	6	6	699	6	6	1737	0	-1.31117
1246050	1248224	-	724	CDS	STM14_1378	fhuE	ferric-rhodotorulic acid outer membrane transporter	6	9	1504	7	10	3039	-1	-1.01383
1248566	1248925	+	119	CDS	STM14_1379	ycfF	purine nucleoside phosphoramidase	2	1	434	3	1	1410	-1	-1.69661
1248928	1249302	+	124	CDS	STM14_1380	ycfL	putative outer membrane lipoprotein	3	1	23	3	1	61	0	-1.34577
1249316	1249954	+	212	CDS	STM14_1381	ycfM	putative outer membrane lipoprotein	3	3	459	3	3	707	0	-0.620076
1249935	1250759	+	274	CDS	STM14_1382	thiK	thiamine kinase	3	4	531	3	4	1223	0	-1.20093
1250770	1251795	+	341	CDS	STM14_1383	nagZ	beta-hexosaminidase	1	1	25	3	3	131	-2	-2.33298
1251820	1252362	+	180	CDS	STM14_1384	ycfP	hypothetical protein	3	3	156	2	2	285	1	-0.860197
1252617	1253921	+	434	CDS	STM14_1385	ndh	respiratory NADH dehydrogenase 2	3	3	549	4	5	1070	-1	-0.960107
1254100	1254639	+	179	CDS	STM14_1386	ycfJ	hypothetical protein	2	2	192	2	2	128	0	0.592457
1254714	1255349	-	211	CDS	STM14_1387	ycfQ	putative transcriptional repressor	3	3	838	3	3	1253	0	-0.578644
1255591	1255848	+	85	CDS	STM14_1388	ycfR	putative outer membrane protein	0	0	0	0	0	0	0	#DIV/0!
1255945	1256910	-	321	CDS	STM14_1389	ycfS	putative periplasmic protein	4	5	361	4	4	688	0	-0.926419
1256910	1257065	-	51	CDS	STM14_1390	-	hypothetical protein	1	1	139	2	2	487	-1	-1.79849
1257058	1260504	-	1148	CDS	STM14_1391	mfd	transcription-repair coupling factor	5	10	1167	5	11	3320	0	-1.50714
1260731	1262041	+	436	CDS	STM14_1392	ycfU	outer membrane-specific lipoprotein transporter subunit LolC	0	0	0	0	0	0	0	#DIV/0!
1262034	1262735	+	233	CDS	STM14_1393	lolD	lipoprotein transporter ATP-binding subunit	0	0	0	0	0	0	0	#DIV/0!
1262735	1263979	+	414	CDS	STM14_1394	ycfW	outer membrane-specific lipoprotein transporter subunit LolE	0	0	0	0	0	0	0	#DIV/0!
1264008	1264919	+	303	CDS	STM14_1395	ycfX	N-acetyl-D-glucosamine kinase	1	1	54	2	2	97	-1	-0.818553
1264938	1265759	+	273	CDS	STM14_1396	cobB	NAD-dependent deacetylase	2	2	192	3	3	533	-1	-1.46553
1265841	1266887	-	348	CDS	STM14_1397	potD	spermidine/putrescine ABC transporter periplasmic substrate-binding protein	2	2	114	3	3	313	-1	-1.44453
1266912	1267691	-	259	CDS	STM14_1398	potC	spermidine/putrescine ABC transporter membrane protein	6	6	489	6	6	1436	0	-1.5512
1267794	1267916	-	40	CDS	STM14_1399	-	hypothetical protein	4	1	27	4	1	51	0	-0.86507
1268007	1269017	-	336	CDS	STM14_1400	sifA	secreted effector protein	17	21	2449	17	22	4513	0	-0.881305
1269076	1269240	-	54	CDS	STM14_1401	-	conserved hypothetical protein	8	4	572	9	4	1097	-1	-0.936956
1269346	1270209	-	287	CDS	STM14_1402	potB	spermidine/putrescine ABC transporter membrane protein	11	12	1524	12	13	3128	-1	-1.03643
1270193	1271329	-	378	CDS	STM14_1403	potA	putrescine/spermidine ABC transporter ATPase protein	5	6	391	6	7	781	-1	-0.994469
1271580	1272809	+	409	CDS	STM14_1404	pepT	peptidase T	4	5	442	7	9	1069	-3	-1.27088
1273020	1273478	+	152	CDS	STM14_1406	tnpA_4	transposase	35	27	1376	50	37	3428	-15	-1.31584
1274898	1276019	-	373	CDS	STM14_1407	ycfD	putative cytoplasmic protein	3	4	936	4	5	1966	-1	-1.06914
1276100	1277563	-	487	CDS	STM14_1408	phoQ	sensor protein PhoQ	5	8	968	8	12	1935	-3	-0.997765
1277563	1278237	-	224	CDS	STM14_1409	phoP	DNA-binding transcriptional regulator PhoP	3	3	627	3	3	391	0	0.683596
1278361	1279731	-	456	CDS	STM14_1410	purB	adenylosuccinate lyase	0	0	0	0	0	0	0	#DIV/0!
1279735	1280382	-	215	CDS	STM14_1411	ycfC	hypothetical protein	1	1	25	1	1	21	0	0.308122
1280463	1281569	-	368	CDS	STM14_1412	trmU	tRNA (5-methylaminomethyl-2-thiouridylate)-methyltransferase	0	0	0	0	0	0	0	#DIV/0!
1281623	1282084	-	153	CDS	STM14_1413	ymfB	putative MutT-like protein	2	1	104	2	1	320	0	-1.60768
1282096	1282425	-	109	CDS	STM14_1414	-	putative periplasmic protein	2	2	237	4	3	421	-2	-0.822859
1282422	1283087	-	221	CDS	STM14_1415	ymfC	putative ribosomal large subunit pseudouridine synthase	4	4	388	6	6	648	-2	-0.736224
1283259	1284509	+	416	CDS	STM14_1416	icdA	isocitrate dehydrogenase	0	0	0	1	1	34	-1	-5.08746
1284622	1285764	-	380	CDS	STM14_1417	-	prophage lambda integrase	20	24	4525	26	31	15163	-6	-1.74425
1285754	1285990	-	78	CDS	STM14_1418	-	excisionase	8	4	620	9	4	789	-1	-0.345432
1286040	1286591	-	183	CDS	STM14_1419	-	Eaa protein	5	5	926	6	6	1583	-1	-0.77202
1286588	1286920	-	110	CDS	STM14_1420	-	conserved hypothetical protein	5	2	441	6	3	483	-1	-0.127977
1286913	1287239	-	108	CDS	STM14_1421	-	conserved hypothetical protein	6	1	21	6	1	22	0	0
1287269	1288099	-	276	CDS	STM14_1422	-	recombination and repair protein RecT	6	7	875	6	7	1410	0	-0.686692
1288092	1290446	-	784	CDS	STM14_1423	-	exodeoxyribonuclease 8	17	31	4102	17	33	7856	0	-0.937116
1290505	1290804	-	99	CDS	STM14_1424	-	prophage RecE	3	2	200	3	2	282	0	-0.4885
1290945	1291115	-	56	CDS	STM14_1425	-	hypothetical protein	0	0	0	0	0	0	0	#DIV/0!
1291108	1291224	-	38	CDS	STM14_1426	-	conserved hypothetical prophage protein	0	0	0	0	0	0	0	#DIV/0!
1291515	1291721	+	68	CDS	STM14_1427	-	conserved hypothetical protein	8	8	1190	10	10	2645	-2	-1.15109
1291829	1292914	-	361	CDS	STM14_1428	-	hypothetical protein	24	30	5076	27	34	8827	-3	-0.797947
1293066	1293533	-	155	CDS	STM14_1429	-	putative regulator	0	0	0	0	0	0	0	#DIV/0!
1293622	1293774	+	50	CDS	STM14_1430	-	conserved hypothetical protein	1	0	0	1	0	0	0	#DIV/0!
1293794	1294114	+	106	CDS	STM14_1431	-	prophage cI protein	3	1	360	3	1	428	0	-0.245612
1294206	1295111	+	301	CDS	STM14_1432	-	phage replication protein O	6	6	753	8	8	1390	-2	-0.882448
1295108	1295800	+	230	CDS	STM14_1433	-	phage replication protein P	5	5	1176	7	7	3141	-2	-1.41611
1295815	1296480	+	221	CDS	STM14_1434	-	Ead-like protein	1	1	79	1	1	106	0	-0.405992
1296482	1296952	+	156	CDS	STM14_1435	-	DNA N-4 cytosine methyltransferase	3	3	225	4	4	414	-1	-0.873308
1296955	1297608	+	217	CDS	STM14_1436	-	Eaa-like protein	16	15	2124	15	14	4580	1	-1.10788
1297601	1297882	+	93	CDS	STM14_1437	-	hypothetical protein	15	8	1966	16	10	3531	-1	-0.84408
1297994	1298185	+	63	CDS	STM14_1438	-	hypothetical protein	14	6	1061	20	10	2239	-6	-1.07607
1298444	1298677	+	77	CDS	STM14_1439	-	prophage DinI	16	11	1059	20	13	2359	-4	-1.15411
1298794	1299042	+	82	CDS	STM14_1440	-	putative bacteriophage protein	7	3	944	9	3	2337	-2	-1.30627
1299077	1299676	+	199	CDS	STM14_1441	-	IrsA	5	4	383	6	4	721	-1	-0.908893
1299673	1299867	+	64	CDS	STM14_1442	-	conserved hypothetical protein	2	2	50	1	1	69	1	-0.436099
1299849	1300145	+	98	CDS	STM14_1443	-	conserved hypothetical protein	1	0	0	1	0	0	0	#DIV/0!
1300142	1300696	+	184	CDS	STM14_1444	-	putative bacteriophage protein	3	3	494	3	3	945	0	-0.932886
1300693	1300881	+	62	CDS	STM14_1445	-	conserved hypothetical protein	4	0	0	5	1	38	-1	-5.24793
1300963	1301523	+	186	CDS	STM14_1446	-	putative bacteriophage protein	9	8	916	9	8	1480	0	-0.690604
1301766	1301954	+	62	CDS	STM14_1447	-	hypothetical protein	5	2	109	5	2	152	0	-0.466568
1302108	1302326	+	72	CDS	STM14_1448	-	hypothetical protein	8	2	144	8	2	312	0	-1.10549
1302338	1302877	-	179	CDS	STM14_1449	-	conserved hypothetical protein	15	12	2152	16	12	15325	-1	-2.83147
1303055	1303357	+	100	CDS	STM14_1450	-	phage-holin analog protein	9	8	1899	10	8	2751	-1	-0.533957
1303335	1303874	+	179	CDS	STM14_1451	-	lysozyme	3	2	307	5	4	561	-2	-0.86507
1304044	1304181	+	45	CDS	STM14_1452	-	putative bacteriophage protein	3	1	25	3	1	29	0	-0.157541
1304183	1304647	+	154	CDS	STM14_1453	-	bacteriophage lysis protein	6	5	339	6	5	557	0	-0.712143
1304874	1305275	-	133	CDS	STM14_1454	-	hypothetical protein	11	9	1869	18	15	4291	-7	-1.19828
1305561	1306106	+	181	CDS	STM14_1455	-	prophage DNA packaging protein	10	10	975	11	11	2016	-1	-1.04654
1306078	1308009	+	643	CDS	STM14_1456	-	terminase-like large protein	7	14	990	10	18	2229	-3	-1.16944
1307993	1308196	+	67	CDS	STM14_1457	-	head-to-tail joining-like protein	2	0	0	2	0	0	0	#DIV/0!
1308154	1309773	+	539	CDS	STM14_1458	-	phage portal protein, lambda family	12	20	2450	12	23	5051	0	-1.0432
1309763	1311259	+	498	CDS	STM14_1459	-	prophage head-tail preconnector	10	14	1499	12	17	3214	-2	-1.09941
1311272	1311619	+	115	CDS	STM14_1460	-	phage head-like protein	2	1	135	4	3	355	-2	-1.38421
1311674	1312702	+	342	CDS	STM14_1461	-	phage head-like protein	9	10	1630	11	13	2616	-2	-0.681606
1313114	1313518	+	134	CDS	STM14_1463	-	minor capsid protein FII	3	1	71	6	3	171	-3	-1.24793
1313546	1314124	+	192	CDS	STM14_1464	-	prophage minor tail protein Z	3	3	170	3	3	425	0	-1.31347
1314173	1315423	-	416	CDS	STM14_1465	-	Peyer's patch-specific virulence factor GipA	7	11	687	8	12	1240	-1	-0.84986
1315412	1315813	+	133	CDS	STM14_1466	-	phage minor tail protein U	8	5	350	8	5	790	0	-1.17038
1315824	1316567	+	247	CDS	STM14_1467	-	major tail-like protein	5	5	654	7	7	1154	-2	-0.817076
1316618	1317013	+	131	CDS	STM14_1468	-	phage minor tail protein G	3	1	40	5	2	104	-2	-1.34289
1317031	1317348	+	105	CDS	STM14_1469	-	minor tail-like protein	4	4	284	5	5	590	-1	-1.04975
1317320	1320415	+	1031	CDS	STM14_1470	-	phage tail component H-like protein	11	26	6736	13	31	11798	-2	-0.808364
1320418	1320747	+	109	CDS	STM14_1471	-	phage tail component M-like protein	4	3	312	5	4	358	-1	-0.193797
1320754	1321455	+	233	CDS	STM14_1472	-	phage tail component L-like protein	10	10	3573	10	10	6866	0	-0.94193
1321447	1322052	-	201	CDS	STM14_1473	-	hypothetical protein	9	9	1647	10	10	3603	-1	-1.12848
1322136	1322744	+	202	CDS	STM14_1474	-	tail assembly protein I-like protein	3	2	267	5	4	714	-2	-1.41369
1322806	1326168	+	1120	CDS	STM14_1475	-	host specificity protein	11	32	2950	13	36	5920	-2	-1.00439
1326207	1326449	+	80	CDS	STM14_1476	-	conserved hypothetical protein	3	1	61	5	1	150	-2	-1.27462
1326457	1326636	+	59	CDS	STM14_1477	-	hypothetical protein	4	2	150	4	2	200	0	-0.405451
1326599	1328944	+	781	CDS	STM14_1478	-	side tail fiber protein	7	14	3242	9	17	5199	-2	-0.680905
1328944	1329528	+	194	CDS	STM14_1479	-	phage tail assembly-like protein	25	23	3378	27	25	7320	-2	-1.11525
1329626	1329826	-	66	CDS	STM14_1480	-	PagJ	28	15	1372	30	15	2539	-2	-0.886929
1330809	1331156	+	115	CDS	STM14_1481	-	hypothetical protein	10	8	903	10	8	2135	0	-1.23984
1332051	1334153	+	700	CDS	STM14_1483	-	SspH1	13	23	10721	14	24	19194	-1	-0.840081
1334473	1335144	-	223	CDS	STM14_1484	-	conserved hypothetical protein	7	6	1595	8	7	3218	-1	-1.0117
1335446	1335610	+	54	CDS	STM14_1485	-	isocitrate dehydrogenase, NADP-dependent	13	5	422	11	5	850	2	-1.00681
1336058	1337182	+	374	CDS	STM14_1486	-	putative cytoplasmic protein	30	33	2614	30	34	6149	0	-1.23354
1337214	1337372	-	52	CDS	STM14_1487	-	hypothetical protein	18	11	1153	17	10	1795	1	-0.637341
1337312	1337452	+	46	CDS	STM14_1488	-	hypothetical protein	20	5	797	24	8	2222	-4	-1.4774
1337337	1337585	+	82	CDS	STM14_1489	-	hypothetical protein	16	10	1890	20	14	3998	-4	-1.08013
1338164	1338952	-	262	CDS	STM14_1490	envF	putative envelope lipoprotein	13	12	1766	15	14	3495	-2	-0.98399
1339441	1339680	-	79	CDS	STM14_1492	msgA	macrophage survival protein	8	2	88	8	1	54	0	0.720846
1339871	1340392	-	173	CDS	STM14_1493	envE	putative envelope protein	24	24	3390	28	28	7885	-4	-1.2174
1340405	1340575	-	56	CDS	STM14_1494	-	hypothetical protein	14	6	586	20	10	1184	-6	-1.01224
1340807	1341019	-	70	CDS	STM14_1495	-	cold shock-like protein	17	6	518	21	8	1035	-4	-0.995824
1341060	1341188	-	42	CDS	STM14_1496	-	hypothetical protein	22	5	605	23	5	1251	-1	-1.04569
1341151	1341414	-	87	CDS	STM14_1497	pagD	virulence protein PAGD precursor	18	14	2075	19	15	4536	-1	-1.12761
1341718	1341825	+	35	CDS	STM14_1499	-	conserved hypothetical protein	9	3	579	10	4	1402	-1	-1.27336
1342043	1342192	-	49	CDS	STM14_1500	-	hypothetical protein	15	3	557	17	4	1240	-2	-1.152
1342226	1342783	+	185	CDS	STM14_1501	pagC	virulence membrane protein PAGC precursor	29	27	3238	30	27	6956	-1	-1.10271
1342962	1343096	-	44	CDS	STM14_1502	-	hypothetical protein	25	1	91	28	1	84	-3	0.131245
1343189	1343265	+	77	RNA	STM14_1503	-	Arg tRNA	24	4	283	27	4	919	-3	-1.69417
1344020	1344364	-	114	CDS	STM14_1505	pliC	lysozyme inhibitor	21	11	1112	25	15	3090	-4	-1.47315
1344493	1344636	-	47	CDS	STM14_1506	-	hypothetical protein	18	8	1254	21	9	2263	-3	-0.850549
1344742	1344867	+	41	CDS	STM14_1507	-	putative lipoprotein	15	1	97	18	3	274	-3	-1.48332
1345067	1345339	+	90	CDS	STM14_1508	-	putative cytoplasmic protein	10	6	468	12	5	883	-2	-0.912826
1345491	1345958	+	155	CDS	STM14_1509	-	putative molecular chaperone	5	3	314	7	3	710	-2	-1.17247
1346067	1346216	-	49	CDS	STM14_1510	-	putative inner membrane protein	8	0	0	10	0	0	-2	#DIV/0!
1346297	1347340	+	347	CDS	STM14_1511	-	putative cytoplasmic protein	21	25	2978	24	28	11908	-3	-1.99903
1347423	1347953	-	176	CDS	STM14_1512	-	putative inner membrane protein	15	15	2085	17	15	4652	-2	-1.15711
1348102	1348416	-	104	CDS	STM14_1513	-	putative outer membrane lipoprotein	24	15	1810	28	17	4731	-4	-1.38536
1348508	1348666	-	52	CDS	STM14_1514	-	hypothetical protein	21	6	484	25	5	910	-4	-0.907882
1349098	1350732	+	544	CDS	STM14_1515	-	putative ABC transporter periplasmic binding protein	8	12	1472	8	12	3325	0	-1.1746
1350732	1351706	+	324	CDS	STM14_1516	-	putative ABC transporter protein	5	5	286	6	6	672	-1	-1.22741
1351696	1352508	+	270	CDS	STM14_1517	-	putative ABC transporter protein	8	8	876	8	8	2356	0	-1.42569
1352502	1353299	+	265	CDS	STM14_1518	-	putative ABC-type transport system ATPase component	2	2	349	6	6	815	-4	-1.21945
1353293	1353883	+	196	CDS	STM14_1519	-	putative ABC-type transport system ATPase component	3	2	455	3	2	1320	0	-1.53343
1353965	1355098	-	377	CDS	STM14_1520	-	putative inner membrane protein	6	10	1149	8	12	2615	-2	-1.18518
1355292	1355618	+	108	CDS	STM14_1521	-	putative cytoplasmic protein	6	6	653	8	7	1709	-2	-1.38579
1355627	1355703	+	77	RNA	STM14_1522	-	Arg tRNA	1	0	0	2	1	113	-1	-6.82018
1355815	1356462	+	215	CDS	STM14_1523	-	hypothetical protein	12	12	1085	12	12	2183	0	-1.00729
1356451	1356600	-	49	CDS	STM14_1524	-	hypothetical protein	10	4	629	12	5	1766	-2	-1.48706
1356571	1357359	+	262	CDS	STM14_1525	aadA	aminoglycoside resistance protein	8	8	2322	12	11	3837	-4	-0.72399
1357504	1358097	+	197	CDS	STM14_1526	-	putative response regulator	17	14	1259	20	17	2994	-3	-1.24865
1358166	1359014	+	282	CDS	STM14_1527	-	putative transcriptional regulator	38	40	6108	38	44	13758	0	-1.17126
1358977	1359201	+	74	CDS	STM14_1528	-	hypothetical protein	26	11	932	27	11	1718	-1	-0.880781
1359269	1359517	-	82	CDS	STM14_1529	-	putative cytoplasmic protein	12	7	534	18	11	2012	-6	-1.91102
1359596	1359745	-	49	CDS	STM14_1530	-	putative cytoplasmic protein	12	0	0	17	0	0	-5	#DIV/0!
1359828	1360373	+	181	CDS	STM14_1531	-	chorismate mutase	20	18	2173	26	22	4975	-6	-1.19434
1360570	1361208	+	212	CDS	STM14_1532	yeaS	leucine export protein LeuE	11	11	1415	13	13	3447	-2	-1.28352
1361225	1361380	-	51	CDS	STM14_1533	-	hypothetical protein	12	4	556	11	4	1064	1	-0.933749
1361381	1361743	+	120	CDS	STM14_1534	yeaR	putative cytoplasmic protein	8	5	442	8	5	914	0	-1.04489
1361746	1361928	+	60	CDS	STM14_1535	yoaG	putative cytoplasmic protein	4	1	48	4	1	82	0	-0.742842
1362034	1362159	-	41	CDS	STM14_1536	-	hypothetical protein	4	1	73	4	1	164	0	-1.1481
1362158	1362799	+	213	CDS	STM14_1537	-	putative nitric oxide reductase	6	5	741	8	7	1246	-2	-0.747813
1362921	1363106	+	61	CDS	STM14_1538	-	hypothetical protein	1	0	0	2	0	0	-1	#DIV/0!
1363114	1363362	+	82	CDS	STM14_1539	yeaQ	hypothetical protein	3	2	251	4	2	952	-1	-1.91754
1363413	1363529	-	38	CDS	STM14_1540	-	hypothetical protein	6	3	233	4	1	252	2	-0.106915
1363501	1363599	-	32	CDS	STM14_1541	-	hypothetical protein	3	2	96	3	2	271	0	-1.48224
1363795	1364046	+	83	CDS	STM14_1542	yaoF	putative hemolysin	0	0	0	0	0	0	0	#DIV/0!
1364115	1364426	+	103	CDS	STM14_1543	-	putative periplasmic protein	0	0	0	0	0	0	0	#DIV/0!
1364412	1364759	-	115	CDS	STM14_1544	yeaO	putative cytoplasmic protein	2	1	69	2	1	181	0	-1.37056
1364743	1364856	-	37	CDS	STM14_1545	-	hypothetical protein	2	1	131	2	1	217	0	-0.717157
1364774	1364911	+	45	CDS	STM14_1546	-	hypothetical protein	2	1	131	2	1	217	0	-0.717157
1364878	1366062	-	394	CDS	STM14_1547	yeaN	putative amino acid/amine transport protein	5	6	1010	5	6	1999	0	-0.983495
1366163	1366957	+	264	CDS	STM14_1548	yeaM	putative regulatory protein	5	5	830	6	6	1771	-1	-1.09164
1366937	1367383	-	148	CDS	STM14_1549	yeaL	putative inner membrane protein	1	1	24	2	1	82	-1	-1.7137
1367385	1367522	+	45	CDS	STM14_1550	-	conserved hypothetical protein	1	0	0	1	0	0	0	#DIV/0!
1367589	1367696	+	35	CDS	STM14_1551	-	putative inner membrane protein	1	1	180	1	1	476	0	-1.39497
1367693	1368211	-	172	CDS	STM14_1552	yeaK	putative cytoplasmic protein	4	2	101	9	7	480	-5	-2.23447
1368261	1369754	-	497	CDS	STM14_1553	yeaJ	putative methyl-accepting chemotaxis protein	30	48	6698	37	64	16815	-7	-1.32773
1370048	1370245	+	65	CDS	STM14_1554	-	hypothetical protein	13	9	859	18	10	1811	-5	-1.07438
1370136	1370267	+	43	CDS	STM14_1555	-	salivary secreted protein	15	5	833	19	6	1405	-4	-0.752451
1370395	1371681	-	428	CDS	STM14_1556	yeaH	hypothetical protein	7	10	983	9	12	1964	-2	-0.997065
1371682	1371801	+	39	CDS	STM14_1557	-	hypothetical protein	3	1	21	4	2	104	-1	-2.24101
1371804	1373738	-	644	CDS	STM14_1558	yeaG	putative serine protein kinase	8	14	792	8	15	1817	0	-1.19617
1373854	1374027	-	57	CDS	STM14_1559	-	hypothetical protein	8	1	92	11	2	342	-3	-1.87869
1374166	1374912	+	248	CDS	STM14_1560	mipA	MltA-interacting protein A	5	5	485	8	8	931	-3	-0.937825
1375202	1376398	+	398	CDS	STM14_1561	-	arylsulfatase regulator	6	6	509	7	9	1114	-1	-1.12718
1376495	1377352	+	285	CDS	STM14_1562	-	putative aldehyde reductase	4	4	389	2	3	688	2	-0.818934
1377451	1378335	-	294	CDS	STM14_1563	yeaD	aldose 1-epimerase	11	11	1510	9	9	2873	2	-0.927054
1378335	1378511	-	58	CDS	STM14_1564	-	hypothetical protein	0	0	0	2	1	23	-2	-4.52356
1378670	1379665	-	331	CDS	STM14_1565	gapA	glyceraldehyde-3-phosphate dehydrogenase	0	0	0	0	0	0	0	#DIV/0!
1379655	1379795	+	46	CDS	STM14_1566	-	hypothetical protein	0	0	0	1	1	44	-1	-5.45943
1379977	1380420	+	147	CDS	STM14_1567	yeaA	methionine sulfoxide reductase B	4	2	128	4	2	241	0	-0.901662
1380462	1380740	+	92	CDS	STM14_1568	yeaC	putative cytoplasmic protein	1	0	0	1	0	0	0	#DIV/0!
1380898	1381002	+	34	CDS	STM14_1569	-	hypothetical protein	3	1	59	3	1	156	0	-1.37851
1381091	1381747	-	218	CDS	STM14_1570	pncA	nicotinamidase/pyrazinamidase	4	4	610	6	6	1691	-2	-1.46863
1381774	1382790	-	338	CDS	STM14_1571	ansA	cytoplasmic asparaginase I	3	3	303	3	3	552	0	-0.860597
1382785	1382889	+	34	CDS	STM14_1572	-	hypothetical protein	1	1	89	1	1	185	0	-1.03953
1382886	1384742	-	618	CDS	STM14_1573	sppA	protease 4	3	4	385	4	6	683	-1	-0.823285
1384916	1385467	+	183	CDS	STM14_1574	ydjA	hypothetical protein	3	2	234	4	3	243	-1	-0.0482956
1385585	1386628	+	347	CDS	STM14_1575	selD	selenophosphate synthetase	3	5	278	3	5	943	0	-1.75699
1386633	1388582	+	649	CDS	STM14_1576	topB	DNA topoisomerase III	2	4	337	4	7	1124	-2	-1.73355
1388612	1389955	-	447	CDS	STM14_1577	gdhA	glutamate dehydrogenase	1	2	203	3	4	502	-2	-1.29912
1390194	1390469	+	91	CDS	STM14_1578	-	putative periplasmic protein	4	1	40	7	2	149	-3	-1.86162
1390429	1390845	-	138	CDS	STM14_1579	-	pyrimidine (deoxy)nucleoside triphosphate pyrophosphohydrolase	3	3	293	2	2	286	1	0.039801
1390918	1391724	-	268	CDS	STM14_1580	xthA	exonuclease III	1	1	21	5	5	802	-4	-5.18803
1391859	1392038	+	59	CDS	STM14_1581	-	conserved hypothetical protein	0	0	0	1	0	0	-1	#DIV/0!
1392170	1393396	+	408	CDS	STM14_1582	argD_1	bifunctional succinylornithine transaminase/acetylornithine transaminase	4	6	486	5	8	1441	-1	-1.56508
1393387	1394421	+	344	CDS	STM14_1583	astA	arginine succinyltransferase	6	7	800	9	10	2120	-3	-1.40419
1394418	1395896	+	492	CDS	STM14_1584	astD	succinylglutamic semialdehyde dehydrogenase	2	3	426	2	3	746	0	-0.80494
1395893	1397236	+	447	CDS	STM14_1585	astB	succinylarginine dihydrolase	1	1	155	2	3	410	-1	-1.39408
1397229	1398197	+	322	CDS	STM14_1586	astE	succinylglutamate desuccinylase	5	7	720	6	9	970	-1	-0.427985
1398234	1398449	+	71	CDS	STM14_1587	-	hypothetical protein	11	4	360	13	4	681	-2	-0.915656
1398533	1399018	+	161	CDS	STM14_1588	spy	periplasmic protein	18	15	1860	20	17	3947	-2	-1.08468
1399093	1400001	-	302	CDS	STM14_1589	-	nucleotide excision repair endonuclease	2	2	418	3	3	1028	-1	-1.29482
1400095	1400922	-	275	CDS	STM14_1590	nadE	NAD synthetase	0	0	0	0	0	0	0	#DIV/0!
1400923	1401129	-	68	CDS	STM14_1591	-	hypothetical protein	4	2	100	4	2	344	0	-1.76805
1401141	1401482	+	113	CDS	STM14_1592	osmE	DNA-binding transcriptional activator OsmE	4	4	132	7	5	324	-3	-1.28457
1401610	1401732	+	40	CDS	STM14_1593	-	hypothetical protein	4	0	0	7	0	0	-3	#DIV/0!
1401783	1402103	+	106	CDS	STM14_1594	celA	N,N'-diacetylchitobiose-specific PTS system transporter subunit IIB	14	10	1096	16	9	2497	-2	-1.18663
1402186	1403544	+	452	CDS	STM14_1595	celB	N,N'-diacetylchitobiose-specific PTS system transporter subunit IIC	29	35	3899	36	43	8195	-7	-1.07127
1403595	1403942	+	115	CDS	STM14_1596	celC	N,N'-diacetylchitobiose-specific PTS system transporter subunit IIA	3	1	151	4	2	372	-1	-1.29123
1403953	1404795	+	280	CDS	STM14_1597	celD	DNA-binding transcriptional regulator ChbR	26	28	3296	28	30	7560	-2	-1.19723
1404920	1406275	+	451	CDS	STM14_1598	celF	phospho-beta-glucosidase/cellobiose-6-phosphate hydrolase	31	42	3361	37	56	7964	-6	-1.24417
1406288	1407046	+	252	CDS	STM14_1599	celG	hypothetical protein	6	6	421	6	6	945	0	-1.16307
1407090	1409342	-	750	CDS	STM14_1600	katE	hydroperoxidase II	7	11	971	7	13	2922	0	-1.58793
1409372	1409509	+	45	CDS	STM14_1601	-	hypothetical protein	3	2	150	3	1	180	0	-0.253448
1409399	1409647	-	82	CDS	STM14_1602	-	hypothetical protein	5	4	264	4	3	329	1	-0.312095
1409707	1409949	+	80	CDS	STM14_1603	cedA	cell division modulator	3	3	269	4	3	365	-1	-0.434937
1410051	1411442	-	463	CDS	STM14_1604	ydjN	kinase/transporter-like protein	6	6	613	6	9	1726	0	-1.49112
1411579	1412166	-	195	CDS	STM14_1605	ydjM	hypothetical protein	5	5	1228	6	6	1975	-1	-0.684368
1412316	1412984	-	222	CDS	STM14_1606	yniC	2-deoxyglucose-6-phosphatase	10	10	1018	12	12	2380	-2	-1.22381
1413133	1413669	+	178	CDS	STM14_1607	yniB	putative regulatory protein	7	6	829	7	6	2149	0	-1.37248
1413712	1414572	-	286	CDS	STM14_1608	-	putative cytoplasmic protein	1	1	189	1	1	623	0	-1.71323
1414679	1414969	-	96	CDS	STM14_1609	ydiZ	putative cytoplasmic protein	2	2	244	2	2	336	0	-0.455679
1415066	1415998	-	310	CDS	STM14_1610	pfkB	6-phosphofructokinase 2	6	6	947	7	8	2269	-1	-1.2591
1416287	1417045	+	252	CDS	STM14_1611	ydiY	putative outer membrane protein	12	12	2165	18	17	4476	-6	-1.04718
1417094	1418053	-	319	CDS	STM14_1612	-	putative outer membrane protein	28	34	3789	35	45	8338	-7	-1.1375
1418196	1418510	+	104	CDS	STM14_1613	-	putative inner membrane protein	13	4	679	14	4	1001	-1	-0.557835
1418507	1419361	+	284	CDS	STM14_1614	-	putative DNA/RNA non-specific endonuclease	13	14	1823	16	16	4154	-3	-1.1874
1419534	1419740	+	68	CDS	STM14_1615	-	hypothetical protein	20	10	850	26	11	1761	-6	-1.04916
1420063	1421286	-	407	CDS	STM14_1616	rfc	O-antigen polymerase	15	23	2862	15	23	4913	0	-0.779077
1421769	1421954	+	61	CDS	STM14_1617	-	hypothetical protein	6	2	96	7	2	453	-1	-2.22345
1421956	1422090	+	44	CDS	STM14_1618	-	hypothetical protein	2	2	106	3	3	177	-1	-0.726139
1422178	1424106	+	642	CDS	STM14_1619	thrS	threonyl-tRNA synthetase	0	0	0	1	1	37	-1	-5.20945
1424110	1424652	+	180	CDS	STM14_1620	infC	translation initiation factor IF-3	0	0	0	0	0	0	0	#DIV/0!
1424748	1424945	+	65	CDS	STM14_1621	rpmI	50S ribosomal protein L35	0	0	0	0	0	0	0	#DIV/0!
1424996	1425352	+	118	CDS	STM14_1622	rplT	50S ribosomal protein L20	0	0	0	0	0	0	0	#DIV/0!
1425398	1425562	-	54	CDS	STM14_1623	-	hypothetical protein	0	0	0	0	0	0	0	#DIV/0!
1425654	1426637	+	327	CDS	STM14_1624	pheS	phenylalanyl-tRNA synthetase subunit alpha	0	0	0	0	0	0	0	#DIV/0!
1426653	1429040	+	795	CDS	STM14_1625	pheT	phenylalanyl-tRNA synthetase subunit beta	0	0	0	0	0	0	0	#DIV/0!
1429045	1429344	+	99	CDS	STM14_1626	ihfA	integration host factor subunit alpha	0	0	0	1	1	50	-1	-5.64386
1429547	1430527	+	326	CDS	STM14_1627	btuC	vtamin B12-transporter permease	2	2	1088	2	2	2481	0	-1.18792
1430619	1431170	+	183	CDS	STM14_1628	btuE	putative glutathione peroxidase	1	1	149	2	1	203	-1	-0.436517
1431170	1431919	+	249	CDS	STM14_1629	btuD	vitamin B12-transporter ATPase	5	5	1121	5	5	2283	0	-1.02486
1431996	1432460	+	154	CDS	STM14_1630	nlpC	lipoprotein	9	8	1254	9	8	2819	0	-1.1675
1432577	1432696	-	39	CDS	STM14_1631	-	hypothetical protein	8	1	65	8	2	294	0	-2.15528
1432774	1433487	+	237	CDS	STM14_1632	ydiV	hypothetical protein	15	15	2276	21	20	6130	-6	-1.42875
1433549	1434991	+	480	CDS	STM14_1633	ydiU	hypothetical protein	6	10	1006	6	10	2058	0	-1.03118
1435026	1435217	-	63	CDS	STM14_1634	ydiE	hypothetical protein	1	0	0	1	0	0	0	#DIV/0!
1435374	1436420	-	348	CDS	STM14_1635	aroH	phospho-2-dehydro-3-deoxyheptonate aldolase	3	3	243	3	3	701	0	-1.52253
1436467	1436571	+	34	CDS	STM14_1636	-	hypothetical protein	1	1	65	3	1	45	-2	0.552541
1436576	1437409	-	277	CDS	STM14_1637	ydiA	hypothetical protein	6	6	1309	7	8	3466	-1	-1.4037
1437586	1437699	-	37	CDS	STM14_1638	-	hypothetical protein	11	0	0	13	1	30	-2	-4.90689
1437746	1440124	+	792	CDS	STM14_1639	pps	phosphoenolpyruvate synthase	9	12	5527	11	14	11750	-2	-1.08783
1440166	1441806	-	546	CDS	STM14_1640	ydiD	short chain acyl-CoA synthetase	9	14	1520	11	17	3550	-2	-1.2228
1441896	1442189	-	97	CDS	STM14_1641	ydiT	putative ferredoxin	9	2	224	8	2	624	1	-1.47162
1442186	1443472	-	428	CDS	STM14_1642	ydiS	hypothetical protein	10	11	1132	9	11	2666	1	-1.23453
1443529	1444464	-	311	CDS	STM14_1643	ydiR	electron transfer flavoprotein subunit YdiR	8	8	1432	9	9	2963	-1	-1.04802
1444486	1445250	-	254	CDS	STM14_1644	ydiQ	putative electron transfer flavoprotein YdiQ	8	8	945	10	10	2323	-2	-1.29608
1445506	1445658	-	50	CDS	STM14_1645	-	hypothetical protein	14	4	144	16	4	386	-2	-1.41255
1445713	1446603	+	296	CDS	STM14_1646	ydiP	putative transcriptional regulator	28	30	8661	32	35	13265	-4	-0.614853
1446679	1447830	-	383	CDS	STM14_1647	ydiO	putative acyl-CoA dehydrogenase	29	32	3343	30	35	8097	-1	-1.27581
1447844	1449439	-	531	CDS	STM14_1648	ydiF	putative acetyl-CoA/acetoacetyl-CoA transferase beta subunit	27	37	3584	33	47	7817	-6	-1.12464
1449593	1450351	-	252	CDS	STM14_1649	aroD	3-dehydroquinate dehydratase	6	6	273	13	13	1460	-7	-2.41372
1450396	1451262	-	288	CDS	STM14_1650	aroE_1	quinate/shikimate dehydrogenase	20	22	1849	21	24	3369	-1	-0.864795
1451329	1452564	-	411	CDS	STM14_1651	ydiN	putative transport protein	39	57	10133	43	63	24629	-4	-1.28115
1452598	1452744	+	48	CDS	STM14_1652	-	hypothetical protein	17	6	803	17	6	1747	0	-1.11961
1452728	1452838	-	36	CDS	STM14_1653	-	hypothetical protein	15	0	0	17	0	0	-2	#DIV/0!
1452928	1454139	-	403	CDS	STM14_1654	ydiM	putative transport protein	39	59	8316	44	68	18348	-5	-1.14149
1454280	1454639	-	119	CDS	STM14_1655	ydiL	putative cytoplasmic protein	17	9	1139	21	12	2568	-4	-1.17161
1454807	1454913	-	107	RNA	STM14_1656	rprA	-	7	4	214	7	4	3014	0	-3.80927
1455097	1456215	-	372	CDS	STM14_1657	ydiK	putative inner membrane protein	9	10	1524	10	11	2798	-1	-0.875587
1456308	1456475	-	55	CDS	STM14_1658	-	hypothetical protein	5	2	317	7	3	999	-2	-1.65146
1456480	1459536	+	1018	CDS	STM14_1659	ydiJ	putative oxidase	6	16	1800	5	15	3492	1	-0.955255
1459533	1459943	+	136	CDS	STM14_1660	-	hypothetical protein	6	5	960	7	5	2097	-1	-1.12572
1460003	1460230	+	75	CDS	STM14_1661	ydiH	putative cytoplasmic protein	5	3	471	7	5	860	-2	-0.86555
1460518	1461864	-	448	CDS	STM14_1662	-	putative Na+-dicarboxylate symporter	28	40	6472	28	41	12205	0	-0.914966
1462291	1462659	+	122	CDS	STM14_1663	sufA	iron-sulfur cluster assembly scaffold protein	5	2	64	7	3	524	-2	-3.01106
1462668	1464155	+	495	CDS	STM14_1664	sufB	cysteine desulfurase activator complex subunit SufB	5	8	693	5	9	2393	0	-1.78581
1464172	1464918	+	248	CDS	STM14_1665	sufC	cysteine desulfurase ATPase component	3	3	492	5	5	2331	-2	-2.24129
1464893	1466164	+	423	CDS	STM14_1666	sufD	cysteine desulfurase activator complex subunit SufD	3	5	219	5	8	957	-2	-2.12102
1466161	1467381	+	406	CDS	STM14_1667	sufS	selenocysteine lyase	3	3	218	7	8	1466	-4	-2.74288
1467394	1467810	+	138	CDS	STM14_1668	ynhA	cysteine desufuration protein SufE	5	3	140	7	5	747	-2	-2.40541
1467965	1468966	+	333	CDS	STM14_1669	ynhG	hypothetical protein	7	9	965	8	10	2042	-1	-1.07989
1469033	1469272	-	79	CDS	STM14_1670	lppB	putative methyl-accepting chemotaxis protein	5	3	1035	6	4	1979	-1	-0.933748
1469355	1469591	-	78	CDS	STM14_1671	lpp	murein lipoprotein	9	5	1187	11	6	1534	-2	-0.368764
1469902	1471314	-	470	CDS	STM14_1672	pykF	pyruvate kinase	3	5	200	3	4	314	0	-0.643569
1471716	1473059	-	447	CDS	STM14_1673	orf48	putative amino acid permease	17	21	3449	19	24	6970	-2	-1.01456
1473081	1473974	-	297	CDS	STM14_1674	orf32	putative proline iminopeptidase	34	35	8707	37	40	17695	-3	-1.02293
1474033	1474770	-	245	CDS	STM14_1675	orf245	putative cytoplasmic protein	41	39	5652	43	41	11969	-2	-1.08221
1474782	1476008	-	408	CDS	STM14_1676	orf408	putative regulatory protein	41	58	8139	44	61	15035	-3	-0.885224
1476331	1479393	-	1020	CDS	STM14_1677	ttrA	tetrathionate reductase complex subunit A	6	16	1235	8	21	2700	-2	-1.12728
1479386	1480408	-	340	CDS	STM14_1678	ttrC	tetrathionate reductase complex subunit C	7	9	1065	7	9	2182	0	-1.03344
1480409	1481161	-	250	CDS	STM14_1679	ttrB	tetrathionate reductase complex subunit B	5	5	632	6	6	1304	-1	-1.04267
1481325	1483103	+	592	CDS	STM14_1680	ttrS	sensory histidine kinase	9	15	1467	10	17	2963	-1	-1.01321
1483060	1483698	+	212	CDS	STM14_1681	ttrR	response regulator	2	2	199	4	4	501	-2	-1.32481
1483796	1484008	+	70	CDS	STM14_1682	orf70	hypothetical protein	3	3	165	3	3	471	0	-1.50454
1484104	1485063	-	319	CDS	STM14_1683	orf319	putative inner membrane protein	1	1	285	3	3	714	-2	-1.31991
1485236	1485964	-	242	CDS	STM14_1684	orf242	putative regulatory protein	10	10	3654	12	12	3103	-2	0.236208
1486016	1486129	-	37	CDS	STM14_1685	-	hypothetical protein	26	12	2084	29	12	4979	-3	-1.25581
1486143	1486781	-	212	CDS	STM14_1686	ssrB	transcriptional activator	25	25	3059	31	30	7139	-6	-1.22219
1486812	1489574	-	920	CDS	STM14_1687	ssrA	sensor kinase	42	102	17454	46	121	30021	-4	-0.782332
1489975	1490376	+	133	CDS	STM14_1688	ssaB	secreted effector protein	26	25	4097	31	29	9551	-5	-1.22073
1490378	1491871	+	497	CDS	STM14_1689	ssaC	outer membrane secretin precursor	32	50	11341	39	58	22269	-7	-0.973362
1491852	1493063	+	403	CDS	STM14_1690	ssaD	virulence protein	35	50	13086	43	62	17791	-8	-0.443013
1493071	1493313	+	80	CDS	STM14_1691	ssaE	secretion system effector	16	4	482	22	7	1068	-6	-1.14482
1493410	1493517	+	35	CDS	STM14_1692	-	hypothetical protein	22	4	454	28	4	1007	-6	-1.14613
1493577	1493903	+	108	CDS	STM14_1693	-	secretion system chaperone protein	26	12	1225	31	13	2957	-5	-1.27018
1493910	1494500	+	196	CDS	STM14_1694	-	translocation machinery component	27	22	3696	36	29	8492	-9	-1.19975
1494497	1494970	+	157	CDS	STM14_1695	sscA	secretion system chaparone	11	9	1634	17	15	3446	-6	-1.07563
1494973	1496427	+	484	CDS	STM14_1696	sseC	translocation machinery component	17	27	11393	21	30	10915	-4	0.0619622
1496443	1497030	+	195	CDS	STM14_1697	sseD	translocation machinery component	29	23	5029	33	27	8511	-4	-0.75877
1497033	1497449	+	138	CDS	STM14_1698	sseE	secreted effector protein	24	16	1224	30	19	2487	-6	-1.02162
1497501	1497935	+	144	CDS	STM14_1699	sscB	secretion system chaparone	16	10	2365	21	15	4151	-5	-0.811009
1497951	1498733	+	260	CDS	STM14_1700	sseF	secreted effector protein	32	32	4255	37	37	8873	-5	-1.05992
1498730	1499419	+	229	CDS	STM14_1701	sseG	secreted effector protein	19	19	2004	23	23	4429	-4	-1.14338
1499513	1499728	+	71	CDS	STM14_1702	ssaG	type III secretion system apparatus protein	20	9	1350	23	13	3045	-3	-1.17241
1499769	1499996	+	75	CDS	STM14_1703	ssaH	type III secretion system apparatus protein	16	5	372	19	5	715	-3	-0.938768
1500008	1500256	+	82	CDS	STM14_1704	ssaI	type III secretion system apparatus protein	13	6	489	16	8	1050	-3	-1.09954
1500253	1501002	+	249	CDS	STM14_1705	ssaJ	needle complex inner membrane lipoprotein	25	25	7279	27	27	5963	-2	0.2879
1501020	1501568	+	182	CDS	STM14_1706	-	putative cytoplasmic protein	35	32	21066	37	35	12442	-2	0.759766
1501565	1502239	+	224	CDS	STM14_1707	ssaK	type III secretion system apparatus protein	17	17	2611	22	22	4900	-5	-0.907627
1502205	1503221	+	338	CDS	STM14_1708	ssaL	type III secretion system apparatus protein	21	30	3593	27	38	7955	-6	-1.14627
1503279	1503647	+	122	CDS	STM14_1709	ssaM	type III secretion system apparatus protein	13	5	5620	23	11	1780	-10	1.65895
1503632	1505677	+	681	CDS	STM14_1710	ssaV	secretion system apparatus protein SsaV	29	66	11782	32	74	21864	-3	-0.89185
1505667	1506968	+	433	CDS	STM14_1711	ssaN	type III secretion system ATPase	11	15	1420	12	16	2790	-1	-0.973359
1506971	1507348	+	125	CDS	STM14_1712	ssaO	type III secretion system apparatus protein	12	8	1766	11	7	3706	1	-1.06856
1507329	1507703	+	124	CDS	STM14_1713	ssaP	type III secretion system apparatus protein	18	13	1642	19	14	3286	-1	-1
1507684	1508652	+	322	CDS	STM14_1714	ssaQ	type III secretion system protein	15	20	2453	17	24	6020	-2	-1.29463
1508720	1509367	+	215	CDS	STM14_1715	ssaR	type III secretion system protein	12	12	2525	18	17	5190	-6	-1.03888
1509364	1509630	+	88	CDS	STM14_1716	ssaS	type III secretion system apparatus protein	17	13	2226	21	15	5254	-4	-1.23831
1509631	1510410	+	259	CDS	STM14_1717	ssaT	type III secretion system apparatus protein	9	9	1113	12	12	2080	-3	-0.900834
1510407	1511465	+	352	CDS	STM14_1718	ssaU	secretion system apparatus protein SsaU	27	30	6359	25	28	12851	2	-1.01478
1511477	1511602	+	41	CDS	STM14_1719	-	hypothetical protein	9	3	581	11	5	1338	-2	-1.20099
1511610	1511686	-	77	RNA	STM14_1720	valW	Val tRNA	6	2	216	6	2	451	0	-1.05543
1511710	1511786	-	77	RNA	STM14_1721	valV	Val tRNA	6	0	0	6	0	0	0	#DIV/0!
1511938	1513311	-	457	CDS	STM14_1722	ydhE	multidrug efflux protein	7	12	1729	10	17	3908	-3	-1.17566
1513528	1514169	+	213	CDS	STM14_1723	ribE	riboflavin synthase subunit alpha	0	0	0	0	0	0	0	#DIV/0!
1514211	1515359	-	382	CDS	STM14_1724	cfa	cyclopropane fatty acyl phospholipid synthase	16	17	1496	17	18	4727	-1	-1.65885
1515649	1516854	-	401	CDS	STM14_1725	ydhC	inner membrane transport protein YdhC	4	7	606	5	7	1370	-1	-1.17441
1516967	1517899	+	310	CDS	STM14_1726	ydhB	putative DNA-binding transcriptional regulator	2	2	188	4	4	462	-2	-1.28951
1517896	1518921	-	341	CDS	STM14_1727	purR	DNA-binding transcriptional repressor PurR	6	7	421	7	8	596	-1	-0.498069
1519171	1519452	+	93	CDS	STM14_1728	-	hypothetical protein	2	2	199	3	2	222	-1	-0.15056
1519389	1519970	-	193	CDS	STM14_1729	sodB	superoxide dismutase	3	3	220	3	3	426	0	-0.946807
1520097	1520951	-	284	CDS	STM14_1730	ydhO	putative cell wall-associated hydrolase	4	4	224	4	4	434	0	-0.94777
1521253	1521600	+	115	CDS	STM14_1731	ydhD	hypothetical protein	3	2	141	4	3	476	-1	-1.74507
1521678	1522325	-	215	CDS	STM14_1732	rnt	ribonuclease T	0	0	0	1	1	23	-1	-4.52356
1522426	1522833	-	135	CDS	STM14_1733	gloA	glyoxalase I	5	4	324	6	5	849	-1	-1.38532
1522902	1523999	-	365	CDS	STM14_1734	nemA	N-ethylmaleimide reductase	4	6	464	4	6	920	0	-0.984403
1524058	1524657	-	199	CDS	STM14_1735	ydhM	putative transcriptional repressor	3	3	157	5	5	565	-2	-1.83833
1524760	1524999	+	79	CDS	STM14_1736	ydhL	putative oxidoreductase	1	0	0	4	1	42	-3	-5.39232
1525050	1525946	+	298	CDS	STM14_1737	ydhF	putative aldo/keto reductase	3	3	504	7	8	1347	-4	-1.41539
1526026	1526547	+	173	CDS	STM14_1738	sodC_2	superoxide dismutase	3	3	256	4	4	556	-1	-1.11332
1526523	1528562	-	679	CDS	STM14_1739	-	putative inner membrane protein	7	15	1634	8	16	3324	-1	-1.02363
1528562	1529458	-	298	CDS	STM14_1740	ydhJ	putative multidrug resistance efflux pump	5	5	1022	4	4	2035	1	-0.992223
1529425	1529661	-	78	CDS	STM14_1741	ydhI	putative inner membrane protein	3	2	209	2	2	416	1	-0.986194
1529862	1530296	+	144	CDS	STM14_1742	slyA	transcriptional regulator SlyA	1	0	0	2	1	123	-1	-6.94251
1530344	1530811	-	155	CDS	STM14_1743	slyB	putative outer membrane lipoprotein	7	6	432	9	8	1062	-2	-1.29434
1531083	1532204	+	373	CDS	STM14_1744	anmK	anhydro-N-acetylmuramic acid kinase	8	9	785	10	11	1339	-2	-0.768555
1532292	1532621	+	109	CDS	STM14_1745	mliC	lysozyme inhibitor	3	3	254	3	3	630	0	-1.30485
1532680	1533336	+	218	CDS	STM14_1746	pdxH	pyridoxamine 5'-phosphate oxidase	0	0	0	0	0	0	0	#DIV/0!
1533463	1534737	+	424	CDS	STM14_1747	tyrS	tyrosyl-tRNA synthetase	0	0	0	0	0	0	0	#DIV/0!
1534797	1535657	+	286	CDS	STM14_1748	pdxY	pyridoxamine kinase	5	5	368	7	7	858	-2	-1.21736
1535716	1536321	-	201	CDS	STM14_1749	gst	glutathionine S-transferase	4	3	438	4	3	1265	0	-1.52684
1536426	1537931	-	501	CDS	STM14_1750	tppB	putative tripeptide transporter permease	3	4	445	4	5	1335	-1	-1.58172
1538110	1538277	+	55	CDS	STM14_1751	-	hypothetical protein	1	0	0	2	0	0	-1	#DIV/0!
1538533	1539168	-	211	CDS	STM14_1752	nth	endonuclease III	2	2	183	2	2	519	0	-1.49603
1539168	1539860	-	230	CDS	STM14_1753	ydgQ	SoxR-reducing system protein RsxE	0	0	0	0	0	0	0	#DIV/0!
1539863	1540483	-	206	CDS	STM14_1754	ydgP	electron transport complex protein RnfG	1	1	34	3	3	183	-2	-2.38642
1540487	1541545	-	352	CDS	STM14_1755	rnfD	electron transport complex protein RnfD	4	4	249	4	4	836	0	-1.74157
1541546	1543753	-	735	CDS	STM14_1756	-	electron transport complex protein RnfC	5	10	621	6	13	2192	-1	-1.81726
1543746	1544324	-	192	CDS	STM14_1757	ydgM	electron transport complex protein RnfB	2	2	143	3	3	483	-1	-1.74595
1544324	1544905	-	193	CDS	STM14_1758	-	Na(+)-translocating NADH-quinone reductase subunit E	4	4	254	7	7	1241	-3	-2.28293
1544982	1545422	-	146	CDS	STM14_1759	ydgK	putative inner membrane protein	3	3	144	4	4	386	-1	-1.41255
1545511	1545741	-	76	CDS	STM14_1760	ydgT	oriC-binding nucleoid-associated protein	3	2	124	5	2	236	-2	-0.916859
1546024	1546185	-	53	CDS	STM14_1761	-	hypothetical protein	3	0	0	3	0	0	0	#DIV/0!
1546357	1547397	+	346	CDS	STM14_1762	ydgJ	putative oxidoreductase	0	0	0	1	1	70	-1	-6.12928
1547472	1548473	-	333	CDS	STM14_1763	add	adenosine deaminase	4	4	454	4	4	1051	0	-1.20782
1548438	1548683	+	81	CDS	STM14_1764	-	hypothetical protein	0	0	0	0	0	0	0	#DIV/0!
1549052	1549171	-	39	CDS	STM14_1767	-	hypothetical protein	0	0	0	0	0	0	0	#DIV/0!
1549177	1550685	-	502	CDS	STM14_1768	ydgA	putative periplasmic protein	6	7	1142	7	8	3112	-1	-1.44502
1550788	1551963	-	391	CDS	STM14_1769	manA	mannose-6-phosphate isomerase	3	3	101	3	5	533	0	-2.38557
1552163	1553809	+	548	CDS	STM14_1770	fumA	fumarase A	3	5	345	4	8	890	-1	-1.36303
1553745	1553906	+	53	CDS	STM14_1771	-	fumarase A	5	1	102	5	1	84	0	0.294183
1553977	1555380	+	467	CDS	STM14_1772	fumC	fumarate hydratase	6	8	1362	8	10	1813	-2	-0.411593
1555377	1556306	-	309	CDS	STM14_1773	tus	DNA replication terminus site-binding protein	2	2	442	4	4	866	-2	-0.96706
1556382	1557683	-	433	CDS	STM14_1774	rstB	sensor protein RstB	3	4	448	4	5	705	-1	-0.650908
1557794	1559500	-	568	CDS	STM14_1775	-	putative periplasmic protein	6	12	2372	8	14	5652	-2	-1.25205
1559385	1559690	-	101	CDS	STM14_1776	-	outer membrane protein	12	8	1430	13	9	3501	-1	-1.29074
1559653	1560786	-	377	CDS	STM14_1777	ompN	outer membrane protein N precursor	21	28	3071	27	39	6345	-6	-1.04644
1561266	1561997	-	243	CDS	STM14_1779	rstA	DNA-binding transcriptional regulator RstA	5	5	636	6	6	1608	-1	-1.3359
1562124	1562459	+	111	CDS	STM14_1780	ydgC	putative inner membrane protein	10	5	659	12	6	1737	-2	-1.39606
1562521	1563903	-	460	CDS	STM14_1781	ydgI	putative amino acid transporter	4	6	881	5	7	2012	-1	-1.18978
1563882	1564016	-	44	CDS	STM14_1782	-	putative amino acid permease	1	0	0	1	0	0	0	#DIV/0!
1563914	1564087	-	57	CDS	STM14_1783	-	hypothetical protein	1	0	0	1	0	0	0	#DIV/0!
1564099	1564224	+	41	CDS	STM14_1784	-	hypothetical protein	1	0	0	1	0	0	0	#DIV/0!
1564202	1565146	-	314	CDS	STM14_1785	ydgH	putative periplasmic protein	6	6	678	6	6	1448	0	-1.09258
1565234	1565359	+	41	CDS	STM14_1786	-	hypothetical protein	2	1	62	2	1	91	0	-0.530515
1565673	1567202	+	509	CDS	STM14_1787	pntA	NAD(P) transhydrogenase subunit alpha	9	13	1882	11	15	3401	-2	-0.852926
1567213	1568601	+	462	CDS	STM14_1788	pntB	pyridine nucleotide transhydrogenase	4	5	1332	4	5	2439	0	-0.871613
1568776	1569810	-	344	CDS	STM14_1789	tqsA	putative transport protein	11	12	1416	12	13	2521	-1	-0.831156
1569946	1570116	+	56	CDS	STM14_1790	-	hypothetical protein	16	7	901	17	7	2230	-1	-1.30584
1570228	1570590	+	120	CDS	STM14_1791	ydgF	multidrug efflux system protein MdtJ	18	12	3155	21	15	5357	-3	-0.763328
1570577	1570906	+	109	CDS	STM14_1792	ydgE	multidrug efflux system protein MdtI	4	4	370	4	4	794	0	-1.09772
1570946	1571767	-	273	CDS	STM14_1793	-	putative protease	1	1	20	1	1	133	0	-2.66297
1571734	1572027	-	97	CDS	STM14_1794	-	hypothetical protein	4	2	247	3	2	508	1	-1.03449
1572036	1572284	-	82	CDS	STM14_1795	-	acid shock protein precursor	4	2	104	4	2	294	0	-1.48543
1572462	1572653	-	63	CDS	STM14_1796	-	hypothetical protein	8	6	1270	8	6	3052	0	-1.26379
1572679	1573932	-	417	CDS	STM14_1797	ynfM	putative transport protein	5	6	2714	5	6	4359	0	-0.683045
1574052	1574951	+	299	CDS	STM14_1798	ynfL	putative transcriptional regulator	5	6	1590	6	7	2522	-1	-0.664634
1575079	1576299	+	406	CDS	STM14_1799	mlc	pts operon transcriptional repressor	4	5	741	5	6	2239	-1	-1.59336
1576425	1577120	+	231	CDS	STM14_1800	bioD_2	putative dithiobiotin synthetase	5	5	813	5	5	2399	0	-1.55933
1577076	1578329	-	417	CDS	STM14_1801	-	putative voltage-gated ClC-type chloride channel ClcB	5	5	594	5	5	924	0	-0.635003
1578501	1579649	-	382	CDS	STM14_1802	-	proline/glycine betaine transport system	4	6	1076	4	7	2192	0	-1.02523
1579649	1580296	-	215	CDS	STM14_1803	-	putative ABC transporter permease component	3	3	244	5	5	615	-2	-1.3278
1580306	1581208	-	300	CDS	STM14_1804	-	putative ABC transporter periplasmic component	6	6	1297	7	7	2464	-1	-0.924712
1581237	1581947	-	236	CDS	STM14_1805	-	putative transport system permease component	4	4	322	6	6	880	-2	-1.44597
1582252	1582866	-	204	CDS	STM14_1806	ynfI	twin-argninine leader-binding protein DmsD	2	2	321	2	2	605	0	-0.909874
1582909	1583766	-	285	CDS	STM14_1807	-	putative dimethylsulfoxide reductase	5	5	225	5	6	617	0	-1.44895
1583768	1584385	-	205	CDS	STM14_1808	-	putative dimethyl sulphoxide reductase	3	3	855	4	4	1682	-1	-0.974495
1584396	1586831	-	811	CDS	STM14_1809	-	putative dimethyl sulphoxide reductase	5	9	1456	6	13	3085	-1	-1.08227
1586812	1587033	-	73	CDS	STM14_1810	-	putative dimethyl sulphoxide reductase subunit A	0	0	0	0	0	0	0	#DIV/0!
1586930	1589371	-	813	CDS	STM14_1811	-	putative dimethyl sulphoxide reductase chain A1	9	12	1913	10	16	3320	-1	-0.794592
1589525	1589833	-	102	CDS	STM14_1812	ynfD	putative outer membrane protein	4	0	0	4	1	25	0	-4.64386
1589937	1590647	+	236	CDS	STM14_1813	ynfC	hypothetical protein	1	1	23	1	1	48	0	-1
1590688	1591248	-	186	CDS	STM14_1814	speG	spermidine N1-acetyltransferase	2	1	76	4	3	171	-2	-1.15107
1591284	1591625	-	113	CDS	STM14_1815	ynfB	hypothetical protein	3	2	131	3	2	266	0	-1.01089
1591641	1591757	-	38	CDS	STM14_1816	-	hypothetical protein	5	2	211	7	2	314	-2	-0.5667
1591778	1592104	+	108	CDS	STM14_1817	ynfA	hypothetical protein	3	1	20	4	2	71	-1	-1.75743
1592226	1593440	+	404	CDS	STM14_1818	rspA	putative dehydratase	5	7	1068	8	10	2515	-3	-1.2343
1593451	1594470	+	339	CDS	STM14_1819	rspB	putative dehydrogenase	7	7	662	7	7	2036	0	-1.61866
1595845	1596036	+	63	CDS	STM14_1821	-	putative membrane transport protein	5	0	0	7	0	0	-2	#DIV/0!
1596047	1597513	+	488	CDS	STM14_1822	ydfI	putative mannitol dehydrogenase	5	8	1121	7	11	3300	-2	-1.55639
1597580	1597783	-	67	CDS	STM14_1823	ydfZ	putative cytoplasmic protein	1	1	209	1	1	642	0	-1.61218
1597964	1598650	-	228	CDS	STM14_1824	ydfH	putative regulatory protein	3	2	46	3	2	94	0	-1
1598780	1599541	-	253	CDS	STM14_1825	ydfG	3-hydroxy acid dehydrogenase	7	7	577	7	7	912	0	-0.657964
1599665	1601707	+	680	CDS	STM14_1826	dcp	dipeptidyl carboxypeptidase II	7	11	863	10	17	2271	-3	-1.39422
1601704	1601919	-	71	CDS	STM14_1827	-	hypothetical protein	5	1	31	8	2	86	-3	-1.42626
1601786	1601923	+	45	CDS	STM14_1828	-	peptidyl-dipeptidase dcp	5	1	31	8	1	31	-3	0.0458037
1602052	1602234	+	60	CDS	STM14_1829	-	putative cytoplasmic protein	13	9	1506	17	11	3287	-4	-1.12509
1602354	1602881	-	175	CDS	STM14_1830	ydeJ	competence damage-inducible protein A	18	17	2012	26	22	4535	-8	-1.17176
1602970	1603068	-	32	CDS	STM14_1831	-	hypothetical protein	20	2	145	23	2	280	-3	-0.939458
1603308	1603700	+	130	CDS	STM14_1832	ydeI	hypothetical protein	14	9	973	16	10	2308	-2	-1.24465
1603865	1604014	-	49	CDS	STM14_1833	-	conserved hypothetical protein	13	2	241	14	2	649	-1	-1.42321
1604391	1605578	-	395	CDS	STM14_1834	ydeE	putative MFS-type transporter YdeE	11	13	1179	14	16	2957	-3	-1.32535
1605806	1606708	+	300	CDS	STM14_1835	ydeD	O-acetylserine/cysteine export protein	4	4	649	6	7	1329	-2	-1.03183
1606827	1607042	-	71	CDS	STM14_1836	marB	hypothetical protein	2	1	115	2	1	124	0	-0.0962153
1607071	1607454	-	127	CDS	STM14_1837	marA	DNA-binding transcriptional activator MarA	2	1	38	2	1	166	0	-2.08964
1607474	1607908	-	144	CDS	STM14_1838	marR	DNA-binding transcriptional repressor MarR	7	5	222	7	5	674	0	-1.5957
1608167	1608832	+	221	CDS	STM14_1839	marC	multiple drug resistance protein MarC	2	1	28	4	3	182	-2	-2.64981
1608879	1610069	-	396	CDS	STM14_1840	ydeA	sugar efflux transporter	7	7	632	10	10	1431	-3	-1.17675
1610185	1611057	-	290	CDS	STM14_1841	yneJ	putative transcriptional regulator	2	2	186	5	5	916	-3	-2.29231
1611160	1612548	+	462	CDS	STM14_1842	yneI	putative succinate-semialdehyde dehydrogenase	4	4	376	3	3	530	1	-0.491428
1612621	1613547	+	308	CDS	STM14_1843	yneH	glutaminase	4	4	748	5	5	2050	-1	-1.45259
1613547	1613906	+	119	CDS	STM14_1844	yneG	putative cytoplasmic protein	4	1	32	4	2	157	0	-2.25023
1614130	1615077	+	315	CDS	STM14_1845	-	putative inner membrane protein	7	9	1366	11	14	3456	-4	-1.33809
1615133	1615675	-	180	CDS	STM14_1846	-	putative outer membrane protein	12	9	1427	18	14	3848	-6	-1.43011
1615524	1615850	+	108	CDS	STM14_1847	-	putative inner membrane protein	9	8	1045	16	12	3127	-7	-1.5799
1616392	1617510	+	372	CDS	STM14_1848	-	putative outer membrane protein	26	31	3881	29	35	9734	-3	-1.32623
1617651	1617992	-	113	CDS	STM14_1849	-	putative hydrogenase	13	9	1247	13	9	2643	0	-1.08256
1618005	1618892	-	295	CDS	STM14_1850	-	putative dehydrogenase protein	6	6	616	7	7	1457	-1	-1.23966
1618880	1619941	-	353	CDS	STM14_1851	-	putative hydrogenase	7	9	574	6	9	1181	1	-1.03838
1619959	1620369	-	136	CDS	STM14_1852	-	putative hydrogenase	3	2	173	6	4	442	-3	-1.34496
1620366	1620665	-	99	CDS	STM14_1853	-	putative hydrogenase protein	2	1	131	5	2	256	-3	-0.955606
1620665	1621273	-	202	CDS	STM14_1854	-	putative hydrogenase maturation protease	7	6	419	10	8	1064	-3	-1.34104
1621279	1622022	-	247	CDS	STM14_1855	-	putative Ni/Fe hydrogenase 1 b-type cytochrome subunit	3	3	1023	4	4	1861	-1	-0.861862
1621973	1623775	-	600	CDS	STM14_1856	-	putative hydrogenase-1 large subunit	5	10	1366	7	13	4602	-2	-1.75125
1623778	1624881	-	367	CDS	STM14_1857	-	putative hydrogenase-1 small subunit	6	7	628	9	11	1592	-3	-1.33971
1625009	1625161	-	50	CDS	STM14_1858	-	hypothetical protein	9	1	420	14	2	609	-5	-0.532622
1625310	1626401	+	363	CDS	STM14_1859	-	putative hydrolase	23	28	3006	24	30	6969	-1	-1.21263
1626447	1627238	+	263	CDS	STM14_1860	-	putative regulatory protein	13	11	1786	17	15	3566	-4	-0.996767
1627297	1628322	-	341	CDS	STM14_1861	-	putative zinc-binding dehydrogenase	16	17	2253	19	20	5449	-3	-1.2735
1628297	1629583	-	428	CDS	STM14_1862	-	putative transport protein	33	49	5176	33	52	11915	0	-1.20259
1629760	1631316	-	518	CDS	STM14_1863	pqaA	PhoPQ-regulated protein	18	25	1991	20	28	5072	-2	-1.34834
1631386	1632627	-	413	CDS	STM14_1864	-	putative multidrug efflux protein	14	16	1835	15	17	4380	-1	-1.25436
1632617	1634125	-	502	CDS	STM14_1865	-	hypothetical protein	5	7	689	5	6	1555	0	-1.17225
1634170	1634658	+	162	CDS	STM14_1866	-	putative transcriptional regulator	12	10	1462	13	11	2963	-1	-1.01813
1634718	1634879	-	53	CDS	STM14_1867	-	hypothetical protein	18	4	796	20	5	2053	-2	-1.36508
1634851	1635930	+	359	CDS	STM14_1868	-	putative S-adenosylmethionine/tRNA-ribosyltransferase-isomerase	16	21	1986	17	24	5046	-1	-1.34455
1635982	1636371	-	129	CDS	STM14_1869	-	putative translation initiation inhibitor	10	3	519	13	5	1133	-3	-1.12356
1636542	1636826	-	94	CDS	STM14_1870	-	putative cytoplasmic protein	9	9	2427	12	12	5197	-3	-1.09791
1636816	1637064	-	82	CDS	STM14_1871	-	putative cytoplasmic protein	8	0	0	10	0	0	-2	#DIV/0!
1637216	1637431	+	71	CDS	STM14_1872	-	putative phage-related secreted protein	12	6	5458	14	6	12797	-2	-1.2291
1637421	1637753	+	110	CDS	STM14_1873	-	hypothetical protein	17	6	761	18	7	1780	-1	-1.22401
1637896	1638804	+	302	CDS	STM14_1874	-	putative cytoplasmic protein	31	34	6138	34	37	12997	-3	-1.0821
1639903	1640112	-	69	CDS	STM14_1876	-	hypothetical protein	6	2	313	6	2	572	0	-0.865251
1640382	1641848	-	488	CDS	STM14_1877	-	putative coiled-coil protein	9	9	559	11	11	1129	-2	-1.01155
1642107	1643114	+	335	CDS	STM14_1878	-	putative transcriptional regulator	6	7	525	7	8	1029	-1	-0.968108
1643258	1644709	+	483	CDS	STM14_1879	-	putative Na+/H+ antiporter	9	13	2028	11	16	5080	-2	-1.32406
1644722	1645924	+	400	CDS	STM14_1880	-	putative aminotransferase	6	7	685	7	7	1158	-1	-0.755355
1646037	1648112	-	691	CDS	STM14_1881	-	putative glycosyl hydrolase	6	11	1579	6	11	3076	0	-0.961131
1648169	1650697	-	842	CDS	STM14_1882	-	putative glycosyl hydrolase	4	8	902	6	13	1990	-2	-1.13997
1650694	1652478	-	594	CDS	STM14_1883	-	putative alpha amylase	7	12	798	8	15	2192	-1	-1.45598
1652607	1653392	-	261	CDS	STM14_1884	-	putative lipoprotein	7	7	395	10	10	1144	-3	-1.53051
1653535	1653864	-	109	CDS	STM14_1885	hdeB	acid-resistance protein	14	13	1214	16	16	3138	-2	-1.36889
1654214	1654645	-	143	CDS	STM14_1886	osmC	putative envelope protein	10	8	493	12	8	1082	-2	-1.13112
1655158	1655373	+	71	CDS	STM14_1887	yddX	biofilm-dependent modulation protein	17	12	2981	23	17	12346	-6	-2.04969
1655468	1655611	+	47	CDS	STM14_1888	rpsV	30S ribosomal subunit S22	17	5	646	21	8	2022	-4	-1.64395
1655788	1657485	+	565	CDS	STM14_1889	sfcA	malate dehydrogenase	10	14	1179	14	20	3123	-4	-1.40415
1657503	1657634	+	43	CDS	STM14_1890	-	hypothetical protein	5	2	97	6	2	330	-1	-1.75161
1657771	1658781	+	336	CDS	STM14_1891	adhP	alcohol dehydrogenase	6	6	696	6	6	1502	0	-1.10765
1658872	1659528	-	218	CDS	STM14_1892	fdnI	formate dehydrogenase-N subunit gamma	8	8	942	12	12	2439	-4	-1.37096
1659521	1660405	-	294	CDS	STM14_1893	fdnH	formate dehydrogenase-N beta subunit	6	6	1228	8	9	1515	-2	-0.301833
1660419	1663466	-	1015	CDS	STM14_1894	fdnG	formate dehydorgenase-N alpha subunit	6	17	1794	8	21	4689	-2	-1.3853
1663489	1663641	+	50	CDS	STM14_1895	-	hypothetical protein	6	1	23	7	1	72	-1	-1.58496
1663744	1664625	+	293	CDS	STM14_1896	yddG	hypothetical protein	22	28	2586	28	33	6692	-6	-1.37116
1664885	1665067	-	60	CDS	STM14_1897	-	hypothetical protein	5	0	0	5	0	0	0	#DIV/0!
1665150	1666238	+	362	CDS	STM14_1898	nmpC	putative outer membrane porin precursor	7	7	449	8	8	1026	-1	-1.18903
1666322	1666762	+	146	CDS	STM14_1899	-	putative cytoplasmic protein	2	1	77	2	1	252	0	-1.69188
1666787	1668274	-	495	CDS	STM14_1900	smvA	methyl viologen resistance	4	4	346	6	8	1093	-2	-1.65529
1668391	1668969	+	192	CDS	STM14_1901	-	putative transcriptional regulator	6	5	482	5	4	1762	1	-1.86712
1668962	1669093	+	43	CDS	STM14_1902	-	hypothetical protein	5	1	220	5	1	306	0	-0.469485
1669184	1670572	+	462	CDS	STM14_1903	narU	nitrate extrusion protein	10	13	915	12	15	2359	-2	-1.36476
1670559	1670702	-	47	CDS	STM14_1904	-	hypothetical protein	1	0	0	2	1	36	-1	-5.16993
1670664	1674404	+	1246	CDS	STM14_1905	narZ	nitrate reductase 2 alpha subunit	5	11	907	5	15	2012	0	-1.14787
1674401	1675945	+	514	CDS	STM14_1906	narY	nitrate reductase 2 beta subunit	1	2	264	1	2	336	0	-0.342469
1675945	1676640	+	231	CDS	STM14_1907	narW	nitrate reductase 2 delta subunit	1	1	63	3	3	135	-2	-1.07682
1676637	1677317	+	226	CDS	STM14_1908	narV	nitrate reductase 2 gamma subunit	5	5	533	7	7	1175	-2	-1.13775
1677423	1678316	+	297	CDS	STM14_1909	yddE	hypothetical protein	6	6	933	6	6	1497	0	-0.68058
1678352	1679197	-	281	CDS	STM14_1910	nhoA	putative arylamine N-acetyltransferase	3	3	163	5	5	443	-2	-1.43361
1679194	1679457	-	87	CDS	STM14_1911	-	hypothetical protein	4	2	350	6	2	635	-2	-0.855286
1679481	1680113	-	210	CDS	STM14_1912	-	putative cytoplasmic protein	20	18	1859	20	18	3868	0	-1.05629
1680178	1680390	+	70	CDS	STM14_1913	-	hypothetical protein	4	2	112	4	2	252	0	-1.1571
1680335	1680472	-	45	CDS	STM14_1914	-	hypothetical protein	2	0	0	2	0	0	0	#DIV/0!
1680342	1680476	+	44	CDS	STM14_1915	-	hypothetical protein	2	0	0	2	0	0	0	#DIV/0!
1680626	1682119	+	497	CDS	STM14_1916	ansP	L-asparagine transport protein	2	2	113	2	3	339	0	-1.57225
1682196	1682417	-	73	CDS	STM14_1917	-	putative outer membrane lipoprotein	1	1	26	5	2	78	-4	-1.53051
1682562	1683623	-	353	CDS	STM14_1918	-	putative periplasmic protein	7	8	1122	7	8	2073	0	-0.884362
1683664	1683783	-	39	CDS	STM14_1919	-	hypothetical protein	4	1	21	4	1	20	0	0.137504
1683887	1686007	+	706	CDS	STM14_1920	yncD	putative outer membrane receptor	4	7	684	5	7	1392	-1	-1.02298
1686074	1686739	-	221	CDS	STM14_1921	yncC	putative DNA-binding transcriptional regulator	30	28	3740	38	35	11645	-8	-1.63821
1686850	1686969	+	39	CDS	STM14_1922	-	hypothetical protein	7	1	46	12	1	199	-5	-2.08204
1686958	1687080	-	40	CDS	STM14_1923	-	hypothetical protein	6	0	0	10	0	0	-4	#DIV/0!
1687073	1688143	-	356	CDS	STM14_1924	yncB	putative NADP-dependent oxidoreductase	3	3	161	6	7	649	-3	-2.00222
1688322	1688837	+	171	CDS	STM14_1925	yncA	putative acyltransferase	5	4	324	7	6	985	-2	-1.59968
1688837	1689286	+	149	CDS	STM14_1926	ydcZ	putative inner membrane protein	1	0	0	3	2	65	-2	-6.02237
1689291	1689524	-	77	CDS	STM14_1927	ydcY	putative cytoplasmic protein	1	0	0	1	0	0	0	#DIV/0!
1689748	1691067	+	439	CDS	STM14_1928	srfA	putative virulence protein	5	6	784	6	7	1321	-1	-0.750866
1691072	1694053	+	993	CDS	STM14_1929	srfB	putative virulence protein	6	10	733	6	13	1659	0	-1.17646
1694050	1696194	+	714	CDS	STM14_1930	srfC	putative virulence protein	4	6	633	4	8	975	0	-0.620919
1696239	1696502	-	87	CDS	STM14_1931	ydcX	putative inner membrane protein	3	3	368	3	2	903	0	-1.29111
1696602	1696706	+	34	CDS	STM14_1932	-	hypothetical protein	1	0	0	2	0	0	-1	#DIV/0!
1696703	1696807	+	34	CDS	STM14_1933	-	hypothetical protein	1	0	0	2	1	28	-1	-4.80735
1696811	1698235	-	474	CDS	STM14_1934	ydcW	gamma-aminobutyraldehyde dehydrogenase	3	4	281	4	5	911	-1	-1.69176
1698371	1699795	-	474	CDS	STM14_1935	ydcR	putative regulatory protein	6	8	1011	6	8	2215	0	-1.1301
1699931	1700701	-	256	CDS	STM14_1936	pdgL	periplasmic dipeptidase precursor	15	15	6918	19	19	11575	-4	-0.742377
1700960	1701190	-	76	CDS	STM14_1937	-	putative inner membrane protein	15	6	1010	21	7	2160	-6	-1.09525
1701223	1701621	-	132	CDS	STM14_1938	ugtL	hypothetical protein	8	3	171	9	3	483	-1	-1.48961
1701681	1701785	-	34	CDS	STM14_1939	-	hypothetical protein	6	0	0	7	0	0	-1	#DIV/0!
1702158	1703108	+	316	CDS	STM14_1940	sifB	secreted effector protein	12	13	1462	12	13	2399	0	-0.713503
1703382	1703612	+	76	CDS	STM14_1941	yncJ	putative periplasmic protein	4	2	137	4	2	466	0	-1.75566
1703613	1705577	-	654	CDS	STM14_1942	ydcP	putative collagenase	8	12	1600	8	13	3361	0	-1.06992
1705656	1706192	-	178	CDS	STM14_1943	ydcN	putative repressor	1	1	50	1	1	35	0	0.543142
1706283	1707461	+	392	CDS	STM14_1944	-	putative benzoate membrane transport protein	0	0	0	2	2	77	-2	-6.26679
1707515	1708183	-	222	CDS	STM14_1945	-	putative outer membrane lipoprotein	4	3	353	6	5	985	-2	-1.47637
1708339	1708935	-	198	CDS	STM14_1946	tehB	tellurite resistance protein TehB	10	10	1158	16	16	3033	-6	-1.38786
1708922	1709935	-	337	CDS	STM14_1947	tehA	potassium-tellurite ethidium and proflavin transporter	6	7	529	9	11	1443	-3	-1.44501
1710042	1711022	+	326	CDS	STM14_1948	ydcK	putative nucleoside-diphosphate-sugar pyrophosphorylase	3	3	289	4	4	490	-1	-0.756729
1711019	1711558	-	179	CDS	STM14_1949	rimL	ribosomal-protein-L7/L12-serine acetyltransferase	4	4	357	4	3	450	0	-0.329965
1711642	1711749	+	35	CDS	STM14_1950	-	hypothetical protein	1	0	0	2	0	0	-1	#DIV/0!
1711775	1712893	+	372	CDS	STM14_1951	-	putative cellulase protein	6	6	419	7	8	1128	-1	-1.42531
1712890	1713171	+	93	CDS	STM14_1952	-	putative PTS system enzymeIIB component	3	2	301	3	2	554	0	-0.875337
1713182	1714495	+	437	CDS	STM14_1953	-	putative PTS system enzyme IIC component	3	4	253	5	6	742	-2	-1.54659
1714509	1715315	+	268	CDS	STM14_1954	-	putative nucleoside triphosphatase	6	6	831	7	7	2388	-1	-1.52115
1715447	1715884	+	145	CDS	STM14_1955	-	putative sugar-specific PTS enzyme II	1	1	54	3	2	80	-2	-0.540568
1715896	1716528	+	210	CDS	STM14_1956	-	ribulose-phosphate 3-epimerase	1	1	81	1	1	365	0	-2.1542
1716544	1717335	+	263	CDS	STM14_1957	-	putative transcriptional repressor of sgc operon	4	4	251	4	4	436	0	-0.790904
1717335	1717772	+	145	CDS	STM14_1958	-	cryptic aminoglycoside resistance protein	3	3	496	3	3	1278	0	-1.36257
1717819	1719021	-	400	CDS	STM14_1959	-	putative oxidase	28	36	4086	31	42	9775	-3	-1.25805
1719033	1719608	-	191	CDS	STM14_1960	-	putative periplasmic protein	11	10	1148	17	15	2865	-6	-1.31816
1719701	1719814	+	37	CDS	STM14_1961	-	hypothetical protein	4	2	224	6	3	657	-2	-1.54597
1719804	1721459	-	551	CDS	STM14_1962	mdoD	glucan biosynthesis protein D	5	9	729	6	10	1377	-1	-0.91556
1721679	1723187	-	502	CDS	STM14_1963	-	putative carboxylesterase	7	9	554	8	11	1284	-1	-1.21009
1723236	1724579	-	447	CDS	STM14_1964	-	putative cytoplasmic protein	3	5	802	4	7	2172	-1	-1.43555
1724872	1725795	+	307	CDS	STM14_1965	ydcI	putative transcriptional regulator	5	5	353	5	5	1018	0	-1.52392
1725856	1727481	-	541	CDS	STM14_1966	trg	methyl-accepting chemotaxis protein III	7	10	747	9	12	1979	-2	-1.40366
1727480	1727695	+	71	CDS	STM14_1967	-	hypothetical protein	3	0	0	3	0	0	0	#DIV/0!
1727650	1728768	-	372	CDS	STM14_1968	-	alcohol dehydrogenase class III	12	14	2479	14	16	4857	-2	-0.969725
1728800	1729075	-	91	CDS	STM14_1969	-	putative cytoplasmic protein	3	1	100	4	2	194	-1	-0.941701
1729598	1729999	+	133	CDS	STM14_1970	-	putative dipicolinate reductase	19	14	2402	27	19	5031	-8	-1.06601
1730128	1730844	-	238	CDS	STM14_1971	-	putative inner membrane protein	13	12	1039	17	16	1850	-4	-0.830942
1731028	1731132	-	34	CDS	STM14_1972	-	hypothetical protein	9	0	0	10	0	0	-1	#DIV/0!
1731115	1731225	+	36	CDS	STM14_1973	-	hypothetical protein	9	1	104	10	2	233	-1	-1.14994
1731270	1732496	+	408	CDS	STM14_1974	sseJ	secreted effector protein	22	28	2794	27	36	6681	-5	-1.25722
1732617	1732961	-	114	CDS	STM14_1975	-	putative inner membrane protein	17	12	1154	20	13	2549	-3	-1.14204
1733662	1733814	-	50	CDS	STM14_1976	-	hypothetical protein	11	5	316	12	6	636	-1	-1.00454
1733868	1734629	+	253	CDS	STM14_1977	-	putative periplasmic binding protein	20	20	7108	24	24	3987	-4	0.834343
1734636	1735283	+	215	CDS	STM14_1978	-	putative ABC transporter permease component	14	13	1462	14	13	2852	0	-0.963044
1735308	1736039	+	243	CDS	STM14_1979	-	putative ABC-type polar amino acid transport system ATPase component	20	20	2759	23	23	5446	-3	-0.980529
1736036	1736716	+	226	CDS	STM14_1980	-	putative ABC-type transport system membrane component	29	29	8986	35	35	8799	-6	0.0305
1736853	1738403	+	516	CDS	STM14_1981	-	putative inner membrane protein	29	56	21185	33	64	42031	-4	-0.988343
1738867	1739529	+	220	CDS	STM14_1982	-	putative SAM-dependent methyltransferase	19	18	1893	23	22	4452	-4	-1.23302
1739800	1740330	-	176	CDS	STM14_1983	cybB	cytochrome b561	13	12	1369	13	12	3478	0	-1.34408
1740447	1741247	-	266	CDS	STM14_1984	ydcF	putative inner membrane protein	7	7	887	7	7	1956	0	-1.13927
1741311	1745156	-	1281	CDS	STM14_1985	hrpA	ATP-dependent RNA helicase HrpA	7	23	2672	8	27	6011	-1	-1.16915
1745414	1746019	+	201	CDS	STM14_1986	acpD	azoreductase	3	3	1024	3	3	2161	0	-1.07608
1746016	1746465	-	149	CDS	STM14_1987	-	putative inner membrane protein	10	9	594	13	10	1753	-3	-1.55886
1746608	1746931	-	107	CDS	STM14_1988	ydbL	putative periplasmic protein	8	7	723	12	7	1617	-4	-1.15926
1746939	1747130	-	63	CDS	STM14_1989	ynbE	putative outer membrane lipoprotein	7	1	209	9	3	338	-2	-0.686634
1747130	1749766	-	878	CDS	STM14_1990	ydbH	hypothetical protein	8	10	1172	9	12	1971	-1	-0.748725
1750006	1750995	+	329	CDS	STM14_1991	ldhA	D-lactate dehydrogenase	2	2	308	3	3	921	-1	-1.57559
1751106	1751516	+	136	CDS	STM14_1992	hslJ	heat-inducible protein	4	4	308	5	4	528	-1	-0.772931
1751560	1751715	-	51	CDS	STM14_1993	-	putative cytoplasmic protein	1	1	261	2	1	362	-1	-0.466423
1751742	1752041	+	99	CDS	STM14_1994	-	hypothetical protein	1	0	0	2	0	0	-1	#DIV/0!
1752102	1755626	+	1174	CDS	STM14_1995	nifJ	putative pyruvate-flavodoxin oxidoreductase	12	22	3491	13	26	7179	-1	-1.03973
1755685	1755894	-	69	CDS	STM14_1996	-	hypothetical protein	5	2	85	6	1	73	-1	0.23644
1756108	1756542	+	144	CDS	STM14_1997	ynaF	putative universal stress protein	8	5	627	10	5	1301	-2	-1.05078
1756592	1756930	-	112	CDS	STM14_1998	-	putative membrane transporter of cations	13	10	1419	14	10	3287	-1	-1.21088
1757094	1757234	+	46	CDS	STM14_1999	-	Rac prophage; integrase	6	2	221	6	2	425	0	-0.936903
1757286	1758221	+	311	CDS	STM14_2000	ydaO	C32 tRNA thiolase	10	11	3849	11	12	7031	-1	-0.868871
1758265	1759638	-	457	CDS	STM14_2001	dbpA	ATP-dependent RNA helicase DbpA	1	2	107	4	5	241	-3	-1.158
1760125	1761108	-	327	CDS	STM14_2002	zntB	zinc transporter	8	10	855	8	10	2540	0	-1.56915
1761254	1762408	-	384	CDS	STM14_2003	-	putative methyl-accepting chemotaxis protein	19	22	2713	23	27	6522	-4	-1.26489
1762419	1762580	-	53	CDS	STM14_2004	-	conserved hypothetical protein	15	4	298	17	3	493	-2	-0.721442
1762819	1763382	-	187	CDS	STM14_2005	ydaL	hypothetical protein	15	13	1065	15	14	2567	0	-1.26788
1763640	1764155	+	171	CDS	STM14_2006	ogt	O-6-alkylguanine-DNA:cysteine-protein methyltransferase	10	9	679	10	9	1577	0	-1.21358
1764351	1765103	+	250	CDS	STM14_2007	fnr	fumarate/nitrate reduction transcriptional regulator	11	11	585	13	13	1845	-2	-1.65465
1765254	1766201	+	315	CDS	STM14_2008	ydaA	universal stress protein UspE	3	3	268	4	4	624	-1	-1.21394
1766256	1766642	-	128	CDS	STM14_2009	ynaJ	putative inner membrane protein	10	4	594	14	6	1865	-4	-1.64821
1766749	1767780	+	343	CDS	STM14_2010	ynaI	putative integral membrane protein	16	18	1904	19	21	3884	-3	-1.02775
1767866	1768468	-	200	CDS	STM14_2011	-	putative transcriptional regulator	3	3	184	5	4	426	-2	-1.20333
1768512	1769198	+	228	CDS	STM14_2012	-	putative cytoplasmic protein	5	5	270	7	6	722	-2	-1.41371
1769670	1770227	-	185	CDS	STM14_2014	-	putative thiol peroxidase	19	19	3153	27	27	8009	-8	-1.34444
1770326	1771156	-	276	CDS	STM14_2015	-	hypothetical protein	24	24	3296	24	24	6791	0	-1.04247
1771177	1773159	-	660	CDS	STM14_2016	-	invasin-like protein	21	39	4754	26	51	8195	-5	-0.785299
1773234	1774079	-	281	CDS	STM14_2017	-	putative lipoprotein	27	30	5531	33	35	10634	-6	-0.942811
1776945	1777199	-	84	CDS	STM14_2020	-	putative outer membrane lipoprotein	7	7	500	8	7	736	-1	-0.554895
1777310	1777900	-	196	CDS	STM14_2021	-	putative regulatory protein	1	1	119	2	1	146	-1	-0.282934
1777978	1778691	+	237	CDS	STM14_2022	-	oxidoreductase	4	4	442	4	4	1023	0	-1.20743
1778782	1779651	-	289	CDS	STM14_2023	-	putative aldo/keto reductase	25	26	2847	28	30	6315	-3	-1.14883
1779789	1779902	-	37	CDS	STM14_2024	-	hypothetical protein	7	2	215	9	3	616	-2	-1.5119
1779925	1780830	-	301	CDS	STM14_2025	-	putative transcriptional regulator	9	11	811	10	12	1906	-1	-1.231
1780949	1781878	+	309	CDS	STM14_2026	-	putative 2'-hydroxyisoflavone reductase	4	4	329	3	3	515	1	-0.642106
1781975	1783588	-	537	CDS	STM14_2027	mppA	periplasmic murein tripeptide transport protein	21	24	2695	22	26	7453	-1	-1.467
1783778	1784506	+	242	CDS	STM14_2028	ycjI	murein peptide amidase A	4	4	7706	5	5	2276	-1	1.75967
1784481	1785446	-	321	CDS	STM14_2029	ycjG	putative chloromuconate cycloisomerase	4	4	495	4	4	762	0	-0.619451
1785562	1786068	+	168	CDS	STM14_2030	tpx	thiol peroxidase	7	5	634	8	6	1427	-1	-1.16816
1786154	1786342	+	62	CDS	STM14_2031	-	hypothetical protein	14	6	262	18	7	596	-4	-1.18025
1786299	1786757	+	152	CDS	STM14_2032	tnpA_5	transposase	35	26	1417	52	39	3437	-17	-1.27729
1786870	1788411	-	513	CDS	STM14_2033	tyrR	DNA-binding transcriptional regulator TyrR	6	6	505	6	6	1439	0	-1.50786
1788559	1789620	-	353	CDS	STM14_2034	ycjF	hypothetical protein	3	3	439	4	4	1184	-1	-1.42809
1789617	1791020	-	467	CDS	STM14_2035	ycjX	putative ATPase	10	10	2161	10	11	4395	0	-1.0235
1791163	1791477	-	104	CDS	STM14_2036	pspE	thiosulfate:cyanide sulfurtransferase (rhodanese)	14	7	1386	15	9	2561	-1	-0.884739
1791553	1791771	-	72	CDS	STM14_2037	pspD	peripheral inner membrane phage-shock protein	7	1	101	6	1	203	1	-0.992911
1791794	1792153	-	119	CDS	STM14_2038	pspC	DNA-binding transcriptional activator PspC	6	5	551	5	4	1008	1	-0.868755
1792153	1792377	-	74	CDS	STM14_2039	pspB	phage shock protein B	4	2	249	4	2	593	0	-1.2461
1792437	1793105	-	222	CDS	STM14_2040	pspA	phage shock protein PspA	4	4	1016	5	5	2876	-1	-1.49974
1793276	1794256	+	326	CDS	STM14_2041	pspF	phage shock protein operon transcriptional activator	2	3	514	3	4	1042	-1	-1.01671
1794368	1796017	+	549	CDS	STM14_2042	sapA	peptide transport protein	1	1	24	1	1	69	0	-1.46467
1796014	1796979	+	321	CDS	STM14_2043	sapB	peptide transport protein	2	2	79	1	1	143	1	-0.837943
1796966	1797856	+	296	CDS	STM14_2044	sapC	peptide transport protein	1	1	20	2	2	110	-1	-2.38904
1797856	1798848	+	330	CDS	STM14_2045	sapD	peptide transport protein	0	0	0	0	0	0	0	#DIV/0!
1798850	1799656	+	268	CDS	STM14_2046	sapF	peptide transport protein	1	1	26	3	3	136	-2	-2.33258
1799672	1800379	-	235	CDS	STM14_2047	-	hypothetical protein	8	6	386	11	9	1270	-3	-1.71442
1800491	1800637	-	48	CDS	STM14_2048	-	hypothetical protein	9	3	640	11	3	901	-2	-0.491203
1800647	1800769	+	40	CDS	STM14_2049	-	hypothetical protein	16	8	1182	18	9	2176	-2	-0.879228
1800846	1802219	-	457	CDS	STM14_2050	-	putative inner membrane protein	26	28	5116	25	28	9960	1	-0.960848
1802254	1802433	+	59	CDS	STM14_2051	-	hypothetical protein	13	3	317	11	3	587	2	-0.884334
1802408	1802707	+	99	CDS	STM14_2052	ycjE	putative cytoplasmic protein	20	18	3262	25	23	6878	-5	-1.07579
1802825	1803613	+	262	CDS	STM14_2053	fabI	enoyl-(acyl carrier protein) reductase	1	1	100	0	0	0	1	#DIV/0!
1803682	1803798	-	38	CDS	STM14_2054	-	hypothetical protein	1	0	0	0	0	0	1	#DIV/0!
1803813	1804946	+	377	CDS	STM14_2055	yciW	putative cytoplasmic protein	5	6	465	7	8	1139	-2	-1.28937
1805035	1806969	+	644	CDS	STM14_2056	rnb	exoribonuclease II	3	4	531	3	6	1747	0	-1.71538
1807079	1807216	+	45	CDS	STM14_2057	-	hypothetical protein	4	0	0	3	0	0	1	#DIV/0!
1807231	1809213	+	660	CDS	STM14_2058	yciR	RNase II stability modulator	5	8	572	6	11	1615	-1	-1.49493
1809302	1809514	+	70	CDS	STM14_2059	-	conserved domain protein	7	2	148	6	2	341	1	-1.19446
1809601	1810353	+	250	CDS	STM14_2060	yciT	putative regulatory protein	9	9	1019	9	9	2301	0	-1.17369
1810467	1810628	-	53	CDS	STM14_2061	-	hypothetical protein	19	8	1098	19	7	2105	0	-0.937629
1810612	1810830	+	72	CDS	STM14_2062	osmB	lipoprotein	12	9	1079	12	9	2609	0	-1.27247
1810950	1811276	-	108	CDS	STM14_2063	yciH	translation initiation factor Sui1	4	4	771	9	8	1835	-5	-1.24911
1811276	1812013	-	245	CDS	STM14_2064	pyrF	orotidine 5'-phosphate decarboxylase	3	3	84	3	3	145	0	-0.770518
1812029	1812142	+	37	CDS	STM14_2065	-	hypothetical protein	0	0	0	0	0	0	0	#DIV/0!
1812204	1813373	-	389	CDS	STM14_2066	yciM	hypothetical protein	0	0	0	0	0	0	0	#DIV/0!
1813380	1813688	-	102	CDS	STM14_2067	yciS	putative inner membrane protein	0	0	0	0	0	0	0	#DIV/0!
1813838	1814602	-	254	CDS	STM14_2068	pgpB	phosphatidylglycerophosphatase B	2	2	149	1	1	269	1	-0.842644
1814798	1815388	+	196	CDS	STM14_2069	ribA	GTP cyclohydrolase II	0	0	0	0	0	0	0	#DIV/0!
1815444	1818119	-	891	CDS	STM14_2070	acnA	aconitate hydratase	4	5	293	6	8	1419	-2	-2.27099
1818504	1818674	-	56	CDS	STM14_2071	-	hypothetical protein	2	1	236	2	1	425	0	-0.842576
1819096	1820070	-	324	CDS	STM14_2072	cysB	transcriptional regulator CysB	0	0	0	0	0	0	0	#DIV/0!
1820026	1820190	+	54	CDS	STM14_2073	-	hypothetical protein	0	0	0	1	1	24	-1	-4.58496
1820225	1820401	-	58	CDS	STM14_2074	-	hypothetical protein	2	0	0	5	3	97	-3	-6.59991
1820481	1823078	-	865	CDS	STM14_2075	topA	DNA topoisomerase I	0	0	0	0	0	0	0	#DIV/0!
1823233	1823364	-	43	CDS	STM14_2076	-	hypothetical protein	0	0	0	0	0	0	0	#DIV/0!
1823481	1823732	+	83	CDS	STM14_2077	yciN	hypothetical protein	2	1	331	1	1	595	1	-0.841706
1823774	1824820	-	348	CDS	STM14_2078	sohB	putative periplasmic protease	5	5	727	6	6	1594	-1	-1.13064
1824904	1825014	+	36	CDS	STM14_2079	-	hypothetical protein	1	0	0	1	0	0	0	#DIV/0!
1825058	1825819	+	253	CDS	STM14_2080	yciK	short chain dehydrogenase	1	1	20	1	1	30	0	-0.514573
1825816	1826406	+	196	CDS	STM14_2081	btuR	cob(I)yrinic acid a,c-diamide adenosyltransferase	0	0	0	0	0	0	0	#DIV/0!
1826493	1827368	-	291	CDS	STM14_2082	yciL	23S rRNA pseudouridylate synthase B	1	1	25	1	1	34	0	-0.387023
1828097	1828978	-	293	CDS	STM14_2084	trpH	hypothetical protein	4	4	547	3	3	1383	1	-1.33555
1829100	1829144	+	14	CDS	STM14_2085	trpL	trp operon leader peptide	3	1	618	3	1	1381	0	-1.1577
1829239	1830801	+	520	CDS	STM14_2086	trpE	anthranilate synthase component I	6	7	1319	7	8	1952	-1	-0.564415
1830801	1832396	+	531	CDS	STM14_2087	trpD	bifunctional anthranilate synthase/anthranilate phosphoribosyltransferase	4	5	415	4	6	852	0	-1.03427
1832400	1833758	+	452	CDS	STM14_2088	trpC	bifunctional indole-3-glycerol phosphate synthase/phosphoribosylanthranilate isomerase	3	3	1669	3	3	3867	0	-1.21137
1833768	1834961	+	397	CDS	STM14_2089	trpB	tryptophan synthase subunit beta	2	2	424	6	7	1070	-4	-1.33208
1834961	1835767	+	268	CDS	STM14_2090	trpA	tryptophan synthase subunit alpha	1	1	29	2	2	70	-1	-1.22239
1836247	1836429	+	60	CDS	STM14_2091	yciG	putative cytoplasmic protein	2	1	97	4	3	202	-2	-1.0435
1836519	1837022	+	167	CDS	STM14_2092	yciF	putative cytoplasmic protein	15	13	1545	19	16	3441	-4	-1.15429
1837096	1837602	+	168	CDS	STM14_2093	yciE	putative cytoplasmic protein	12	12	1059	16	16	3456	-4	-1.70504
1837622	1838500	+	292	CDS	STM14_2094	-	putative catalase	3	3	156	6	5	563	-3	-1.84237
1838582	1839220	-	212	CDS	STM14_2095	ompW	outer membrane protein W	2	2	286	2	2	1025	0	-1.8365
1839558	1839962	+	134	CDS	STM14_2096	-	putative ferredoxin	1	1	72	2	2	337	-1	-2.20678
1839988	1840731	+	247	CDS	STM14_2097	yciC	hypothetical protein	6	6	363	7	7	1088	-1	-1.57967
1840788	1841327	+	179	CDS	STM14_2098	yciB	intracellular septation protein A	6	5	268	9	8	1062	-3	-1.98111
1841488	1841889	+	133	CDS	STM14_2099	yciA	acyl-CoA thioester hydrolase	4	4	1188	5	5	2343	-1	-0.978608
1841949	1842800	-	283	CDS	STM14_2100	tonB	transport protein TonB	0	0	0	2	2	94	-2	-6.55459
1842901	1843197	+	98	CDS	STM14_2101	yciI	YciI-like protein	5	4	560	5	4	1470	0	-1.38974
1843241	1843414	-	57	CDS	STM14_2102	-	hypothetical protein	3	3	289	3	3	854	0	-1.55818
1843557	1845017	+	486	CDS	STM14_2103	cls	cardiolipin synthetase	3	5	603	8	10	1742	-5	-1.52812
1845428	1846264	-	278	CDS	STM14_2105	-	putative voltage-gated potassium channel	10	10	1650	10	10	3659	0	-1.14811
1846312	1847316	-	334	CDS	STM14_2106	oppF	oligopeptide transport protein	1	2	411	2	3	992	-1	-1.2677
1847313	1848320	-	335	CDS	STM14_2107	oppD	oligopeptide transporter ATP-binding component	8	8	1012	9	9	2051	-1	-1.01769
[truncated: 3,434 more rows]

## Sheet: Tn-seq-Exp H2O2H
Tn-seq of Salmonella Typhimurium grown in presence of 3.5 mM H2O2 till mid-log phase
								Essentiality indices:H2O2H-19(Counting Unique Insertions)			Essentiality indices:Input-1-19(Counting Unique Insertions)
								550			550
								10	unique_insertion_counts: H2O2H-19	all_reads_counts: H2O2H-19	10	unique_insertion_counts: Input-1-19	all_reads_counts: Input-1-19
								-0.05	-0.05	-0.05	-0.05	-0.05	-0.05
start_coord	end_coord	strand	length	locus_type	locus_tag	gene_symbol	description	-0.2	-0.2	-0.2	-0.2	-0.2	-0.2	DEI	Log2FC
190	255	+	21	CDS	STM14_0001	thrL	thr operon leader peptide	5	2	215	5	2	535	0	-1.30851
337	2799	+	820	CDS	STM14_0002	thrA	bifunctional aspartokinase I/homeserine dehydrogenase I	4	8	2916	4	8	4531	0	-0.635344
2801	3730	+	309	CDS	STM14_0003	thrB	homoserine kinase	6	6	1697	6	6	2186	0	-0.364457
3734	5020	+	428	CDS	STM14_0004	thrC	threonine synthase	1	2	294	1	1	397	0	-0.428424
5114	5887	-	257	CDS	STM14_0005	yaaA	hypothetical protein	7	7	623	7	7	1175	0	-0.913043
5966	7396	-	476	CDS	STM14_0006	yaaJ	putative alanine/glycine transport protein	6	9	2074	6	10	2402	0	-0.211125
7665	8618	+	317	CDS	STM14_0007	talB	transaldolase B	6	6	2367	6	6	3874	0	-0.710155
8729	9319	+	196	CDS	STM14_0008	mogA	molybdenum cofactor biosynthesis protein	11	11	8943	12	12	11185	-1	-0.322573
9376	9942	-	188	CDS	STM14_0009	yaaH	hypothetical protein	6	4	1319	6	4	1574	0	-0.253898
10092	10805	-	237	CDS	STM14_0010	htgA	hypothetical protein	10	9	1181	10	9	1330	0	-0.170196
10841	11245	-	134	CDS	STM14_0011	yaaI	hypothetical protein	10	7	1428	10	7	2398	0	-0.746826
11257	11424	+	55	CDS	STM14_0012	-	hypothetical protein	8	4	3434	9	4	3637	-1	-0.0824388
11593	13509	+	638	CDS	STM14_0013	dnaK	molecular chaperone DnaK	0	0	0	0	0	0	0	#DIV/0!
13595	14734	+	379	CDS	STM14_0014	dnaJ	chaperone protein DnaJ	0	0	0	5	7	387	-5	-8.59619
14845	14958	+	37	CDS	STM14_0015	-	hypothetical protein	12	3	149	11	2	120	1	0.321928
15014	15961	+	315	CDS	STM14_0016	-	putative transcriptional regulator	29	33	7296	33	37	11801	-4	-0.693534
16088	16432	+	114	CDS	STM14_0017	-	putative bacteriophage protein	16	11	3482	20	12	4962	-4	-0.510591
16493	17026	-	177	CDS	STM14_0018	-	hypothetical protein	28	23	8175	31	26	12099	-3	-0.565421
17043	17486	-	147	CDS	STM14_0019	-	hypothetical protein	12	10	1462	10	8	1874	2	-0.357191
17613	17741	-	42	CDS	STM14_0020	-	hypothetical protein	11	6	2501	9	5	2977	2	-0.250777
17665	17787	+	40	CDS	STM14_0021	-	hypothetical protein	11	5	2475	9	5	2977	2	-0.265848
17867	19966	+	699	CDS	STM14_0022	-	putative exochitinase	21	39	21117	23	41	28988	-2	-0.456983
20058	23054	+	998	CDS	STM14_0023	-	putative hydroxymethyltransferase	13	25	6361	13	27	9779	0	-0.620207
23091	23240	+	49	CDS	STM14_0024	-	hypothetical protein	22	3	328	27	5	455	-5	-0.467779
23335	24039	+	234	CDS	STM14_0025	-	putative cytoplasmic protein	31	31	9709	34	34	13697	-3	-0.496317
24094	24198	-	34	CDS	STM14_0026	-	hypothetical protein	7	1	72	7	1	72	0	0.0198996
24316	24426	+	36	CDS	STM14_0027	-	hypothetical protein	7	0	0	7	0	0	0	#DIV/0!
24469	25011	+	180	CDS	STM14_0028	bcfA	fimbrial subunit	23	21	6940	25	23	9421	-2	-0.440737
24971	25798	+	275	CDS	STM14_0029	bcfB	fimbrial chaparone	23	24	5177	22	23	7439	1	-0.522714
25803	28424	+	873	CDS	STM14_0030	bcfC	fimbrial usher	11	26	4043	12	25	6329	-1	-0.646195
28425	29432	+	335	CDS	STM14_0031	bcfD	fimbrial subunit	13	13	3237	14	14	4570	-1	-0.497091
29433	29978	+	181	CDS	STM14_0032	bcfE	fimbrial subunit	9	8	1350	10	9	1921	-1	-0.50783
29994	30512	+	172	CDS	STM14_0033	bcfF	fimbrial subunit	4	4	806	5	5	849	-1	-0.0731959
30478	31209	+	243	CDS	STM14_0034	bcfG	fimbrial chaparone	9	9	1415	10	10	1294	-1	0.129984
31274	32119	+	281	CDS	STM14_0035	bcfH	putative thiol-disulfide isomerase	11	11	8873	11	11	11425	0	-0.364538
32116	32445	+	109	CDS	STM14_0036	-	hypothetical protein	25	13	13778	23	12	16928	2	-0.29694
32545	32994	-	149	CDS	STM14_0037	-	putative transcriptional regulator	24	13	5806	23	14	6506	1	-0.163978
33364	34368	+	334	CDS	STM14_0038	-	putative transcriptional regulator	35	39	13982	33	37	18402	2	-0.396189
34376	34816	-	146	CDS	STM14_0039	-	putative transcriptional regulator	15	15	2274	17	17	2250	-2	0.0159415
34828	34974	+	48	CDS	STM14_0040	-	hypothetical protein	7	0	0	7	0	0	0	#DIV/0!
35339	37057	+	572	CDS	STM14_0041	-	putative arylsulfatase	55	85	33264	54	86	48999	1	-0.558747
37103	38674	-	523	CDS	STM14_0042	-	putative 5'-nucleotidase	33	45	24300	33	46	125857	0	-2.3727
38773	39534	-	253	CDS	STM14_0043	-	putative outer membrane/exported protein	60	59	18522	62	61	24074	-2	-0.378158
40131	41624	+	497	CDS	STM14_0044	-	putative arylsulfatase	18	28	5568	20	30	6633	-2	-0.252243
41723	42913	+	396	CDS	STM14_0045	-	putative arylsulfatase regulator	16	17	4419	17	19	6994	-1	-0.662071
42932	44185	+	417	CDS	STM14_0046	-	putative cytoplasmic protein	23	35	8850	25	41	12824	-2	-0.534934
44312	46027	+	571	CDS	STM14_0047	-	putative arylsulfatase	43	62	13105	43	61	19731	0	-0.590237
46190	47356	+	388	CDS	STM14_0048	nhaA	pH-dependent sodium/proton antiporter	3	4	127	5	6	494	-2	-1.94837
47418	48317	+	299	CDS	STM14_0049	nhaR	transcriptional activator NhaR	10	10	2026	9	9	2580	1	-0.348025
48372	50411	-	679	CDS	STM14_0050	-	putative glycosyl hydrolase	7	15	7478	7	15	7467	0	0.00231665
50451	51824	-	457	CDS	STM14_0051	-	putative sodium galactoside symporter	35	52	16461	41	57	21879	-6	-0.410407
52280	52543	-	87	CDS	STM14_0052	rpsT	30S ribosomal protein S20	0	0	0	0	0	0	0	#DIV/0!
52649	52864	+	71	CDS	STM14_0053	yaaY	putative cytoplasmic protein	3	3	326	3	3	496	0	-0.601049
52872	53810	+	312	CDS	STM14_0054	ribF	bifunctional riboflavin kinase/FMN adenylyltransferase	0	0	0	0	0	0	0	#DIV/0!
53855	56689	+	944	CDS	STM14_0055	ileS	isoleucyl-tRNA synthetase	0	0	0	0	0	0	0	#DIV/0!
56689	57189	+	166	CDS	STM14_0056	lspA	lipoprotein signal peptidase	0	0	0	0	0	0	0	#DIV/0!
57203	57334	+	43	CDS	STM14_0057	-	hypothetical protein	0	0	0	1	0	0	-1	#DIV/0!
57344	57793	+	149	CDS	STM14_0058	slpA	FKBP-type peptidyl-prolyl cis-trans isomerase	0	0	0	2	2	56	-2	-5.80735
57796	58746	+	316	CDS	STM14_0059	ispH	4-hydroxy-3-methylbut-2-enyl diphosphate reductase	0	0	0	0	0	0	0	#DIV/0!
58946	60148	+	400	CDS	STM14_0060	-	putative nitrite reductase	17	20	4418	16	19	6358	1	-0.524853
60164	61084	+	306	CDS	STM14_0061	rihC	ribonucleoside hydrolase RihC	5	5	897	4	4	1129	1	-0.330258
61106	61792	-	228	CDS	STM14_0062	-	putative transcriptional regulator	16	16	5172	18	18	8446	-2	-0.707267
61794	63413	-	539	CDS	STM14_0063	-	putative transcriptional regulator	17	27	8035	17	29	10910	0	-0.441102
63548	64849	-	433	CDS	STM14_0064	-	putative oxalacetate decarboxylase subunit beta	7	10	3262	7	10	4168	0	-0.353156
64862	66637	-	591	CDS	STM14_0065	-	pyruvate carboxylase subunit B	12	21	7883	11	21	10015	1	-0.345163
66654	66893	-	79	CDS	STM14_0066	-	oxaloacetate decarboxylase subunit gamma	4	2	422	3	2	503	1	-0.249901
67052	68392	-	446	CDS	STM14_0067	-	putative citrate-sodium symporter	34	42	10299	36	47	12684	-2	-0.300365
68513	68671	-	52	CDS	STM14_0068	-	hypothetical protein	14	2	679	17	4	1027	-3	-0.59483
68637	69680	+	347	CDS	STM14_0069	citC2	putative citrate lyase synthetase	13	14	4182	15	16	5843	-2	-0.482171
69710	70003	+	97	CDS	STM14_0070	citD2	citrate lyase subunit gamma	7	4	1714	8	6	1829	-1	-0.0928465
70000	70869	+	289	CDS	STM14_0071	citE2	putative citrate lyase beta chain	6	7	1707	5	6	1854	1	-0.118333
70880	72400	+	506	CDS	STM14_0072	citF2	putative citrate lyase alpha chain/citrate-ACP transferase	4	6	1357	5	7	1866	-1	-0.458466
72400	72951	+	183	CDS	STM14_0073	citX2	putative cytoplasmic protein	7	5	1361	6	5	1121	1	0.28094
72929	73837	+	302	CDS	STM14_0074	citG2	triphosphoribosyl-dephospho-CoA synthase	3	3	1026	3	3	857	0	0.261069
74017	74838	+	273	CDS	STM14_0075	dapB	dihydrodipicolinate reductase	0	0	0	0	0	0	0	#DIV/0!
74964	75239	-	91	CDS	STM14_0076	-	hypothetical protein	4	4	1570	4	4	1948	0	-0.31031
75881	77029	+	382	CDS	STM14_0077	carA	carbamoyl phosphate synthase small subunit	5	6	843	7	9	1322	-2	-0.647407
77048	80275	+	1075	CDS	STM14_0078	carB	carbamoyl phosphate synthase large subunit	6	11	2975	6	11	3804	0	-0.354143
80354	80542	+	62	CDS	STM14_0079	-	hypothetical protein	11	6	285	15	7	460	-4	-0.685619
80499	80957	+	152	CDS	STM14_0080	tnpA_1	transposase	42	32	2291	49	36	3446	-7	-0.588316
81260	81655	+	131	CDS	STM14_0081	caiF	DNA-binding transcriptional activator CaiF	19	16	5216	19	15	8160	0	-0.645349
81732	82328	-	198	CDS	STM14_0082	caiE	carnitine operon protein CaiE	5	5	1285	4	4	1366	1	-0.0870668
82437	83222	-	261	CDS	STM14_0083	caiD	carnitinyl-CoA dehydratase	13	13	2191	13	13	2976	0	-0.441127
83276	84829	-	517	CDS	STM14_0084	caiC	putative crotonobetaine/carnitine-CoA ligase	13	20	4876	13	18	5875	0	-0.268595
84892	86109	-	405	CDS	STM14_0085	caiB	crotonobetainyl-CoA:carnitine CoA-transferase	7	9	2274	8	10	3656	-1	-0.6844
86109	86246	-	45	CDS	STM14_0086	-	hypothetical protein	1	1	1012	1	1	1294	0	-0.353203
86221	87363	-	380	CDS	STM14_0087	caiA	crotonobetainyl-CoA dehydrogenase	8	9	2010	8	9	1702	0	0.240682
87398	88915	-	505	CDS	STM14_0088	caiT	L-carnitine/gamma-butyrobetaine antiporter	23	31	19674	23	32	23756	0	-0.271928
89119	89328	+	69	CDS	STM14_0089	-	conserved hypothetical protein	9	4	671	9	4	707	0	-0.073249
89396	90166	+	256	CDS	STM14_0090	fixA	putative electron transfer flavoprotein FixA	16	14	5287	19	17	7646	-3	-0.531983
90182	91123	+	313	CDS	STM14_0091	fixB	putative electron transfer flavoprotein FixB	6	7	3143	6	7	3688	0	-0.230237
91173	92459	+	428	CDS	STM14_0092	fixC	putative oxidoreductase FixC	3	3	207	3	3	368	0	-0.823122
92456	92743	+	95	CDS	STM14_0093	fixX	putative ferredoxin	8	6	936	7	5	1125	1	-0.263804
92890	94230	+	446	CDS	STM14_0094	yaaU	putative transport protein	14	14	8970	14	14	10497	0	-0.226636
94319	94549	+	76	CDS	STM14_0095	-	putative outer membrane lipoprotein	11	7	1299	12	7	1207	-1	0.107086
94843	95259	+	138	CDS	STM14_0096	-	putative secreted protein	39	27	24366	41	29	30207	-2	-0.309954
95263	95379	-	38	CDS	STM14_0097	-	hypothetical protein	32	9	4691	34	9	5993	-2	-0.353075
95483	95773	-	96	CDS	STM14_0098	-	putative secreted protein	34	15	6652	36	14	8817	-2	-0.406283
95983	96177	+	64	CDS	STM14_0099	-	putative inner membrane protein	22	9	2534	23	10	3394	-1	-0.421001
96671	98560	+	629	CDS	STM14_0100	-	putative sulfatase	43	80	19324	44	83	27551	-1	-0.511636
98644	98802	-	52	CDS	STM14_0101	-	hypothetical protein	10	4	597	10	4	765	0	-0.355314
98738	99019	+	93	CDS	STM14_0102	-	hypothetical protein	10	7	1819	10	7	2345	0	-0.365649
98967	99497	+	176	CDS	STM14_0103	yabF	glutathione-regulated potassium-efflux system ancillary protein KefF	3	3	688	5	5	878	-2	-0.349717
99490	101352	+	620	CDS	STM14_0104	kefC	glutathione-regulated potassium-efflux system protein KefC	6	12	2415	7	13	3283	-1	-0.442394
101349	101474	-	41	CDS	STM14_0105	-	hypothetical protein	1	1	280	2	2	163	-1	0.785698
101551	102030	+	159	CDS	STM14_0106	folA	dihydrofolate reductase	0	0	0	0	0	0	0	#DIV/0!
102136	102984	-	282	CDS	STM14_0107	apaH	diadenosine tetraphosphatase	0	0	0	3	3	310	-3	-8.27612
102995	103372	-	125	CDS	STM14_0108	apaG	ApaG	2	1	109	3	2	371	-1	-1.75392
103375	104196	-	273	CDS	STM14_0109	ksgA	dimethyladenosine transferase	3	3	113	3	3	315	0	-1.46632
104193	105182	-	329	CDS	STM14_0110	pdxA_1	4-hydroxythreonine-4-phosphate dehydrogenase	1	1	193	2	2	169	-1	0.199033
105182	106468	-	428	CDS	STM14_0111	surA	peptidyl-prolyl cis-trans isomerase SurA	3	5	352	4	6	1375	-1	-1.96169
106522	108882	-	786	CDS	STM14_0112	imp	organic solvent tolerance protein	0	0	0	0	0	0	0	#DIV/0!
108892	109053	-	53	CDS	STM14_0113	-	hypothetical protein	2	1	100	2	1	82	0	0.300659
109136	109948	+	270	CDS	STM14_0114	djlA	DNA-J like membrane chaperone protein	3	3	418	2	2	503	1	-0.263608
110043	110702	-	219	CDS	STM14_0115	rluA	23S rRNA/tRNA pseudouridine synthase A	5	5	560	4	4	717	1	-0.353972
110714	113620	-	968	CDS	STM14_0116	hepA	ATP-dependent helicase HepA	4	8	4719	5	11	5819	-1	-0.301984
113794	116145	-	783	CDS	STM14_0117	polB	DNA polymerase II	6	13	10414	7	17	14656	-1	-0.492829
116189	116941	-	250	CDS	STM14_0118	-	putative secreted protein	29	29	10047	33	33	12670	-4	-0.334508
117528	117947	+	139	CDS	STM14_0119	-	putative cytoplasmic protein	26	24	5044	26	24	6596	0	-0.386737
117953	118648	-	231	CDS	STM14_0120	araD	L-ribulose-5-phosphate 4-epimerase	8	8	959	9	9	1715	-1	-0.837102
118789	120291	-	500	CDS	STM14_0121	araA	L-arabinose isomerase	4	6	782	3	4	785	1	-0.00368035
120302	122011	-	569	CDS	STM14_0122	araB	ribulokinase	5	9	1802	5	10	3504	0	-0.958603
122352	123197	+	281	CDS	STM14_0123	araC	DNA-binding transcriptional regulator AraC	5	5	421	6	6	1052	-1	-1.31782
123316	124083	+	255	CDS	STM14_0124	yabI	hypothetical protein	4	4	1847	5	5	3217	-1	-0.799751
124122	124829	-	235	CDS	STM14_0125	thiQ	thiamine transporter ATP-binding subunit	6	6	840	5	5	1104	1	-0.392562
124813	126423	-	536	CDS	STM14_0126	thiP	thiamine transporter membrane protein	9	9	2208	10	10	3298	-1	-0.578198
126399	127382	-	327	CDS	STM14_0127	tbpA	thiamine transporter substrate binding subunit	5	5	543	6	6	929	-1	-0.772072
127427	127546	-	39	CDS	STM14_0128	-	putative lipoprotein	6	2	784	5	2	1180	1	-0.588022
127560	129218	-	552	CDS	STM14_0129	yabN	transcriptional regulator SgrR	6	8	1010	7	10	1411	-1	-0.480935
129166	129492	-	108	CDS	STM14_0130	-	hypothetical protein	5	4	489	5	4	515	0	-0.0717907
129769	130374	-	201	CDS	STM14_0131	leuD	isopropylmalate isomerase small subunit	3	2	190	3	2	230	0	-0.268061
130385	131785	-	466	CDS	STM14_0132	leuC	isopropylmalate isomerase large subunit	3	4	1294	3	4	1657	0	-0.355622
131788	132879	-	363	CDS	STM14_0133	leuB	3-isopropylmalate dehydrogenase	7	9	2634	7	9	3367	0	-0.353661
132879	134450	-	523	CDS	STM14_0134	leuA	2-isopropylmalate synthase	14	19	3517	15	21	4966	-1	-0.497329
134538	134624	-	28	CDS	STM14_0135	leuL	leu operon leader peptide	27	9	1882	27	9	2560	0	-0.443111
134689	134793	-	34	CDS	STM14_0136	-	hypothetical protein	27	4	4067	26	3	5123	1	-0.332669
135067	135210	+	47	CDS	STM14_0137	-	hypothetical protein	27	8	3305	26	8	4660	1	-0.495243
135281	136225	+	314	CDS	STM14_0138	leuO	leucine transcriptional activator	37	45	11166	47	57	15270	-10	-0.451458
136610	138271	+	553	CDS	STM14_0139	ilvI	acetolactate synthase 3 catalytic subunit	11	19	5006	12	21	7207	-1	-0.525452
138274	138765	+	163	CDS	STM14_0140	ilvH	acetolactate synthase 3 regulatory subunit	4	3	577	4	3	608	0	-0.0730018
138755	138877	-	40	CDS	STM14_0141	-	hypothetical protein	6	3	505	6	3	773	0	-0.611331
139049	140053	+	334	CDS	STM14_0142	fruR	DNA-binding transcriptional regulator FruR	4	4	193	5	6	920	-1	-2.24558
140204	140338	-	44	CDS	STM14_0143	-	hypothetical protein	9	5	645	10	6	846	-1	-0.389123
140496	140633	+	45	CDS	STM14_0144	-	hypothetical protein	1	1	290	1	1	307	0	-0.0772195
140659	141117	+	152	CDS	STM14_0145	yabB	cell division protein MraZ	0	0	0	0	0	0	0	#DIV/0!
141119	142060	+	313	CDS	STM14_0146	mraW	S-adenosyl-methyltransferase MraW	0	0	0	0	0	0	0	#DIV/0!
142057	142422	+	121	CDS	STM14_0147	ftsL	cell division protein FtsL	0	0	0	0	0	0	0	#DIV/0!
142438	144204	+	588	CDS	STM14_0148	ftsI	division specific transpeptidase	0	0	0	0	0	0	0	#DIV/0!
144191	145678	+	495	CDS	STM14_0149	murE	UDP-N-acetylmuramoylalanyl-D-glutamate--2, 6-diaminopimelate ligase	0	0	0	0	0	0	0	#DIV/0!
145675	147033	+	452	CDS	STM14_0150	murF	UDP-N-acetylmuramoyl-tripeptide--D-alanyl-D- alanine ligase	0	0	0	0	0	0	0	#DIV/0!
147027	148109	+	360	CDS	STM14_0151	mraY	phospho-N-acetylmuramoyl-pentapeptide- transferase	0	0	0	0	0	0	0	#DIV/0!
148112	149428	+	438	CDS	STM14_0152	murD	UDP-N-acetylmuramoyl-L-alanyl-D-glutamate synthetase	0	0	0	0	0	0	0	#DIV/0!
149428	150672	+	414	CDS	STM14_0153	ftsW	cell division protein FtsW	0	0	0	0	0	0	0	#DIV/0!
150669	151736	+	355	CDS	STM14_0154	murG	N-acetylglucosaminyl transferase	0	0	0	0	0	0	0	#DIV/0!
151855	153330	+	491	CDS	STM14_0155	murC	UDP-N-acetylmuramate--L-alanine ligase	0	0	0	0	0	0	0	#DIV/0!
153323	154243	+	306	CDS	STM14_0156	ddl_2	D-alanine--D-alanine ligase	0	0	0	0	0	0	0	#DIV/0!
154245	155075	+	276	CDS	STM14_0157	ftsQ	cell division protein FtsQ	0	0	0	0	0	0	0	#DIV/0!
155072	156334	+	420	CDS	STM14_0158	ftsA	cell division protein FtsA	0	0	0	0	0	0	0	#DIV/0!
156395	157546	+	383	CDS	STM14_0159	ftsZ	cell division protein FtsZ	0	0	0	0	0	0	0	#DIV/0!
157647	158564	+	305	CDS	STM14_0160	lpxC	UDP-3-O-[3-hydroxymyristoyl] N-acetylglucosamine deacetylase	0	0	0	0	0	0	0	#DIV/0!
158843	159340	+	165	CDS	STM14_0161	yacA	SecA regulator SecM	0	0	0	0	0	0	0	#DIV/0!
159402	162107	+	901	CDS	STM14_0162	secA	preprotein translocase subunit SecA	0	0	0	0	0	0	0	#DIV/0!
162259	162654	+	131	CDS	STM14_0163	mutT	nucleoside triphosphate pyrophosphohydrolase	4	4	628	4	4	784	0	-0.317794
162875	162979	+	34	CDS	STM14_0165	-	putative transcriptional regulator, LysR family	2	2	110	1	1	153	1	-0.462972
162976	163167	-	63	CDS	STM14_0166	yacG	zinc-binding protein	3	2	114	2	1	76	1	0.597563
163177	163920	-	247	CDS	STM14_0167	yacF	hypothetical protein	2	2	124	2	2	321	0	-1.36065
163920	164540	-	206	CDS	STM14_0168	coaE	dephospho-CoA kinase	0	0	0	0	0	0	0	#DIV/0!
164766	165809	+	347	CDS	STM14_0169	guaC	guanosine 5'-monophosphate oxidoreductase	5	6	1415	5	6	2160	0	-0.60921
165840	167042	-	400	CDS	STM14_0170	hofC	type IV pilin biogenesis protein	4	4	1530	3	4	1647	1	-0.105366
167032	168417	-	461	CDS	STM14_0171	hofB	hypothetical protein	3	3	747	3	3	1042	0	-0.478245
168427	168864	-	145	CDS	STM14_0172	ppdD	putative major pilin subunit	5	5	778	5	5	768	0	0.020517
168890	169072	-	60	CDS	STM14_0173	-	hypothetical protein	1	0	0	2	0	0	-1	#DIV/0!
169086	169979	-	297	CDS	STM14_0174	nadC	quinolinate phosphoribosyltransferase	2	2	223	3	3	518	-1	-1.20945
170067	170630	+	187	CDS	STM14_0175	ampD	N-acetyl-anhydromuranmyl-L-alanine amidase	5	3	600	5	3	814	0	-0.437664
170627	171481	+	284	CDS	STM14_0176	ampE	regulatory protein AmpE	3	3	690	3	3	763	0	-0.142997
171573	172523	-	316	CDS	STM14_0177	-	putative cytoplasmic protein	5	6	898	5	6	940	0	-0.0643396
172523	173929	-	468	CDS	STM14_0178	-	Na+/galactoside symporter	4	6	794	7	9	735	-3	0.113211
173962	174090	-	42	CDS	STM14_0179	-	hypothetical protein	2	1	276	2	1	430	0	-0.634451
174093	175466	-	457	CDS	STM14_0180	aroP	aromatic amino acid transporter	6	8	4017	6	8	5173	0	-0.364524
175672	175794	+	40	CDS	STM14_0181	-	hypothetical protein	1	1	54	0	0	0	1	#DIV/0!
176029	176793	+	254	CDS	STM14_0182	pdhR	transcriptional regulator PdhR	0	0	0	0	0	0	0	#DIV/0!
176953	179616	+	887	CDS	STM14_0183	aceE	pyruvate dehydrogenase subunit E1	1	1	35	2	4	191	-1	-2.4075
179631	181520	+	629	CDS	STM14_0184	aceF	dihydrolipoamide acetyltransferase	0	0	0	0	0	0	0	#DIV/0!
181720	183144	+	474	CDS	STM14_0185	lpdA	dihydrolipoamide dehydrogenase	0	0	0	0	0	0	0	#DIV/0!
183222	183350	+	42	CDS	STM14_0186	-	hypothetical protein	0	0	0	0	0	0	0	#DIV/0!
183433	183717	+	94	CDS	STM14_0187	-	putative outer membrane protein	4	4	565	5	5	759	-1	-0.423298
183755	184546	-	263	CDS	STM14_0188	-	putative periplasmic protein	3	3	1061	3	3	1248	0	-0.232834
186562	189159	+	865	CDS	STM14_0190	acnB	bifunctional aconitate hydratase 2/2-methylisocitrate dehydratase	2	4	490	3	5	667	-1	-0.441964
189220	190062	-	280	CDS	STM14_0191	-	putative restriction endonuclease	2	2	264	3	3	591	-1	-1.15717
190308	190670	+	120	CDS	STM14_0192	yacL	hypothetical protein	11	6	2148	11	6	2659	0	-0.307218
190905	191858	+	317	CDS	STM14_0193	kdgT	2-keto-3-deoxygluconate permease	8	8	943	9	9	1393	-1	-0.561336
191855	193126	+	423	CDS	STM14_0194	-	putative inner membrane protein	2	2	138	2	3	221	0	-0.668961
193116	194099	+	327	CDS	STM14_0195	pdxA_2	4-hydroxythreonine-4-phosphate dehydrogenase 2	7	7	700	8	8	1514	-1	-1.11088
194109	194876	+	255	CDS	STM14_0196	-	putative transcriptional regulator	1	1	85	2	2	464	-1	-2.43172
194906	195700	-	264	CDS	STM14_0197	speD	S-adenosylmethionine decarboxylase	4	4	540	5	5	1616	-1	-1.57873
195721	196581	-	286	CDS	STM14_0198	speE	spermidine synthase	3	3	712	3	3	1018	0	-0.513764
196688	197035	-	115	CDS	STM14_0199	yacC	putative periplasmic protein	3	2	381	3	2	383	0	-0.00377175
197237	198847	+	536	CDS	STM14_0200	cueO	multicopper oxidase	4	7	920	4	8	1261	0	-0.453295
198925	201315	-	796	CDS	STM14_0201	gcd	glucose dehydrogenase	7	9	2692	6	8	4048	1	-0.587995
201521	202057	+	178	CDS	STM14_0202	hpt	hypoxanthine-guanine phosphoribosyltransferase	2	2	314	4	4	251	-2	0.327664
202115	202777	-	220	CDS	STM14_0203	yadF	carbonic anhydrase	1	1	21	0	0	0	1	#DIV/0!
202886	203812	+	308	CDS	STM14_0204	yadG	putative ABC-type multidrug transport system ATPase component	8	9	1682	9	10	2681	-1	-0.671736
203809	204579	+	256	CDS	STM14_0205	yadH	putative transport protein	5	4	126	5	4	262	0	-1.04474
204696	205775	-	359	CDS	STM14_0206	stiH	putative fimbrial protein precurosr	9	12	1347	11	14	1659	-2	-0.299493
205784	208330	-	848	CDS	STM14_0207	stiC	putativie fimbrial usher	7	15	3721	7	17	3956	0	-0.0879644
208357	209040	-	227	CDS	STM14_0208	stiB	putative fimbrial chaparone	12	12	3259	12	12	5178	0	-0.667523
209088	209627	-	179	CDS	STM14_0209	stiA	putative fimbrial subunit	36	34	11801	35	33	15688	1	-0.41063
209796	209966	-	56	CDS	STM14_0210	-	hypothetical protein	15	1	21	15	0	0	0	#DIV/0!
209997	210437	+	146	CDS	STM14_0211	yadI	putative PTS enzyme	17	12	3649	17	12	3653	0	-0.00118529
210499	211728	+	409	CDS	STM14_0212	yadE	putative xylanase/chitin deacetylase	12	14	2990	13	15	3982	-1	-0.412865
211735	212115	-	126	CDS	STM14_0213	panD	aspartate alpha-decarboxylase	7	5	879	7	5	1331	0	-0.596935
212210	213064	-	284	CDS	STM14_0214	panC	pantoate--beta-alanine ligase	3	3	858	3	3	1133	0	-0.399418
[truncated: 5,216 more rows]

## Sheet: TRANSIT H2O2L
Tn-seq of Salmonella Typhimurium grown in presence of 2.5 mM H2O2 till mid-log phase
[truncated: 5,429 more rows]

[truncated: 1 more sheets: TRANSIT H2O2H]
