# Supplementary material for: A Comprehensive Assessment of the Genetic Determinants in Salmonella Typhimurium for Resistance to Hydrogen Peroxide Using Proteogenomics
Source: Sci Rep. 2017 Dec 6;7:17073. doi: 10.1038/s41598-017-17149-9 (PMC5719062; doi:10.1038/s41598-017-17149-9)
Supplement: Supplementary file 3 — Table S4 [file 41598_2017_17149_MOESM3_ESM.xlsx]

## Sheet: Lag phase time
Table S4. Lag time, growth rate, and maximum OD600 of S. Typhimurium mutants.
50 mutants and the wild-type of S. Typhimurium were grown in LB (H2O2 free), H2O2L (2.5 mM), H2O2H (3.5 mM).
The cultures were incubated at 37°C for 24 h in a 96-well plate with OD600 reading every 10 minutes.
Lag time, growth rate, and maximum OD600 were measured for each mutant and compared to the wild-type strain.
LB						H2O2L						H2O2H						H2O2L	H2O2H
Lag time h	Conditions & mutants	N	Mean	Std Dev		Lag time h	Conditions & mutants	N	Mean	Std Dev		Lag time h	Conditions & mutants	N	Mean	Std Dev		Lag fold increase	Lag fold increase
Lag time h	WT LB	19	0.51	0.19		Lag time h	WT H2O2L	17	2.92	0.35		Lag time h	WT H2O2H	18	5.6225	0.81		5.72549	11.0245
Lag time h	Δ acrR LB	3	0.29	0.03		Lag time h	Δ acrR H2O2L	3	8.27	4.07		Lag time h	Δ acrR H2O2H	3	18.1	0.59		28.5172	62.4138
Lag time h	Δ araH LB	3	0.08	0.02		Lag time h	Δ araH H2O2L	3	13.3	2.33		Lag time h	Δ araH H2O2H	3	24	0		166.25	300
Lag time h	Δ arcA LB	3	0.82	0.04		Lag time h	Δ arcA H2O2L	4	5.98	0.29		Lag time h	Δ arcA H2O2H	4	12.8	1.77		7.29268	15.6098
Lag time h	Δ aroA LB	3	0.85	0.12		Lag time h	Δ aroA H2O2L	4	2.61	0.13		Lag time h	Δ aroA H2O2H	4	3.31	0.15		3.07059	3.89412
Lag time h	Δ aroB LB	4	0.06	0.05		Lag time h	Δ aroB H2O2L	4	6.86	0.34		Lag time h	Δ aroB H2O2H	4	20.8	1.68		114.333	346.667
Lag time h	Δ aroE_2 LB	4	0.15	0.05		Lag time h	Δ aroE_2 H2O2L	4	2.15	0.06		Lag time h	Δ aroE_2 H2O2H	4	5.09	0.35		14.3333	33.9333
Lag time h	Δ aroK LB	8	0.27	0.16		Lag time h	Δ aroK H2O2L	8	24	0		Lag time h	Δ aroK H2O2H	8	24	0		88.8889	88.8889
Lag time h	Δ atpG LB	3	2.32	0.25		Lag time h	Δ atpG H2O2L	3	24	0		Lag time h	Δ atpG H2O2H	3	24	0		10.3448	10.3448
Lag time h	Δ corA LB	3	1.22	0.89		Lag time h	Δ corA H2O2L	3	7.85	0.13		Lag time h	Δ corA H2O2H	3	9.26	0.77		6.43443	7.59016
Lag time h	Δ dam LB	4	0.55	0.5		Lag time h	Δ dam H2O2L	4	10.4	2.19		Lag time h	Δ dam H2O2H	4	24	0		18.9091	43.6364
Lag time h	Δ damX LB	4	0.16	0.07		Lag time h	Δ damX H2O2L	4	4.01	0.27		Lag time h	Δ damX H2O2H	4	7.84	0.92		25.0625	49
Lag time h	Δ endA LB	3	1.47	0.54		Lag time h	Δ endA H2O2L	3	24	0		Lag time h	Δ endA H2O2H	3	24	0		16.3265	16.3265
Lag time h	Δ exbD LB	4	0.57	0.45		Lag time h	Δ exbD H2O2L	4	5.41	0.61		Lag time h	Δ exbD H2O2H	4	11.6	0.55		9.49123	20.3509
Lag time h	Δ fliB LB	3	0.08	0.02		Lag time h	Δ fliB H2O2L	3	24	0		Lag time h	Δ fliB H2O2H	3	24	0		300	300
Lag time h	Δ fliC LB	3	0.15	0.04		Lag time h	Δ fliC H2O2L	3	24	0		Lag time h	Δ fliC H2O2H	3	24	0		160	160
Lag time h	Δ fliD LB	3	0.12	0.1		Lag time h	Δ fliD H2O2L	3	0.99	0.09		Lag time h	Δ fliD H2O2H	3	1.22	0.13		8.25	10.1667
Lag time h	Δ furR LB	3	0.36	0.1		Lag time h	Δ furR H2O2L	3	6.27	2.18		Lag time h	Δ furR H2O2H	3	12.8	1.57		17.4167	35.5556
Lag time h	Δ holC LB	4	0.57	0.01		Lag time h	Δ holC H2O2L	4	2.04	0.04		Lag time h	Δ holC H2O2H	4	3.25	0.15		3.57895	5.70175
Lag time h	Δ ostALB	3	0.14	0.07		Lag time h	Δ ostAH2O2L	3	2.81	0.21		Lag time h	Δ ostAH2O2H	3	4.52	0.59		20.0714	32.2857
Lag time h	Δ oxyR LB	7	0.8	0.01		Lag time h	Δ oxyR H2O2L	7	3.62	0.6		Lag time h	Δ oxyR H2O2H	7	6.1	0.19		4.525	7.625
Lag time h	Δ pgm LB	3	0.24	0.05		Lag time h	Δ pgm H2O2L	3	5.39	2.41		Lag time h	Δ pgm H2O2H	3	8.01	1.06		22.4583	33.375
Lag time h	Δ phoR LB	3	0.87	0.08		Lag time h	Δ phoR H2O2L	4	3.95	0.44		Lag time h	Δ phoR H2O2H	4	6.07	0.33		4.54023	6.97701
Lag time h	Δ rbsR LB	3	0.08	0.02		Lag time h	Δ rbsR H2O2L	3	3.87	0.97		Lag time h	Δ rbsR H2O2H	3	5.29	0.04		48.375	66.125
Lag time h	Δ rcsB LB	4	0.52	0.05		Lag time h	Δ rcsB H2O2L	4	4.56	0.22		Lag time h	Δ rcsB H2O2H	4	18.9	1.47		8.76923	36.3462
Lag time h	Δ recA LB	3	1.29	0.84		Lag time h	Δ recA H2O2L	3	7.47	1.06		Lag time h	Δ recA H2O2H	3	9.82	0.12		5.7907	7.6124
Lag time h	Δ recG LB	4	0.14	0.05		Lag time h	Δ recG H2O2L	4	8.73	0.35		Lag time h	Δ recG H2O2H	4	22.3	1.38		62.3571	159.286
Lag time h	Δ rnt LB	3	1.63	0.43		Lag time h	Δ rnt H2O2L	3	5.37	0.96		Lag time h	Δ rnt H2O2H	3	6.93	0.14		3.29448	4.25153
Lag time h	Δ rpoS LB	3	0.38	0.05		Lag time h	Δ rpoS H2O2L	3	24	0		Lag time h	Δ rpoS H2O2H	3	24	0		63.1579	63.1579
Lag time h	Δ rseA LB	3	0.44	0.05		Lag time h	Δ rseA H2O2L	3	5.66	2.28		Lag time h	Δ rseA H2O2H	3	8.59	0.47		12.8636	19.5227
Lag time h	Δ sapC LB	3	0.5	0.02		Lag time h	Δ sapC H2O2L	3	4.43	0.73		Lag time h	Δ sapC H2O2H	3	7.63	0.5		8.86	15.26
Lag time h	Δ sthBLB	3	0.1	0.01		Lag time h	Δ sthBH2O2L	3	4.88	0.94		Lag time h	Δ sthBH2O2H	3	12.5	2.27		48.8	125
Lag time h	Δ STM14_2358 LB	3	0.15	0.004		Lag time h	Δ STM14_2358 H2O2L	3	4.32	1.43		Lag time h	Δ STM14_2358 H2O2H	3	5.97	0.24		28.8	39.8
Lag time h	Δ STM14_4356 LB	4	0.2	0.07		Lag time h	Δ STM14_4356 H2O2L	4	5.25	0.25		Lag time h	Δ STM14_4356 H2O2H	4	14	0.45		26.25	70
Lag time h	Δ STM14_5491 LB	3	0.18	0.02		Lag time h	Δ STM14_5491 H2O2L	3	2.17	0.15		Lag time h	Δ STM14_5491 H2O2H	3	3.38	0.25		12.0556	18.7778
Lag time h	Δ STM14_5495LB	3	0.12	0.01		Lag time h	Δ STM14_5495H2O2L	3	3.28	0.46		Lag time h	Δ STM14_5495H2O2H	3	5.1	0.48		27.3333	42.5
Lag time h	Δ STM14_5517 LB	3	0.11	0.01		Lag time h	Δ STM14_5517 H2O2L	3	24	0		Lag time h	Δ STM14_5517 H2O2H	3	24	0		218.182	218.182
Lag time h	Δ STM14_9494 LB	3	0.03	0.01		Lag time h	Δ STM14_9494 H2O2L	3	3.62	0.96		Lag time h	Δ STM14_9494 H2O2H	3	5.35	0.04		120.667	178.333
Lag time h	Δ sufS LB	3	0.31	0.03		Lag time h	Δ sufS H2O2L	3	24	0		Lag time h	Δ sufS H2O2H	3	24	0		77.4194	77.4194
Lag time h	Δ tonB LB	3	1.01	0.19		Lag time h	Δ tonB H2O2L	4	14.7	2.08		Lag time h	Δ tonB H2O2H	4	22.2	3.95		14.5545	21.9802
Lag time h	Δ tpiA LB	3	0.27	0.1		Lag time h	Δ tpiA H2O2L	3	24	0		Lag time h	Δ tpiA H2O2H	3	24	0		88.8889	88.8889
Lag time h	Δ xthA LB	4	1.12	0.17		Lag time h	Δ xthA H2O2L	4	9.07	0.26		Lag time h	Δ xthA H2O2H	4	12.5	0.44		8.09821	11.1607
Lag time h	Δ ybaD LB	4	1.31	0.05		Lag time h	Δ ybaD H2O2L	4	3.51	0.1		Lag time h	Δ ybaD H2O2H	4	5.75	0.27		2.67939	4.38931
Lag time h	Δ ybaZ LB	3	0.43	0.04		Lag time h	Δ ybaZ H2O2L	3	3.03	0.63		Lag time h	Δ ybaZ H2O2H	3	4.91	0.38		7.04651	11.4186
Lag time h	Δ ybbK LB	4	0.21	0.14		Lag time h	Δ ybbK H2O2L	4	9.66	0.4		Lag time h	Δ ybbK H2O2H	4	24	0		46	114.286
Lag time h	Δ ybbL LB	4	0.72	0.4		Lag time h	Δ ybbL H2O2L	4	15.7	6.02		Lag time h	Δ ybbL H2O2H	4	24	0		21.8056	33.3333
Lag time h	Δ ybbM LB	4	0.09	0.02		Lag time h	Δ ybbM H2O2L	4	11.3	2.03		Lag time h	Δ ybbM H2O2H	4	24	0		125.556	266.667
Lag time h	Δ ybgJ LB	3	0.4	0.05		Lag time h	Δ ybgJ H2O2L	3	3.02	0.57		Lag time h	Δ ybgJ H2O2H	3	4.74	0.38		7.55	11.85
Lag time h	Δ ygdP LB	3	0.75	0.09		Lag time h	Δ ygdP H2O2L	4	2.96	0.24		Lag time h	Δ ygdP H2O2H	4	3.7	0.14		3.94667	4.93333
Lag time h	Δ yhdG LB	3	0.55	0.12		Lag time h	Δ yhdG H2O2L	4	1.92	0.24		Lag time h	Δ yhdG H2O2H	4	2.89	0.15		3.49091	5.25455
Lag time h	Δ yjeK LB	3	0.63	0.17		Lag time h	Δ yjeK H2O2L	3	24	0		Lag time h	Δ yjeK H2O2H	3	24	0		38.0952	38.0952

## Sheet: Growth rate
LB						H2O2L						H2O2H						H2O2L	H2O2H
Growth Rate	Conditions & mutants	N	Mean	Std Dev		Growth Rate	Conditions & mutants	N	Mean	Std Dev		Growth Rate	Conditions & mutants	N	Mean	Std Dev		GR % decrease	GR % decrease
Growth Rate	WT LB	19	0.0255175	0.001882		Growth Rate	WT H2O2L	17	0.0229575	0.00283		Growth Rate	WT H2O2H	18	0.0184175	0.002484		10.0323	27.824
Growth Rate	Δ acrR LB	3	0.026	0.000361		Growth Rate	Δ acrR H2O2L	3	0.017	0.001335		Growth Rate	Δ acrR H2O2H	3	0.018	0.008497		34.6154	30.7692
Growth Rate	Δ araH LB	3	0.027	0.00138		Growth Rate	Δ araH H2O2L	3	0.017	0.000453		Growth Rate	Δ araH H2O2H	3	0	0		37.037	100
Growth Rate	Δ arcA LB	3	0.021	0.00066		Growth Rate	Δ arcA H2O2L	4	0.012	0.00047		Growth Rate	Δ arcA H2O2H	4	0.012	0.001971		42.8571	42.8571
Growth Rate	Δ aroA LB	3	0.024	0.000991		Growth Rate	Δ aroA H2O2L	4	0.022	0.000168		Growth Rate	Δ aroA H2O2H	4	0.021	0.000667		8.33333	12.5
Growth Rate	Δ aroB LB	4	0.022	0.000366		Growth Rate	Δ aroB H2O2L	4	0.017	0.00046		Growth Rate	Δ aroB H2O2H	4	0.02	0.00329		22.7273	9.09091
Growth Rate	Δ aroE_2 LB	4	0.031	0.001645		Growth Rate	Δ aroE_2 H2O2L	4	0.02	0.000315		Growth Rate	Δ aroE_2 H2O2H	4	0.02	0.000648		35.4839	35.4839
Growth Rate	Δ aroK LB	8	0.025	0.002059		Growth Rate	Δ aroK H2O2L	8	0	0		Growth Rate	Δ aroK H2O2H	8	0	0		100	100
Growth Rate	Δ atpG LB	3	0.027	0.00169		Growth Rate	Δ atpG H2O2L	3	0	0		Growth Rate	Δ atpG H2O2H	3	0	0		100	100
Growth Rate	Δ corA LB	3	0.03	0.002515		Growth Rate	Δ corA H2O2L	3	0.023	0.001527		Growth Rate	Δ corA H2O2H	3	0.023	0.002111		23.3333	23.3333
Growth Rate	Δ dam LB	4	0.026	0.001878		Growth Rate	Δ dam H2O2L	4	0.015	0.00022		Growth Rate	Δ dam H2O2H	4	0	0		42.3077	100
Growth Rate	Δ damX LB	4	0.03	0.00322		Growth Rate	Δ damX H2O2L	4	0.023	0.001018		Growth Rate	Δ damX H2O2H	4	0.02	0.001532		23.3333	33.3333
Growth Rate	Δ endA LB	3	0.028	0.000997		Growth Rate	Δ endA H2O2L	3	0	0		Growth Rate	Δ endA H2O2H	3	0	0		100	100
Growth Rate	Δ exbD LB	4	0.024	0.000608		Growth Rate	Δ exbD H2O2L	4	0.021	0.001646		Growth Rate	Δ exbD H2O2H	4	0.016	0.002245		12.5	33.3333
Growth Rate	Δ fliB LB	3	0.03	0.002137		Growth Rate	Δ fliB H2O2L	3	0	0		Growth Rate	Δ fliB H2O2H	3	0	0		100	100
Growth Rate	Δ fliC LB	3	0.027	0.003302		Growth Rate	Δ fliC H2O2L	3	0	0		Growth Rate	Δ fliC H2O2H	3	0	0		100	100
Growth Rate	Δ fliD LB	3	0.025	0.001844		Growth Rate	Δ fliD H2O2L	3	0.026	0.001017		Growth Rate	Δ fliD H2O2H	3	0.026	7.55e-05		-4	-4
Growth Rate	Δ furR LB	3	0.025	0.002142		Growth Rate	Δ furR H2O2L	3	0.018	0.001316		Growth Rate	Δ furR H2O2H	3	0.014	0.002708		28	44
Growth Rate	Δ holC LB	4	0.026	0.000195		Growth Rate	Δ holC H2O2L	4	0.02	0.000349		Growth Rate	Δ holC H2O2H	4	0.017	0.000173		23.0769	34.6154
Growth Rate	Δ ostALB	3	0.026	0.001783		Growth Rate	Δ ostAH2O2L	3	0.025	0.000242		Growth Rate	Δ ostAH2O2H	3	0.021	0.00222		3.84615	19.2308
Growth Rate	Δ oxyR LB	7	0.025	0.001883		Growth Rate	Δ oxyR H2O2L	7	0.019	0.000445		Growth Rate	Δ oxyR H2O2H	7	0.015	0.002773		24	40
Growth Rate	Δ pgm LB	3	0.026	0.001127		Growth Rate	Δ pgm H2O2L	3	0.015	0.001872		Growth Rate	Δ pgm H2O2H	3	0.01	0.000898		42.3077	61.5385
Growth Rate	Δ phoR LB	3	0.028	0.000662		Growth Rate	Δ phoR H2O2L	4	0.025	0.00026		Growth Rate	Δ phoR H2O2H	4	0.021	0.001311		10.7143	25
Growth Rate	Δ rbsR LB	3	0.027	0.000182		Growth Rate	Δ rbsR H2O2L	3	0.019	0.000481		Growth Rate	Δ rbsR H2O2H	3	0.014	0.008428		29.6296	48.1481
Growth Rate	Δ rcsB LB	4	0.028	0.000578		Growth Rate	Δ rcsB H2O2L	4	0.02	0.000445		Growth Rate	Δ rcsB H2O2H	4	0.025	0.003565		28.5714	10.7143
Growth Rate	Δ recA LB	3	0.026	0.00153		Growth Rate	Δ recA H2O2L	3	0.014	0.001231		Growth Rate	Δ recA H2O2H	3	0.019	0.010434		46.1538	26.9231
Growth Rate	Δ recG LB	4	0.025	0.000785		Growth Rate	Δ recG H2O2L	4	0.012	0.000512		Growth Rate	Δ recG H2O2H	4	0.01	0.004542		52	60
Growth Rate	Δ rnt LB	3	0.022	0.000738		Growth Rate	Δ rnt H2O2L	3	0.018	0.000217		Growth Rate	Δ rnt H2O2H	3	0.015	0.00024		18.1818	31.8182
Growth Rate	Δ rpoS LB	3	0.026	0.000787		Growth Rate	Δ rpoS H2O2L	3	0	0		Growth Rate	Δ rpoS H2O2H	3	0	0		100	100
Growth Rate	Δ rseA LB	3	0.026	0.001175		Growth Rate	Δ rseA H2O2L	3	0.021	0.002199		Growth Rate	Δ rseA H2O2H	3	0.015	0.00049		19.2308	42.3077
Growth Rate	Δ sapC LB	3	0.024	0.000963		Growth Rate	Δ sapC H2O2L	3	0.018	0.000226		Growth Rate	Δ sapC H2O2H	3	0.014	0.000544		25	41.6667
Growth Rate	Δ sthBLB	3	0.03	0.003195		Growth Rate	Δ sthBH2O2L	3	0.02	0.001548		Growth Rate	Δ sthBH2O2H	3	0.017	0.001868		33.3333	43.3333
Growth Rate	Δ STM14_2358 LB	3	0.03	0.003914		Growth Rate	Δ STM14_2358 H2O2L	3	0.021	0.000446		Growth Rate	Δ STM14_2358 H2O2H	3	0.016	0.001529		30	46.6667
Growth Rate	Δ STM14_4356 LB	4	0.024	0.000829		Growth Rate	Δ STM14_4356 H2O2L	4	0.02	0.000445		Growth Rate	Δ STM14_4356 H2O2H	4	0.016	0.001934		16.6667	33.3333
Growth Rate	Δ STM14_5491 LB	3	0.033	0.002266		Growth Rate	Δ STM14_5491 H2O2L	3	0.025	0.0002		Growth Rate	Δ STM14_5491 H2O2H	3	0.023	0.000373		24.2424	30.303
Growth Rate	Δ STM14_5495LB	3	0.028	0.002173		Growth Rate	Δ STM14_5495H2O2L	3	0.024	0.000958		Growth Rate	Δ STM14_5495H2O2H	3	0.017	0.000927		14.2857	39.2857
Growth Rate	Δ STM14_5517 LB	3	0.028	0.003574		Growth Rate	Δ STM14_5517 H2O2L	3	0	0		Growth Rate	Δ STM14_5517 H2O2H	3	0	0		100	100
Growth Rate	Δ STM14_9494 LB	3	0.026	0.000934		Growth Rate	Δ STM14_9494 H2O2L	3	0.024	0.001146		Growth Rate	Δ STM14_9494 H2O2H	3	0.022	0.001624		7.69231	15.3846
Growth Rate	Δ sufS LB	3	0.027	0.000927		Growth Rate	Δ sufS H2O2L	3	0	0		Growth Rate	Δ sufS H2O2H	3	0	0		100	100
Growth Rate	Δ tonB LB	3	0.025	0.000154		Growth Rate	Δ tonB H2O2L	4	0.018	0.000695		Growth Rate	Δ tonB H2O2H	4	0.002	0.000426		28	92
Growth Rate	Δ tpiA LB	3	0.027	0.00094		Growth Rate	Δ tpiA H2O2L	3	0	0		Growth Rate	Δ tpiA H2O2H	3	0	0		100	100
Growth Rate	Δ xthA LB	4	0.026	0.001119		Growth Rate	Δ xthA H2O2L	4	0.017	0.001568		Growth Rate	Δ xthA H2O2H	4	0.019	0.000377		34.6154	26.9231
Growth Rate	Δ ybaD LB	4	0.026	0.000437		Growth Rate	Δ ybaD H2O2L	4	0.021	0.00032		Growth Rate	Δ ybaD H2O2H	4	0.023	0.000548		19.2308	11.5385
Growth Rate	Δ ybaZ LB	3	0.025	0.000911		Growth Rate	Δ ybaZ H2O2L	3	0.024	0.000168		Growth Rate	Δ ybaZ H2O2H	3	0.019	0.0006		4	24
Growth Rate	Δ ybbK LB	4	0.099	0.084957		Growth Rate	Δ ybbK H2O2L	4	0.015	0.000919		Growth Rate	Δ ybbK H2O2H	4	0.005	0.001779		84.8485	94.9495
Growth Rate	Δ ybbL LB	4	0.026	0.000308		Growth Rate	Δ ybbL H2O2L	4	0.019	0.002755		Growth Rate	Δ ybbL H2O2H	4	0.002	0.000613		26.9231	92.3077
Growth Rate	Δ ybbM LB	4	0.029	0.0037		Growth Rate	Δ ybbM H2O2L	4	0.018	0.001294		Growth Rate	Δ ybbM H2O2H	4	0	0		37.931	100
Growth Rate	Δ ybgJ LB	3	0.025	0.001945		Growth Rate	Δ ybgJ H2O2L	3	0.024	0.000199		Growth Rate	Δ ybgJ H2O2H	3	0.02	0.001379		4	20
Growth Rate	Δ ygdP LB	3	0.027	0.000569		Growth Rate	Δ ygdP H2O2L	4	0.025	0.000513		Growth Rate	Δ ygdP H2O2H	4	0.023	0.001138		7.40741	14.8148
Growth Rate	Δ yhdG LB	3	0.027	0.001242		Growth Rate	Δ yhdG H2O2L	4	0.025	0.000943		Growth Rate	Δ yhdG H2O2H	4	0.023	0.000281		7.40741	14.8148
Growth Rate	Δ yjeK LB	3	0.019	0.001797		Growth Rate	Δ yjeK H2O2L	3	0	0		Growth Rate	Δ yjeK H2O2H	3	0	0		100	100

## Sheet: Max OD 600
LB						H2O2L						H2O2H						H2O2L	H2O2H
Max OD	Conditions & mutants	N	Mean	Std Dev		Max OD	Conditions & mutants	N	Mean	Std Dev		Max OD	Conditions & mutants	N	Mean	Std Dev		OD % decreae	OD % decreae
Max OD	WT LB	19	0.89	0.06		Max OD	WT H2O2L	17	0.88	0.07		Max OD	WT H2O2H	18	0.87	0.1		1.1236	2.24719
Max OD	Δ acrR LB	3	0.9	0.02		Max OD	Δ acrR H2O2L	3	0.73	0.14		Max OD	Δ acrR H2O2H	3	0.37	0.08		18.8889	58.8889
Max OD	Δ araH LB	3	0.85	0.02		Max OD	Δ araH H2O2L	3	0.62	0.14		Max OD	Δ araH H2O2H	3	0.02	0.02		27.0588	97.6471
Max OD	Δ arcA LB	3	0.81	0.01		Max OD	Δ arcA H2O2L	4	0.71	0.01		Max OD	Δ arcA H2O2H	4	0.54	0.03		12.3457	33.3333
Max OD	Δ aroA LB	3	0.71	0.01		Max OD	Δ aroA H2O2L	4	0.71	0.01		Max OD	Δ aroA H2O2H	4	0.71	0.02		0	0
Max OD	Δ aroB LB	4	0.87	0.02		Max OD	Δ aroB H2O2L	4	0.73	0.02		Max OD	Δ aroB H2O2H	4	0.3	0.13		16.092	65.5172
Max OD	Δ aroE_2 LB	4	0.75	0.004		Max OD	Δ aroE_2 H2O2L	4	0.71	0.02		Max OD	Δ aroE_2 H2O2H	4	0.65	0.01		5.33333	13.3333
Max OD	Δ aroK LB	8	0.8	0.02		Max OD	Δ aroK H2O2L	8	0.01	0.01		Max OD	Δ aroK H2O2H	8	0.01	0.01		98.75	98.75
Max OD	Δ atpG LB	3	0.41	0.02		Max OD	Δ atpG H2O2L	3	0.05	0.003		Max OD	Δ atpG H2O2H	3	0.03	0.03		87.8049	92.6829
Max OD	Δ corA LB	3	0.82	0.02		Max OD	Δ corA H2O2L	3	0.72	0.02		Max OD	Δ corA H2O2H	3	0.68	0.01		12.1951	17.0732
Max OD	Δ dam LB	4	0.86	0.005		Max OD	Δ dam H2O2L	4	0.35	0.07		Max OD	Δ dam H2O2H	4	0.02	0.01		59.3023	97.6744
Max OD	Δ damX LB	4	0.86	0.01		Max OD	Δ damX H2O2L	4	0.81	0.01		Max OD	Δ damX H2O2H	4	0.7	0.03		5.81395	18.6047
Max OD	Δ endA LB	3	0.86	0.01		Max OD	Δ endA H2O2L	3	0.04	0.003		Max OD	Δ endA H2O2H	3	0.03	0.02		95.3488	96.5116
Max OD	Δ exbD LB	4	0.87	0.02		Max OD	Δ exbD H2O2L	4	0.79	0.02		Max OD	Δ exbD H2O2H	4	0.61	0.01		9.1954	29.8851
Max OD	Δ fliB LB	3	0.87	0.01		Max OD	Δ fliB H2O2L	3	0.01	0.0006		Max OD	Δ fliB H2O2H	3	0.01	0.002		98.8506	98.8506
Max OD	Δ fliC LB	3	0.87	0.004		Max OD	Δ fliC H2O2L	3	0.01	0.001		Max OD	Δ fliC H2O2H	3	0.004	0.001		98.8506	99.5402
Max OD	Δ fliD LB	3	0.82	0.02		Max OD	Δ fliD H2O2L	3	0.83	0.03		Max OD	Δ fliD H2O2H	3	0.81	0.02		-1.21951	1.21951
Max OD	Δ furR LB	3	0.81	0.02		Max OD	Δ furR H2O2L	3	0.68	0.08		Max OD	Δ furR H2O2H	3	0.51	0.05		16.0494	37.037
Max OD	Δ holC LB	4	0.82	0.01		Max OD	Δ holC H2O2L	4	0.82	0.03		Max OD	Δ holC H2O2H	4	0.81	0.02		0	1.21951
Max OD	Δ ostALB	3	0.83	0.03		Max OD	Δ ostAH2O2L	3	0.83	0.02		Max OD	Δ ostAH2O2H	3	0.78	0.01		0	6.0241
Max OD	Δ oxyR LB	7	0.71	0.01		Max OD	Δ oxyR H2O2L	7	0.71	0.01		Max OD	Δ oxyR H2O2H	7	0.68	0.01		0	4.22535
Max OD	Δ pgm LB	3	0.77	0.004		Max OD	Δ pgm H2O2L	3	0.65	0.04		Max OD	Δ pgm H2O2H	3	0.58	0.03		15.5844	24.6753
Max OD	Δ phoR LB	3	0.87	0.01		Max OD	Δ phoR H2O2L	4	0.79	0.02		Max OD	Δ phoR H2O2H	4	0.73	0.01		9.1954	16.092
Max OD	Δ rbsR LB	3	0.83	0.004		Max OD	Δ rbsR H2O2L	3	0.81	0.03		Max OD	Δ rbsR H2O2H	3	0.75	0.02		2.40964	9.63855
Max OD	Δ rcsB LB	4	0.78	0.01		Max OD	Δ rcsB H2O2L	4	0.72	0.01		Max OD	Δ rcsB H2O2H	4	0.4	0.07		7.69231	48.7179
Max OD	Δ recA LB	3	0.77	0.03		Max OD	Δ recA H2O2L	3	0.65	0.03		Max OD	Δ recA H2O2H	3	0.6	0.02		15.5844	22.0779
Max OD	Δ recG LB	4	0.86	0.01		Max OD	Δ recG H2O2L	4	0.59	0.02		Max OD	Δ recG H2O2H	4	0.03	0.03		31.3953	96.5116
Max OD	Δ rnt LB	3	0.86	0.01		Max OD	Δ rnt H2O2L	3	0.78	0.02		Max OD	Δ rnt H2O2H	3	0.76	0.02		9.30233	11.6279
Max OD	Δ rpoS LB	3	0.88	0.01		Max OD	Δ rpoS H2O2L	3	0.01	0.0006		Max OD	Δ rpoS H2O2H	3	0.01	0.003		98.8636	98.8636
Max OD	Δ rseA LB	3	0.83	0.01		Max OD	Δ rseA H2O2L	3	0.75	0.07		Max OD	Δ rseA H2O2H	3	0.66	0.02		9.63855	20.4819
Max OD	Δ sapC LB	3	0.79	0.003		Max OD	Δ sapC H2O2L	3	0.7	0.02		Max OD	Δ sapC H2O2H	3	0.6	0.02		11.3924	24.0506
Max OD	Δ sthBLB	3	0.83	0.003		Max OD	Δ sthBH2O2L	3	0.75	0.05		Max OD	Δ sthBH2O2H	3	0.58	0.05		9.63855	30.1205
Max OD	Δ STM14_2358 LB	3	0.86	0.01		Max OD	Δ STM14_2358 H2O2L	3	0.79	0.04		Max OD	Δ STM14_2358 H2O2H	3	0.68	0.04		8.13953	20.9302
Max OD	Δ STM14_4356 LB	4	0.87	0.02		Max OD	Δ STM14_4356 H2O2L	4	0.76	0.02		Max OD	Δ STM14_4356 H2O2H	4	0.53	0.03		12.6437	39.0805
Max OD	Δ STM14_5491 LB	3	0.86	0.02		Max OD	Δ STM14_5491 H2O2L	3	0.83	0.03		Max OD	Δ STM14_5491 H2O2H	3	0.8	0.02		3.48837	6.97674
Max OD	Δ STM14_5495LB	3	0.86	0.01		Max OD	Δ STM14_5495H2O2L	3	0.82	0.03		Max OD	Δ STM14_5495H2O2H	3	0.78	0.02		4.65116	9.30233
Max OD	Δ STM14_5517 LB	3	0.88	0.01		Max OD	Δ STM14_5517 H2O2L	3	0.01	0.0006		Max OD	Δ STM14_5517 H2O2H	3	0.01	0.002		98.8636	98.8636
Max OD	Δ STM14_9494 LB	3	0.84	0.002		Max OD	Δ STM14_9494 H2O2L	3	0.79	0.01		Max OD	Δ STM14_9494 H2O2H	3	0.73	0.05		5.95238	13.0952
Max OD	Δ sufS LB	3	0.92	0.01		Max OD	Δ sufS H2O2L	3	0.01	0.001		Max OD	Δ sufS H2O2H	3	0.01	0.001		98.913	98.913
Max OD	Δ tonB LB	3	0.99	0.02		Max OD	Δ tonB H2O2L	4	0.57	0.06		Max OD	Δ tonB H2O2H	4	0.02	0.0008		42.4242	97.9798
Max OD	Δ tpiA LB	3	0.89	0.02		Max OD	Δ tpiA H2O2L	3	0.01	0.002		Max OD	Δ tpiA H2O2H	3	0.01	0.002		98.8764	98.8764
Max OD	Δ xthA LB	4	0.74	0.004		Max OD	Δ xthA H2O2L	4	0.54	0.01		Max OD	Δ xthA H2O2H	4	0.41	0.02		27.027	44.5946
Max OD	Δ ybaD LB	4	0.77	0.01		Max OD	Δ ybaD H2O2L	4	0.68	0.01		Max OD	Δ ybaD H2O2H	4	0.59	0.01		11.6883	23.3766
Max OD	Δ ybaZ LB	3	0.87	0.01		Max OD	Δ ybaZ H2O2L	3	0.84	0.02		Max OD	Δ ybaZ H2O2H	3	0.79	0.01		3.44828	9.1954
Max OD	Δ ybbK LB	4	0.83	0.03		Max OD	Δ ybbK H2O2L	4	0.62	0.03		Max OD	Δ ybbK H2O2H	4	0.01	0.005		25.3012	98.7952
Max OD	Δ ybbL LB	4	0.82	0.01		Max OD	Δ ybbL H2O2L	4	0.55	0.02		Max OD	Δ ybbL H2O2H	4	0.02	0.01		32.9268	97.561
Max OD	Δ ybbM LB	4	0.89	0.01		Max OD	Δ ybbM H2O2L	4	0.6	0.06		Max OD	Δ ybbM H2O2H	4	0.01	0.003		32.5843	98.8764
Max OD	Δ ybgJ LB	3	0.88	0.01		Max OD	Δ ybgJ H2O2L	3	0.86	0.03		Max OD	Δ ybgJ H2O2H	3	0.82	0.03		2.27273	6.81818
Max OD	Δ ygdP LB	3	0.86	0.02		Max OD	Δ ygdP H2O2L	4	0.79	0.02		Max OD	Δ ygdP H2O2H	4	0.79	0.01		8.13953	8.13953
Max OD	Δ yhdG LB	3	0.85	0.01		Max OD	Δ yhdG H2O2L	4	0.78	0.01		Max OD	Δ yhdG H2O2H	4	0.78	0.01		8.23529	8.23529
Max OD	Δ yjeK LB	3	0.65	0.02		Max OD	Δ yjeK H2O2L	3	0.01	0.001		Max OD	Δ yjeK H2O2H	3	0.004	0.0006		98.4615	99.3846

## Sheet: Fig. 2 data
	Lag Time (hour)			Grwoth Rate			Maximum OD 600
Mutant	LB	H2O2L	H2O2H	LB	H2O2L	H2O2H	LB	H2O2L	H2O2H
Δ acrR	0.29	8.27	18.1	0.026	0.017	0.018	0.9	0.73	0.37
Δ araH	0.08	13.3	24	0.027	0.017	0	0.85	0.62	0.02
Δ arcA	0.82	5.98	12.8	0.021	0.012	0.012	0.81	0.71	0.54
Δ aroA	0.85	2.61	3.31	0.024	0.022	0.021	0.71	0.71	0.71
Δ aroB	0.06	6.86	20.8	0.022	0.017	0.02	0.87	0.73	0.3
Δ aroE_2	0.15	2.15	5.09	0.031	0.02	0.02	0.75	0.71	0.65
Δ aroK	0.27	24	24	0.025	0	0	0.8	0.01	0.01
Δ atpG	2.32	24	24	0.027	0	0	0.41	0.05	0.03
Δ corA	1.22	7.85	9.26	0.03	0.023	0.023	0.82	0.72	0.68
Δ dam	0.55	10.4	24	0.026	0.015	0	0.86	0.35	0.02
Δ damX	0.16	4.01	7.84	0.03	0.023	0.02	0.86	0.81	0.7
Δ endA	1.47	24	24	0.028	0	0	0.86	0.04	0.03
Δ exbD	0.57	5.41	11.6	0.024	0.021	0.016	0.87	0.79	0.61
Δ fliB	0.08	24	24	0.03	0	0	0.87	0.01	0.01
Δ fliC	0.15	24	24	0.027	0	0	0.87	0.01	0.004
Δ fliD	0.12	0.99	1.22	0.025	0.026	0.026	0.82	0.83	0.81
Δ furR	0.36	6.27	12.8	0.025	0.018	0.014	0.81	0.68	0.51
Δ holC	0.57	2.04	3.25	0.026	0.02	0.017	0.82	0.82	0.81
Δ ostA	0.14	2.81	4.52	0.026	0.025	0.021	0.83	0.83	0.78
Δ oxyR	0.8	3.62	6.1	0.025	0.019	0.015	0.71	0.71	0.68
Δ pgm	0.24	5.39	8.01	0.026	0.015	0.01	0.77	0.65	0.58
Δ phoR	0.87	3.95	6.07	0.028	0.025	0.021	0.87	0.79	0.73
Δ rbsR	0.08	3.87	5.29	0.027	0.019	0.014	0.83	0.81	0.75
Δ rcsB	0.52	4.56	18.9	0.028	0.02	0.025	0.78	0.72	0.4
Δ recA	1.29	7.47	9.82	0.026	0.014	0.019	0.77	0.65	0.6
Δ recG	0.14	8.73	22.3	0.025	0.012	0.01	0.86	0.59	0.03
Δ rnt	1.63	5.37	6.93	0.022	0.018	0.015	0.86	0.78	0.76
Δ rpoS	0.38	24	24	0.026	0	0	0.88	0.01	0.01
Δ rseA	0.44	5.66	8.59	0.026	0.021	0.015	0.83	0.75	0.66
Δ sapC	0.5	4.43	7.63	0.024	0.018	0.014	0.79	0.7	0.6
Δ sthB	0.1	4.88	12.5	0.03	0.02	0.017	0.83	0.75	0.58
Δ STM14_2358	0.15	4.32	5.97	0.03	0.021	0.016	0.86	0.79	0.68
Δ STM14_4356	0.2	5.25	14	0.024	0.02	0.016	0.87	0.76	0.53
Δ STM14_5491	0.18	2.17	3.38	0.033	0.025	0.023	0.86	0.83	0.8
Δ STM14_5495	0.12	3.28	5.1	0.028	0.024	0.017	0.86	0.82	0.78
Δ STM14_5517	0.11	24	24	0.028	0	0	0.88	0.01	0.01
Δ STM14_9494	0.03	3.62	5.35	0.026	0.024	0.022	0.84	0.79	0.73
Δ sufS	0.31	24	24	0.027	0	0	0.92	0.01	0.01
Δ tonB	1.01	14.7	22.2	0.025	0.018	0.002	0.99	0.57	0.02
Δ tpiA	0.27	24	24	0.027	0	0	0.89	0.01	0.01
Δ xthA	1.12	9.07	12.5	0.026	0.017	0.019	0.74	0.54	0.41
Δ ybaD	1.31	3.51	5.75	0.026	0.021	0.023	0.77	0.68	0.59
Δ ybaZ	0.43	3.03	4.91	0.025	0.024	0.019	0.87	0.84	0.79
Δ ybbK	0.21	9.66	24	0.099	0.015	0.005	0.83	0.62	0.01
Δ ybbL	0.72	15.7	24	0.026	0.019	0.002	0.82	0.55	0.02
Δ ybbM	0.09	11.3	24	0.029	0.018	0	0.89	0.6	0.01
Δ ybgJ	0.4	3.02	4.74	0.025	0.024	0.02	0.88	0.86	0.82
Δ ygdP	0.75	2.96	3.7	0.027	0.025	0.023	0.86	0.79	0.79
Δ yhdG	0.55	1.92	2.89	0.027	0.025	0.023	0.85	0.78	0.78
Δ yjeK	0.63	24	24	0.019	0	0	0.65	0.01	0.004
WT	0.22	2.91	4.85	0.025	0.021	0.019	0.98	0.9	0.84
