# Supplementary material for: A Comprehensive Assessment of the Genetic Determinants in Salmonella Typhimurium for Resistance to Hydrogen Peroxide Using Proteogenomics
Source: Sci Rep. 2017 Dec 6;7:17073. doi: 10.1038/s41598-017-17149-9 (PMC5719062; doi:10.1038/s41598-017-17149-9)
Supplement: Supplementary file 4 — Table S5 [file 41598_2017_17149_MOESM4_ESM.xlsx]

## Sheet: Targated_MS
Table S5. Complete list of S. Typhimurium proteins detected by two proteomic methods.
S. Typhimurium wild type strain was grown in LB (H2O2 free), H2O2L (2.5 mM), or H2O2H (3.5 mM) till mid-log phase.
Proteome profiles were analyzed by utilizing ESI-LC-MS/MS in data-dependent acquisition (DDA) mode and LC-QQQ-ESI-MS for targeted proteomics.
Targeted proteomics of Salmonella Typhimurium grown in presence of 2.5 mM H2O2 till mid-log phase
Gene	Log 2 Fold Change	P-Value	Standard Error	Protein	Fold Change Result
ahpC	0.5662	0.00179576	0.076708	tr|A0A0F6AY97|A0A0F6AY97_SALT1	1.48 (90% CI:1.32 to 1.66)
araH	0.6573	0.00010482	0.0427952	tr|A0A0F6B2R5|A0A0F6B2R5_SALT1	1.58 (90% CI:1.48 to 1.68)
aroA	0.6784	0.000140194	0.0475487	tr|A0A0F6AZC6|A0A0F6AZC6_SALT1	1.6 (90% CI:1.49 to 1.72)
aroB	0.6655	0.00462004	0.116329	tr|A0A0F6B7U0|A0A0F6B7U0_SALT1	1.59 (90% CI:1.34 to 1.88)
aroD	0.4655	0.0315703	0.143509	tr|A0A0F6B0V0|A0A0F6B0V0_SALT1	1.38 (90% CI:1.12 to 1.71)
aroE_2	0.6869	8.673e-05	0.042626	tr|A0A0F6B7J7|A0A0F6B7J7_SALT1	1.61 (90% CI:1.51 to 1.71)
aroK	0.6894	0.00127064	0.0852509	tr|A0A0F6B7U1|A0A0F6B7U1_SALT1	1.61 (90% CI:1.42 to 1.83)
barA	0.4118	0.182092	0.204842	tr|A0A0F6B632|A0A0F6B632_SALT1	1.33 (90% CI:0.88 to 2.01)
corA	0.586	0.0296319	0.17701	tr|A0A0F6B9B5|A0A0F6B9B5_SALT1	1.5 (90% CI:1.16 to 1.95)
dam	0.6399	0.020542	0.172188	tr|A0A0F6B7T8|A0A0F6B7T8_SALT1	1.56 (90% CI:1.21 to 2.01)
damX	1.2086	1.45618e-05	0.0478279	tr|A0A0F6B7T9|A0A0F6B7T9_SALT1	2.31 (90% CI:2.15 to 2.48)
dps	-1.0964	0.000724358	0.117088	tr|A0A0F6AYY9|A0A0F6AYY9_SALT1	0.47 (90% CI:0.39 to 0.56)
endA	0.364	0.0450359	0.126413	tr|A0A0F6B6J6|A0A0F6B6J6_SALT1	1.29 (90% CI:1.07 to 1.55)
exbD	0.6873	0.0144231	0.166164	tr|A0A0F6B6T0|A0A0F6B6T0_SALT1	1.61 (90% CI:1.26 to 2.06)
fepD	0.4031	0.0490853	0.144232	tr|A0A0F6AY80|A0A0F6AY80_SALT1	1.32 (90% CI:1.07 to 1.64)
fliB	0.5949	0.000247739	0.048205	tr|A0A0F6B2U1|A0A0F6B2U1_SALT1	1.51 (90% CI:1.41 to 1.62)
hscA	-1.8203	0.00151636	0.0709631	tr|A0A0F6B4V4|A0A0F6B4V4_SALT1	0.28 (90% CI:0.25 to 0.33)
lon	0.5379	6.85086e-05	0.0314483	tr|A0A0F6AXS9|A0A0F6AXS9_SALT1	1.45 (90% CI:1.39 to 1.52)
oxyR	-0.1729	0.184226	0.107857	tr|A0A0F6B9W3|A0A0F6B9W3_SALT1	0.89 (90% CI:0.76 to 1.04)
polA	-0.8808	0.000234471	0.0703792	tr|A0A0F6B9G5|A0A0F6B9G5_SALT1	0.54 (90% CI:0.49 to 0.6)
rbsR	-1.0366	0.00233722	0.150648	tr|A0A0F6B957|A0A0F6B957_SALT1	0.49 (90% CI:0.39 to 0.61)
recG	-0.061	0.479559	0.0783433	tr|A0A0F6B8P5|A0A0F6B8P5_SALT1	0.96 (90% CI:0.85 to 1.08)
rseA	0.6504	0.00531368	0.118161	sp|D0ZSY8|RSEA_SALT1	1.57 (90% CI:1.32 to 1.87)
ruvA	-0.1354	0.0479057	0.0480291	tr|A0A0F6B2M3|A0A0F6B2M3_SALT1	0.91 (90% CI:0.85 to 0.98)
spoT	-0.3049	0.024167	0.0862915	tr|A0A0F6B8P3|A0A0F6B8P3_SALT1	0.81 (90% CI:0.71 to 0.92)
sthB	0.1501	0.139152	0.0814439	tr|A0A0F6BBD9|A0A0F6BBD9_SALT1	1.11 (90% CI:0.98 to 1.25)
tonB	0.8236	0.000569361	0.0826379	tr|A0A0F6B229|A0A0F6B229_SALT1	1.77 (90% CI:1.57 to 2)
xthA	0.7129	0.00331807	0.0830085	tr|A0A0F6B0N2|A0A0F6B0N2_SALT1	1.64 (90% CI:1.43 to 1.88)
ybaD	0.9312	0.0212504	0.253206	tr|A0A0F6AXN9|A0A0F6AXN9_SALT1	1.91 (90% CI:1.31 to 2.77)
ybbK	0.3229	0.00278368	0.0491753	tr|A0A0F6AXY4|A0A0F6AXY4_SALT1	1.25 (90% CI:1.16 to 1.35)
ybbL	0.3668	0.028315	0.109186	tr|A0A0F6AXY5|A0A0F6AXY5_SALT1	1.29 (90% CI:1.1 to 1.52)
ybbM	0.5461	0.00355413	0.0888586	tr|A0A0F6AXY6|A0A0F6AXY6_SALT1	1.46 (90% CI:1.28 to 1.67)
yjeK	0.574	0.00588114	0.107262	tr|A0A0F6BAJ9|A0A0F6BAJ9_SALT1	1.49 (90% CI:1.27 to 1.74)
Tn-seq	33	1
Tn-seq&MS	23	0.7
Not MS	10	0.3

## Sheet: All proteins DDA
DDA proteomics of Salmonella Typhimurium grown in presence of 2.5 & 3.5 mM H2O2 till mid-log phase
Gene	Log 2 Fold Change	P-Value	Fold Change Result	Protein	Locus tag	Description
accA	-0.4657	0.161	0.72 (90% CI:0.49 to 1.07)	tr|A0A0F6AYS1|A0A0F6AYS1_SALT1	STM14_0896	acetyl-CoA carboxylase carboxyltransferase subunit alpha
accB	-0.8491	0.033	0.56 (90% CI:0.37 to 0.84)	tr|A0A0F6BA91|A0A0F6BA91_SALT1	STM14_5104	acetyl-CoA carboxylase biotin carboxyl carrier protein subunit
accC	-0.1753	0.287	0.89 (90% CI:0.72 to 1.08)	tr|A0A0F6B9T3|A0A0F6B9T3_SALT1	STM14_4928	acetyl-CoA carboxylase biotin carboxylase subunit
accD	-0.7045	0.241	0.61 (90% CI:0.3 to 1.27)	tr|A0A0F6B2U2|A0A0F6B2U2_SALT1	STM14_2378	acetyl-CoA carboxylase subunit beta
aceB	-0.3699	0.464	0.77 (90% CI:0.41 to 1.46)	tr|A0A0F6B9S4|A0A0F6B9S4_SALT1	STM14_4919	malate synthase
aceE	-0.8993	3e-05	0.54 (90% CI:0.48 to 0.6)	tr|A0A0F6B7K2|A0A0F6B7K2_SALT1	STM14_4109	pyruvate dehydrogenase subunit E1
aceF	-0.9615	0.0001	0.51 (90% CI:0.44 to 0.6)	tr|A0A0F6B2A4|A0A0F6B2A4_SALT1	STM14_2179	dihydrolipoamide acetyltransferase
ackA	-0.0845	0.467	0.94 (90% CI:0.81 to 1.09)	tr|A0A0F6BAX5|A0A0F6BAX5_SALT1	STM14_5343	acetate kinase
acnA	0.2856	0.084	1.22 (90% CI:1.01 to 1.47)	tr|A0A0F6B1G6|A0A0F6B1G6_SALT1	STM14_1877	aconitate hydratase
acnB	-0.229	0.011	0.85 (90% CI:0.78 to 0.93)	tr|A0A0F6B0X1|A0A0F6B0X1_SALT1	STM14_1671	bifunctional aconitate hydratase 2/2-methylisocitrate dehydratase
acrA	-0.0641	0.848	0.96 (90% CI:0.62 to 1.47)	tr|A0A0F6B2R3|A0A0F6B2R3_SALT1	STM14_2345	acridine efflux pump
acrF	0.7712	0.033	1.71 (90% CI:1.17 to 2.49)	tr|A0A0F6B4Q0|A0A0F6B4Q0_SALT1	STM14_3059	multidrug transport protein
acs	0.2321	0.032	1.17 (90% CI:1.05 to 1.31)	tr|A0A0F6B6I0|A0A0F6B6I0_SALT1	STM14_3720	acetyl-CoA synthetase
add	0.0704	0.88	1.05 (90% CI:0.57 to 1.92)	tr|A0A0F6B0X2|A0A0F6B0X2_SALT1	STM14_1672	adenosine deaminase
adhE	-0.1079	0.742	0.93 (90% CI:0.61 to 1.41)	tr|A0A0F6B046|A0A0F6B046_SALT1	STM14_1383	bifunctional acetaldehyde-CoA/alcohol dehydrogenase
adhP	0.2034	0.003	1.15 (90% CI:1.09 to 1.22)	tr|A0A0F6AYN4|A0A0F6AYN4_SALT1	STM14_0853	alcohol dehydrogenase
adk	0.4365	0.021	1.35 (90% CI:1.12 to 1.63)	tr|A0A0F6B0M8|A0A0F6B0M8_SALT1	STM14_1576	adenylate kinase
aegA	-0.8865	0.001	0.54 (90% CI:0.44 to 0.66)	tr|A0A0F6BBB4|A0A0F6BBB4_SALT1	STM14_5489	putative oxidoreductase Fe-S binding subunit
aer	-1.0211	0.378	0.49 (90% CI:0.12 to 2.09)	tr|A0A0F6AXT1|A0A0F6AXT1_SALT1	STM14_0535	aerotaxis sensor receptor
agp	0.2405	0.114	1.18 (90% CI:0.99 to 1.41)	tr|A0A0F6B0Z3|A0A0F6B0Z3_SALT1	STM14_1695	glucose-1-phosphatase/inositol phosphatase
ahpC	0.4576	0.003	1.37 (90% CI:1.21 to 1.56)	tr|A0A0F6B141|A0A0F6B141_SALT1	STM14_1747	alkyl hydroperoxide reductase subunit C
ahpF	0.4769	0.266	1.39 (90% CI:0.82 to 2.35)	tr|A0A0F6AZM4|A0A0F6AZM4_SALT1	STM14_1205	alkyl hydroperoxide reductase F52a subunit
aidB	0.4295	0.69	1.35 (90% CI:0.34 to 5.37)	tr|A0A0F6B6H7|A0A0F6B6H7_SALT1	STM14_3717	isovaleryl CoA dehydrogenase
alaS	-0.1353	0.409	0.91 (90% CI:0.74 to 1.12)	tr|A0A0F6B7K6|A0A0F6B7K6_SALT1	STM14_4113	alanyl-tRNA synthetase
aldB	-0.0107	0.913	0.99 (90% CI:0.88 to 1.13)	tr|A0A0F6B0S7|A0A0F6B0S7_SALT1	STM14_1625	aldehyde dehydrogenase B
alkA	-0.0176	0.978	0.99 (90% CI:0.43 to 2.25)	tr|A0A0F6B6G9|A0A0F6B6G9_SALT1	STM14_3709	3-methyl-adenine DNA glycosylase II
allR	0.0888	0.899	1.06 (90% CI:0.43 to 2.62)	tr|A0A0F6B630|A0A0F6B630_SALT1	STM14_3564	DNA-binding transcriptional repressor AllR
amiB	-0.6629	0.135	0.63 (90% CI:0.38 to 1.06)	tr|A0A0F6BAK8|A0A0F6BAK8_SALT1	STM14_5222	N-acetylmuramoyl-l-alanine amidase II
ansB	-0.2184	0.004	0.86 (90% CI:0.81 to 0.92)	tr|A0A0F6B6D2|A0A0F6B6D2_SALT1	STM14_3672	L-asparaginase II
apaH	-0.4744	0.408	0.72 (90% CI:0.35 to 1.48)	tr|A0A0F6B8E2|A0A0F6B8E2_SALT1	STM14_4406	diadenosine tetraphosphatase
aphA	0.3826	0.309	1.3 (90% CI:0.82 to 2.07)	tr|A0A0F6BB56|A0A0F6BB56_SALT1	STM14_5428	acid phosphatase/phosphotransferase
apt	0.8637	0.077	1.82 (90% CI:1.05 to 3.14)	tr|A0A0F6B7A6|A0A0F6B7A6_SALT1	STM14_4007	adenine phosphoribosyltransferase
arcA	-0.0729	0.76	0.95 (90% CI:0.7 to 1.29)	tr|A0A0F6B3Z7|A0A0F6B3Z7_SALT1	STM14_2797	two-component response regulator
arcA	1.0476	0.001	2.07 (90% CI:1.63 to 2.62)	tr|A0A0F6B959|A0A0F6B959_SALT1	STM14_4685	two-component response regulator
arcB	-1.0375	0.0001	0.49 (90% CI:0.42 to 0.57)	tr|A0A0F6B2E5|A0A0F6B2E5_SALT1	STM14_2220	aerobic respiration control sensor protein ArcB
argD_1	-0.5093	0.03	0.7 (90% CI:0.55 to 0.89)	tr|A0A0F6B416|A0A0F6B416_SALT1	STM14_2817	bifunctional succinylornithine transaminase/acetylornithine transaminase
argI	0.1931	0.423	1.14 (90% CI:0.84 to 1.55)	tr|A0A0F6B7N7|A0A0F6B7N7_SALT1	STM14_4144	ornithine carbamoyltransferase subunit I
argR	-0.3128	0.04	0.81 (90% CI:0.68 to 0.95)	tr|A0A0F6B791|A0A0F6B791_SALT1	STM14_3992	arginine repressor
argS	0.3503	0.175	1.27 (90% CI:0.94 to 1.73)	tr|A0A0F6B880|A0A0F6B880_SALT1	STM14_4340	arginyl-tRNA synthetase
argT	-0.03	0.927	0.98 (90% CI:0.64 to 1.49)	tr|A0A0F6B0R2|A0A0F6B0R2_SALT1	STM14_1610	lysine/arginine/ornithine transport protein
aroA	0.0422	0.916	1.03 (90% CI:0.61 to 1.73)	tr|A0A0F6AXH9|A0A0F6AXH9_SALT1	STM14_0431	3-phosphoshikimate 1-carboxyvinyltransferase
aroB	0.756	0.14	1.69 (90% CI:0.93 to 3.08)	tr|A0A0F6B4D2|A0A0F6B4D2_SALT1	STM14_2934	3-dehydroquinate synthase
aroD	-0.2444	0.466	0.84 (90% CI:0.55 to 1.29)	tr|A0A0F6B8I8|A0A0F6B8I8_SALT1	STM14_4452	3-dehydroquinate dehydratase
aroE_2	0.8656	0.18	1.82 (90% CI:0.84 to 3.93)	tr|A0A0F6B7B0|A0A0F6B7B0_SALT1	STM14_4011	shikimate 5-dehydrogenase
aroF	0.6531	0.389	1.57 (90% CI:0.61 to 4.05)	tr|A0A0F6B0V2|A0A0F6B0V2_SALT1	STM14_1651	phospho-2-dehydro-3-deoxyheptonate aldolase
aroG	0.036	0.925	1.03 (90% CI:0.62 to 1.68)	tr|A0A0F6B863|A0A0F6B863_SALT1	STM14_4323	phospho-2-dehydro-3-deoxyheptonate aldolase
aroK	0.7595	0.178	1.69 (90% CI:0.87 to 3.31)	tr|A0A0F6B4D7|A0A0F6B4D7_SALT1	STM14_2939	shikimate kinase I
artI	0.6163	0.007	1.53 (90% CI:1.25 to 1.88)	tr|A0A0F6B248|A0A0F6B248_SALT1	STM14_2120	arginine transport system
asd	0.3124	0.015	1.24 (90% CI:1.1 to 1.41)	tr|A0A0F6B314|A0A0F6B314_SALT1	STM14_2453	aspartate-semialdehyde dehydrogenase
asnA	-0.0397	0.933	0.97 (90% CI:0.53 to 1.79)	tr|A0A0F6B4I4|A0A0F6B4I4_SALT1	STM14_2993	asparagine synthetase AsnA
asnS	0.1345	0.239	1.1 (90% CI:0.96 to 1.26)	tr|A0A0F6B7N3|A0A0F6B7N3_SALT1	STM14_4140	asparaginyl-tRNA synthetase
aspA	-0.432	0.0003	0.74 (90% CI:0.69 to 0.8)	tr|A0A0F6B634|A0A0F6B634_SALT1	STM14_3568	aspartate ammonia-lyase
aspC	0.1459	0.156	1.11 (90% CI:0.98 to 1.25)	tr|A0A0F6B7M6|A0A0F6B7M6_SALT1	STM14_4133	aromatic amino acid aminotransferase
aspS	-0.2645	0.029	0.83 (90% CI:0.74 to 0.94)	tr|A0A0F6AWM5|A0A0F6AWM5_SALT1	STM14_0109	aspartyl-tRNA synthetase
astA	1.2108	0.188	2.31 (90% CI:0.77 to 6.95)	tr|A0A0F6B1T1|A0A0F6B1T1_SALT1	STM14_1997	arginine succinyltransferase
astB	0.3209	0.673	1.25 (90% CI:0.47 to 3.31)	tr|A0A0F6B470|A0A0F6B470_SALT1	STM14_2872	succinylarginine dihydrolase
astD	-0.0536	0.735	0.96 (90% CI:0.79 to 1.18)	tr|A0A0F6B4U4|A0A0F6B4U4_SALT1	STM14_3104	succinylglutamic semialdehyde dehydrogenase
atpA	-0.0557	0.714	0.96 (90% CI:0.79 to 1.17)	tr|A0A0F6B6W0|A0A0F6B6W0_SALT1	STM14_3854	F0F1 ATP synthase subunit alpha
atpD	0.1688	0.601	1.12 (90% CI:0.74 to 1.7)	tr|A0A0F6B7L8|A0A0F6B7L8_SALT1	STM14_4125	F0F1 ATP synthase subunit beta
atpG	0.5222	0.376	1.44 (90% CI:0.69 to 3)	tr|A0A0F6AX15|A0A0F6AX15_SALT1	STM14_0251	F0F1 ATP synthase subunit gamma
basR	0.4965	0.264	1.41 (90% CI:0.82 to 2.43)	tr|A0A0F6B3G3|A0A0F6B3G3_SALT1	STM14_2608	DNA-binding transcriptional regulator BasR
bcp	0.1237	0.67	1.09 (90% CI:0.75 to 1.58)	tr|A0A0F6B501|A0A0F6B501_SALT1	STM14_3161	thioredoxin-dependent thiol peroxidase
bfr	-0.6058	0.003	0.66 (90% CI:0.55 to 0.78)	tr|A0A0F6AYS5|A0A0F6AYS5_SALT1	STM14_0900	bacterioferritin, iron storage and detoxification protein
bglA	-0.0636	0.929	0.96 (90% CI:0.38 to 2.4)	tr|A0A0F6B2R4|A0A0F6B2R4_SALT1	STM14_2346	6-phospho-beta-glucosidase A
bglJ	1.0629	0.16	2.09 (90% CI:0.85 to 5.11)	tr|A0A0F6B9E6|A0A0F6B9E6_SALT1	STM14_4785	DNA-binding transcriptional activator BglJ
bglX	-0.001	0.999	1 (90% CI:0.41 to 2.46)	sp|D0ZV90|PHOP_SALT1	STM14_1409	periplasmic beta-D-glucoside glucohydrolase
bolA	-0.6515	0.217	0.64 (90% CI:0.34 to 1.2)	tr|A0A0F6AXC4|A0A0F6AXC4_SALT1	STM14_0374	transcriptional regulator BolA
btuE	0.4417	0.104	1.36 (90% CI:1 to 1.85)	tr|A0A0F6B297|A0A0F6B297_SALT1	STM14_2172	putative glutathione peroxidase
btuR	0.6203	0.133	1.54 (90% CI:0.95 to 2.48)	tr|A0A0F6B222|A0A0F6B222_SALT1	STM14_2093	cob(I)yrinic acid a,c-diamide adenosyltransferase
caiC	-0.4379	0.607	0.74 (90% CI:0.25 to 2.19)	tr|A0A0F6B143|A0A0F6B143_SALT1	STM14_1749	putative crotonobetaine/carnitine-CoA ligase
cbiF	0.2499	0.626	1.19 (90% CI:0.62 to 2.29)	tr|A0A0F6AWV8|A0A0F6AWV8_SALT1	STM14_0194	vitamin B12 biosynthetic protein
cbiK	0.6615	0.381	1.58 (90% CI:0.62 to 4.06)	tr|A0A0F6B0L9|A0A0F6B0L9_SALT1	STM14_1567	vitamin B12 biosynthetic protein
cbiL	-0.1959	0.663	0.87 (90% CI:0.49 to 1.55)	tr|A0A0F6B1P7|A0A0F6B1P7_SALT1	STM14_1962	cobalt-precorrin-2 C(20)-methyltransferase
cbpA	0.5739	0.003	1.49 (90% CI:1.27 to 1.75)	tr|A0A0F6AZ00|A0A0F6AZ00_SALT1	STM14_977	curved DNA-binding protein CbpA
cca	-0.6187	0.298	0.65 (90% CI:0.31 to 1.35)	tr|A0A0F6B5J2|A0A0F6B5J2_SALT1	STM14_3367	multifunctional tRNA nucleotidyl transferase/2'3'-cyclic phosphodiesterase/2'nucleotidase/phosphatase
cdd	0.2642	0.461	1.2 (90% CI:0.76 to 1.89)	tr|A0A0F6AZ38|A0A0F6AZ38_SALT1	STM14_1017	cytidine deaminase
celA	0.296	0.57	1.23 (90% CI:0.63 to 2.39)	tr|A0A0F6B223|A0A0F6B223_SALT1	STM14_2094	N,N'-diacetylchitobiose-specific PTS system transporter subunit IIB
celF	0.1344	0.843	1.1 (90% CI:0.46 to 2.63)	tr|A0A0F6B9Y1|A0A0F6B9Y1_SALT1	STM14_4987	phospho-beta-glucosidase/cellobiose-6-phosphate hydrolase
cfa	0.572	0.626	1.49 (90% CI:0.33 to 6.66)	tr|A0A0F6AYT6|A0A0F6AYT6_SALT1	STM14_0911	cyclopropane fatty acyl phospholipid synthase
cheA	0.3614	0.136	1.28 (90% CI:0.97 to 1.7)	tr|A0A0F6B9P6|A0A0F6B9P6_SALT1	STM14_4891	chemotaxis protein CheA
cheM	0.0693	0.934	1.05 (90% CI:0.36 to 3.09)	tr|A0A0F6B250|A0A0F6B250_SALT1	STM14_2122	methyl accepting chemotaxis protein II
cheW	0.2918	0.499	1.22 (90% CI:0.71 to 2.12)	tr|A0A0F6B1P9|A0A0F6B1P9_SALT1	STM14_1964	purine-binding chemotaxis protein
cheZ	0.2809	0.555	1.21 (90% CI:0.66 to 2.23)	tr|A0A0F6B167|A0A0F6B167_SALT1	STM14_1775	chemotaxis regulator CheZ
clpA	-0.5852	0.123	0.67 (90% CI:0.43 to 1.03)	tr|A0A0F6B6E7|A0A0F6B6E7_SALT1	STM14_3687	ATP-dependent Clp protease ATP-binding subunit
clpB	-0.0602	0.261	0.96 (90% CI:0.9 to 1.02)	tr|A0A0F6AW64|A0A0F6AW64_SALT1		protein disaggregation chaperone
clpP	0.8612	0.179	1.82 (90% CI:0.85 to 3.89)	tr|A0A0F6B708|A0A0F6B708_SALT1	STM14_3903	ATP-dependent Clp protease proteolytic subunit
clpX	-0.0054	0.969	1 (90% CI:0.83 to 1.19)	tr|A0A0F6AYG8|A0A0F6AYG8_SALT1	STM14_0779	ATP-dependent protease ATP-binding subunit
cmk	1.1677	0.111	2.25 (90% CI:0.97 to 5.22)	tr|A0A0F6BB71|A0A0F6BB71_SALT1	STM14_5443	cytidylate kinase
coaA	0.7919	0.125	1.73 (90% CI:0.95 to 3.15)	tr|A0A0F6B580|A0A0F6B580_SALT1	STM14_3245	pantothenate kinase
cobT	-0.76	0.03	0.59 (90% CI:0.41 to 0.85)	tr|A0A0F6B2A7|A0A0F6B2A7_SALT1	STM14_2182	nicotinate-nucleotide--dimethylbenzimidazole phosphoribosyltransferase
cpdB	0.0275	0.947	1.02 (90% CI:0.6 to 1.73)	tr|A0A0F6B271|A0A0F6B271_SALT1	STM14_2146	bifunctional 2',3'-cyclic nucleotide 2'-phosphodiesterase/3'-nucleotidase periplasmic precursor protein
cpsG	-0.4988	0.315	0.71 (90% CI:0.38 to 1.31)	tr|A0A0F6AYG2|A0A0F6AYG2_SALT1	STM14_0773	phosphomannomutase
cpxR	0.4382	0.004	1.35 (90% CI:1.19 to 1.55)	tr|A0A0F6AWB0|A0A0F6AWB0_SALT1		DNA-binding transcriptional regulator CpxR
creA	0.3397	0.456	1.27 (90% CI:0.71 to 2.25)	tr|A0A0F6B6M8|A0A0F6B6M8_SALT1	STM14_3771	hypothetical protein
crl	0.5733	0.276	1.49 (90% CI:0.78 to 2.83)	tr|A0A0F6AYX0|A0A0F6AYX0_SALT1	STM14_947	DNA-binding transcriptional regulator Crl
crp	0.2001	0.043	1.15 (90% CI:1.03 to 1.28)	tr|A0A0F6B6Z2|A0A0F6B6Z2_SALT1	STM14_3886	cAMP-regulatory protein
crr	0.6511	0.0002	1.57 (90% CI:1.4 to 1.76)	tr|A0A0F6B125|A0A0F6B125_SALT1	STM14_1731	glucose-specific PTS system component
csiD	-0.5353	0.104	0.69 (90% CI:0.47 to 1.01)	tr|A0A0F6B4Y0|A0A0F6B4Y0_SALT1	STM14_3140
cspC	0.4481	0.033	1.36 (90% CI:1.1 to 1.7)	tr|A0A0F6B7T5|A0A0F6B7T5_SALT1	STM14_4193	cold shock-like protein CspC
cspE	0.0529	0.9	1.04 (90% CI:0.6 to 1.79)	tr|A0A0F6AXI2|A0A0F6AXI2_SALT1	STM14_0434	cold shock protein CspE
csrA	-1.4921	0.192	0.36 (90% CI:0.09 to 1.39)	tr|A0A0F6AXW3|A0A0F6AXW3_SALT1	STM14_0568	carbon storage regulator
cyaY	-0.12	0.847	0.92 (90% CI:0.41 to 2.05)	tr|A0A0F6B793|A0A0F6B793_SALT1	STM14_3994	frataxin-like protein
cycA	-0.2117	0.833	0.86 (90% CI:0.24 to 3.16)	tr|A0A0F6B161|A0A0F6B161_SALT1	STM14_1769	D-alanine/D-serine/glycine permease
cypD	0.8482	0.237	1.8 (90% CI:0.75 to 4.3)	tr|A0A0F6B6W8|A0A0F6B6W8_SALT1	STM14_3862	peptidyl-prolyl cis-trans isomerase (rotamase D)
cysE	-0.8328	0.283	0.56 (90% CI:0.22 to 1.45)	tr|A0A0F6B8B4|A0A0F6B8B4_SALT1	STM14_4375	serine acetyltransferase
cysI	-0.7829	0.099	0.58 (90% CI:0.34 to 1)	tr|A0A0F6B029|A0A0F6B029_SALT1	STM14_1366	sulfite reductase subunit beta
cysJ	-1.9294	0.022	0.26 (90% CI:0.11 to 0.61)	tr|A0A0F6AXV5|A0A0F6AXV5_SALT1	STM14_0560	sulfite reductase subunit alpha
cysK	0.3409	0.036	1.27 (90% CI:1.07 to 1.5)	tr|A0A0F6B6N8|A0A0F6B6N8_SALT1	STM14_3781	cysteine synthase A
cysP	0.5219	0.254	1.44 (90% CI:0.82 to 2.51)	tr|A0A0F6AX51|A0A0F6AX51_SALT1	STM14_0290	thiosulfate transporter subunit
cysQ	0.3024	0.404	1.23 (90% CI:0.78 to 1.94)	tr|A0A0F6B2F0|A0A0F6B2F0_SALT1	STM14_2225	PAPS (adenosine 3'-phosphate 5'-phosphosulfate) 3'(2'),5'-bisphosphate nucleotidase
cysS	0.2086	0.557	1.16 (90% CI:0.74 to 1.82)	tr|A0A0F6AZC5|A0A0F6AZC5_SALT1	STM14_1105	cysteinyl-tRNA synthetase
dacA	-0.9066	0.036	0.53 (90% CI:0.34 to 0.84)	tr|A0A0F6AWS2|A0A0F6AWS2_SALT1	STM14_0156	D-alanyl-D-alanine carboxypeptidase fraction A
dacC	0.1016	0.681	1.07 (90% CI:0.78 to 1.47)	tr|A0A0F6B3E0|A0A0F6B3E0_SALT1	STM14_2585	D-alanyl-D-alanine carboxypeptidase fraction C
dadA	0.4694	0.151	1.38 (90% CI:0.94 to 2.03)	tr|A0A0F6B9D5|A0A0F6B9D5_SALT1	STM14_4774	D-amino acid dehydrogenase small subunit
dadX	0.1771	0.71	1.13 (90% CI:0.61 to 2.08)	tr|A0A0F6B9Y5|A0A0F6B9Y5_SALT1	STM14_4991	alanine racemase
dapA	-0.0693	0.525	0.95 (90% CI:0.83 to 1.09)	tr|A0A0F6B238|A0A0F6B238_SALT1	STM14_2110	dihydrodipicolinate synthase
dapB	0.3648	0.135	1.29 (90% CI:0.97 to 1.71)	tr|A0A0F6BA71|A0A0F6BA71_SALT1	STM14_5084	dihydrodipicolinate reductase
dapD	0.3369	0.005	1.26 (90% CI:1.14 to 1.4)	tr|A0A0F6B5Y3|A0A0F6B5Y3_SALT1	STM14_3516	2,3,4,5-tetrahydropyridine-2-carboxylate N-succinyltransferase
dcd	0.6245	0.27	1.54 (90% CI:0.77 to 3.08)	tr|A0A0F6B1W0|A0A0F6B1W0_SALT1	STM14_2029	deoxycytidine triphosphate deaminase
dcm	-2.6198	0.001	0.16 (90% CI:0.09 to 0.28)	tr|A0A0F6B7H4|A0A0F6B7H4_SALT1	STM14_4076	DNA cytosine methylase
ddl_1	-0.8072	0.134	0.57 (90% CI:0.3 to 1.07)	tr|A0A0F6B3Z2|A0A0F6B3Z2_SALT1	STM14_2792	D-alanyl-alanine synthetase A
ddl_2	0.566	0.023	1.48 (90% CI:1.15 to 1.9)	tr|A0A0F6AYL1|A0A0F6AYL1_SALT1	STM14_0830	D-alanine--D-alanine ligase
deaD	0.1304	0.745	1.09 (90% CI:0.65 to 1.83)	tr|A0A0F6B8N2|A0A0F6B8N2_SALT1	STM14_4496	ATP-dependent RNA helicase DeaD
def	0.5407	0.02	1.45 (90% CI:1.15 to 1.84)	tr|A0A0F6AXX8|A0A0F6AXX8_SALT1	STM14_0583	peptide deformylase
degQ	-0.5718	0.029	0.67 (90% CI:0.51 to 0.88)	tr|A0A0F6B7Z9|A0A0F6B7Z9_SALT1	STM14_4258	serine endoprotease
deoA	0.7691	0.13	1.7 (90% CI:0.94 to 3.08)	tr|A0A0F6B4M9|A0A0F6B4M9_SALT1	STM14_3038	thymidine phosphorylase
deoB	0.4675	0.007	1.38 (90% CI:1.18 to 1.61)	tr|A0A0F6B9W4|A0A0F6B9W4_SALT1	STM14_4960	phosphopentomutase
deoC	0.1057	0.855	1.08 (90% CI:0.51 to 2.27)	tr|A0A0F6B3D2|A0A0F6B3D2_SALT1	STM14_2577	deoxyribose-phosphate aldolase
deoD	0.2166	0.076	1.16 (90% CI:1.01 to 1.33)	sp|D0ZV21|SIPC_SALT1	STM14_3483	purine nucleoside phosphorylase
dfp	-1.0851	0.007	0.47 (90% CI:0.33 to 0.68)	tr|A0A0F6AZC9|A0A0F6AZC9_SALT1	STM14_1109	bifunctional phosphopantothenoylcysteine decarboxylase/phosphopantothenate synthase
dgt	-0.4363	0.631	0.74 (90% CI:0.23 to 2.36)	tr|A0A0F6B4R6|A0A0F6B4R6_SALT1	STM14_3075	deoxyguanosinetriphosphate triphosphohydrolase
dinG	0.6915	0.535	1.62 (90% CI:0.39 to 6.65)	tr|A0A0F6B2F8|A0A0F6B2F8_SALT1	STM14_2234	ATP-dependent DNA helicase DinG
dkgA	-0.0803	0.676	0.95 (90% CI:0.74 to 1.21)	tr|A0A0F6B772|A0A0F6B772_SALT1	STM14_3970	2,5-diketo-D-gluconate reductase A
dksA	0.752	0.037	1.68 (90% CI:1.15 to 2.46)	tr|A0A0F6B472|A0A0F6B472_SALT1	STM14_2874	DnaK transcriptional regulator DksA
dld	-1.5023	0.124	0.35 (90% CI:0.11 to 1.1)	tr|A0A0F6BA94|A0A0F6BA94_SALT1	STM14_5107	D-lactate dehydrogenase
dlhH	0.4541	0.021	1.37 (90% CI:1.13 to 1.67)	tr|A0A0F6B1W4|A0A0F6B1W4_SALT1	STM14_2033	putative dienelactone hydrolase
dnaB	0.9853	0.296	1.98 (90% CI:0.62 to 6.31)	tr|A0A0F6B889|A0A0F6B889_SALT1	STM14_4349	replicative DNA helicase
dnaJ	0.172	0.795	1.13 (90% CI:0.48 to 2.65)	tr|A0A0F6B8M5|A0A0F6B8M5_SALT1	STM14_4489	chaperone protein DnaJ
dnaK	-0.0394	0.589	0.97 (90% CI:0.89 to 1.07)	tr|A0A0F6B4V1|A0A0F6B4V1_SALT1	STM14_3111	molecular chaperone DnaK
dnaN	0.4585	0.307	1.37 (90% CI:0.79 to 2.39)	tr|A0A0F6B9D7|A0A0F6B9D7_SALT1	STM14_4776	DNA polymerase III subunit beta
dppA	0.1743	0.251	1.13 (90% CI:0.94 to 1.36)	tr|A0A0F6B9Y4|A0A0F6B9Y4_SALT1	STM14_4990	dipeptide transport protein
dppF	-1.1725	0.034	0.44 (90% CI:0.25 to 0.79)	tr|A0A0F6B3M3|A0A0F6B3M3_SALT1	STM14_2670	dipeptide transporter ATP-binding subunit
dps	-0.6316	0.001	0.65 (90% CI:0.55 to 0.75)	tr|A0A0F6B162|A0A0F6B162_SALT1	STM14_1770	DNA starvation/stationary phase protection protein Dps
dsbA	0.1548	0.615	1.11 (90% CI:0.75 to 1.65)	tr|A0A0F6B7L0|A0A0F6B7L0_SALT1	STM14_4117	periplasmic protein disulfide isomerase I
dut	0.122	0.786	1.09 (90% CI:0.61 to 1.94)	tr|A0A0F6AWH0|A0A0F6AWH0_SALT1	STM14_0054	deoxyuridine 5'-triphosphate nucleotidohydrolase
eco	0.8588	0.425	1.81 (90% CI:0.47 to 7.01)	tr|A0A0F6B6V4|A0A0F6B6V4_SALT1	STM14_3848	ecotin precursor
eda	1.148	0.022	2.22 (90% CI:1.34 to 3.67)	tr|A0A0F6BAY1|A0A0F6BAY1_SALT1	STM14_5351	keto-hydroxyglutarate-aldolase/keto-deoxy- phosphogluconate aldolase
efp	0.4374	0.066	1.35 (90% CI:1.04 to 1.76)	tr|A0A0F6B1W1|A0A0F6B1W1_SALT1	STM14_2030	elongation factor P
elaB	-1.5175	0.101	0.35 (90% CI:0.12 to 1)	tr|A0A0F6B6K9|A0A0F6B6K9_SALT1	STM14_3750	hypothetical protein
engA	1.0158	0.245	2.02 (90% CI:0.7 to 5.84)	tr|A0A0F6B8N4|A0A0F6B8N4_SALT1	STM14_4498	GTP-binding protein EngA
eno	0.1455	0.022	1.11 (90% CI:1.04 to 1.18)	tr|A0A0F6B9Y0|A0A0F6B9Y0_SALT1	STM14_4986	phosphopyruvate hydratase
envR	0.6543	0.17	1.57 (90% CI:0.89 to 2.77)	tr|A0A0F6B0U8|A0A0F6B0U8_SALT1	STM14_1647	DNA-binding transcriptional regulator EnvR
fabA	0.2197	0.186	1.16 (90% CI:0.96 to 1.42)	tr|A0A0F6AWH4|A0A0F6AWH4_SALT1	STM14_0058	3-hydroxydecanoyl-(acyl carrier protein) dehydratase
fabB	0.2184	0.021	1.16 (90% CI:1.06 to 1.28)	tr|A0A0F6B5S8|A0A0F6B5S8_SALT1	STM14_3458	3-oxoacyl-(acyl carrier protein) synthase I
fabD	0.1908	0.168	1.14 (90% CI:0.97 to 1.34)	tr|A0A0F6BAQ8|A0A0F6BAQ8_SALT1	STM14_5275	acyl carrier protein S-malonyltransferase
fabF	0.4364	0.004	1.35 (90% CI:1.19 to 1.54)	tr|A0A0F6B205|A0A0F6B205_SALT1	STM14_2075	3-oxoacyl-(acyl carrier protein) synthase II
fabG	0.2357	0.011	1.18 (90% CI:1.08 to 1.29)	tr|A0A0F6B0P0|A0A0F6B0P0_SALT1	STM14_1588	3-ketoacyl-(acyl-carrier-protein) reductase
fabH	0.5283	0.085	1.44 (90% CI:1.02 to 2.04)	tr|A0A0F6AXK6|A0A0F6AXK6_SALT1	STM14_0458	3-oxoacyl-(acyl carrier protein) synthase III
fabI	0.1394	0.038	1.1 (90% CI:1.03 to 1.18)	tr|A0A0F6B7M4|A0A0F6B7M4_SALT1	STM14_4131	enoyl-(acyl carrier protein) reductase
fabZ	-0.3417	0.238	0.79 (90% CI:0.56 to 1.12)	tr|A0A0F6B5S3|A0A0F6B5S3_SALT1	STM14_3453	(3R)-hydroxymyristoyl-ACP dehydratase
fadA	-0.8099	0.012	0.57 (90% CI:0.42 to 0.77)	tr|A0A0F6B8M9|A0A0F6B8M9_SALT1	STM14_4493	3-ketoacyl-CoA thiolase
fadB	0.4743	0.195	1.39 (90% CI:0.9 to 2.15)	tr|A0A0F6B4Q3|A0A0F6B4Q3_SALT1	STM14_3062	multifunctional fatty acid oxidation complex subunit alpha
fadI	2.1179	0.056	4.34 (90% CI:1.3 to 14.52)	tr|A0A0F6BAS3|A0A0F6BAS3_SALT1	STM14_5290	3-ketoacyl-CoA thiolase
fadR	0.1574	0.807	1.12 (90% CI:0.49 to 2.56)	tr|A0A0F6B5A6|A0A0F6B5A6_SALT1	STM14_3276	fatty acid metabolism regulator
fba	0.2974	0.068	1.23 (90% CI:1.03 to 1.47)	tr|A0A0F6B295|A0A0F6B295_SALT1	STM14_2170	fructose-bisphosphate aldolase
fbaB	-0.5401	0.002	0.69 (90% CI:0.6 to 0.79)	tr|A0A0F6B931|A0A0F6B931_SALT1	STM14_4657	fructose-bisphosphate aldolase
fbp	0.0603	0.451	1.04 (90% CI:0.94 to 1.15)	tr|A0A0F6B281|A0A0F6B281_SALT1	STM14_2156	fructose-1,6-bisphosphatase
fdhE	0.7381	0.025	1.67 (90% CI:1.2 to 2.33)	tr|A0A0F6B426|A0A0F6B426_SALT1	STM14_2827	formate dehydrogenase accessory protein FdhE
ffh	-0.2524	0.259	0.84 (90% CI:0.64 to 1.1)	tr|A0A0F6AXD3|A0A0F6AXD3_SALT1	STM14_0132	signal recognition particle protein
fghA	-0.65	0.113	0.64 (90% CI:0.4 to 1.02)	tr|A0A0F6B2S0|A0A0F6B2S0_SALT1	STM14_2353	S-formylglutathione hydrolase
fhuA	0.5756	0.459	1.49 (90% CI:0.56 to 3.97)	tr|A0A0F6AZE6|A0A0F6AZE6_SALT1	STM14_1126	ferrichrome outer membrane transporter
fhuE	-1.7121	0.026	0.31 (90% CI:0.14 to 0.67)	tr|A0A0F6B4N2|A0A0F6B4N2_SALT1	STM14_3041	ferric-rhodotorulic acid outer membrane transporter
fis	-0.5226	0.639	0.7 (90% CI:0.17 to 2.9)	tr|A0A0F6AYI1|A0A0F6AYI1_SALT1	STM14_0799	DNA-binding protein Fis
fixB	-0.0484	0.918	0.97 (90% CI:0.53 to 1.78)	tr|A0A0F6B3A1|A0A0F6B3A1_SALT1	STM14_2545	putative electron transfer flavoprotein FixB
fklB	0.2945	0.133	1.23 (90% CI:0.98 to 1.54)	tr|A0A0F6B1T7|A0A0F6B1T7_SALT1	STM14_2003	peptidyl-prolyl cis-trans isomerase
fkpA	0.2032	0.16	1.15 (90% CI:0.97 to 1.37)	tr|A0A0F6B647|A0A0F6B647_SALT1	STM14_3582	FKBP-type peptidyl-prolyl cis-trans isomerase
fldA	0.8567	0.072	1.81 (90% CI:1.07 to 3.07)	tr|A0A0F6B6V9|A0A0F6B6V9_SALT1	STM14_3853	flavodoxin FldA
flhA	-0.6241	0.248	0.65 (90% CI:0.34 to 1.25)	tr|A0A0F6B164|A0A0F6B164_SALT1	STM14_1772	flagellar biosynthesis protein FlhA
fliC	0.4723	0.0003	1.39 (90% CI:1.27 to 1.51)	tr|A0A0F6BAQ1|A0A0F6BAQ1_SALT1	STM14_5268	flagellin
fliD	1.0928	0.119	2.13 (90% CI:0.95 to 4.79)	tr|A0A0F6BAE0|A0A0F6BAE0_SALT1	STM14_5153	flagellar capping protein
fliI	-0.9647	0.093	0.51 (90% CI:0.27 to 0.98)	tr|A0A0F6AZ34|A0A0F6AZ34_SALT1	STM14_1013	flagellum-specific ATP synthase
fliY	0.0784	0.759	1.06 (90% CI:0.76 to 1.47)	tr|A0A0F6B642|A0A0F6B642_SALT1	STM14_3577	cystine transporter subunit
fmt	0.2017	0.406	1.15 (90% CI:0.85 to 1.56)	tr|A0A0F6B1X3|A0A0F6B1X3_SALT1	STM14_2042	methionyl-tRNA formyltransferase
fnr	0.7094	0.325	1.64 (90% CI:0.67 to 3.99)	tr|A0A0F6B3A4|A0A0F6B3A4_SALT1	STM14_2548	fumarate/nitrate reduction transcriptional regulator
folC	0.9495	0.152	1.93 (90% CI:0.88 to 4.21)	tr|A0A0F6B7W9|A0A0F6B7W9_SALT1	STM14_4227	bifunctional folylpolyglutamate synthase/ dihydrofolate synthase
folD	-0.1018	0.848	0.93 (90% CI:0.47 to 1.85)	tr|A0A0F6B262|A0A0F6B262_SALT1	STM14_2137	bifunctional 5,10-methylene-tetrahydrofolate dehydrogenase/ 5,10-methylene-tetrahydrofolate cyclohydrolase
fpr	0.0379	0.941	1.03 (90% CI:0.53 to 1.99)	tr|A0A0F6AXC8|A0A0F6AXC8_SALT1	STM14_0378	ferredoxin-NADP reductase
frdA	-0.2841	0.069	0.82 (90% CI:0.69 to 0.98)	tr|A0A0F6B8K6|A0A0F6B8K6_SALT1	STM14_4470	fumarate reductase flavoprotein subunit
frdB	-0.697	0.193	0.62 (90% CI:0.33 to 1.17)	tr|A0A0F6B2U4|A0A0F6B2U4_SALT1	STM14_2380	fumarate reductase iron-sulfur subunit
fre	0.6027	0.102	1.52 (90% CI:1 to 2.31)	tr|A0A0F6B044|A0A0F6B044_SALT1	STM14_1381	FMN reductase
frr	0.472	3e-05	1.39 (90% CI:1.31 to 1.47)	tr|A0A0F6B819|A0A0F6B819_SALT1	STM14_4279	ribosome recycling factor
frsA	0.2019	0.604	1.15 (90% CI:0.7 to 1.89)	tr|A0A0F6B2D3|A0A0F6B2D3_SALT1	STM14_2208	fermentation/respiration switch protein
fruR	-0.2752	0.659	0.83 (90% CI:0.37 to 1.83)	tr|A0A0F6AYK6|A0A0F6AYK6_SALT1	STM14_0824	DNA-binding transcriptional regulator FruR
ftn	-0.6891	0.001	0.62 (90% CI:0.52 to 0.73)	tr|A0A0F6B2V7|A0A0F6B2V7_SALT1	STM14_2393	ferritin
ftsA	0.5205	0.206	1.43 (90% CI:0.87 to 2.35)	tr|A0A0F6AWW7|A0A0F6AWW7_SALT1	STM14_0203	cell division protein FtsA
ftsK	-0.2163	0.767	0.86 (90% CI:0.34 to 2.2)	tr|A0A0F6AXV1|A0A0F6AXV1_SALT1	STM14_0556	DNA translocase FtsK
ftsY	0.7775	0.004	1.71 (90% CI:1.36 to 2.16)	tr|A0A0F6B4Y1|A0A0F6B4Y1_SALT1	STM14_3141	cell division protein FtsY
ftsZ	0.0046	0.977	1 (90% CI:0.81 to 1.24)	tr|A0A0F6BA79|A0A0F6BA79_SALT1	STM14_5092	cell division protein FtsZ
fumA	0.088	0.292	1.06 (90% CI:0.96 to 1.18)	tr|A0A0F6B5N6|A0A0F6B5N6_SALT1	STM14_3416	fumarase A
fumB	-0.0853	0.678	0.94 (90% CI:0.72 to 1.23)	tr|A0A0F6B412|A0A0F6B412_SALT1	STM14_2813	fumarase B
fumC	0.1573	0.595	1.12 (90% CI:0.76 to 1.63)	tr|A0A0F6B7M0|A0A0F6B7M0_SALT1	STM14_4127	fumarate hydratase
fur	0.5241	0.076	1.44 (90% CI:1.03 to 2)	tr|A0A0F6AX56|A0A0F6AX56_SALT1	STM14_0301	ferric uptake regulator
fusA	0.3143	3e-05	1.24 (90% CI:1.2 to 1.29)	tr|A0A0F6B336|A0A0F6B336_SALT1	STM14_2475	elongation factor G
gabD	0.0875	0.746	1.06 (90% CI:0.75 to 1.5)	tr|A0A0F6B904|A0A0F6B904_SALT1	STM14_4629	succinate-semialdehyde dehydrogenase I
gabT	0.0356	0.771	1.02 (90% CI:0.88 to 1.2)	tr|A0A0F6AXC1|A0A0F6AXC1_SALT1	STM14_0371	4-aminobutyrate aminotransferase
galE	-0.8493	0.009	0.56 (90% CI:0.41 to 0.75)	tr|A0A0F6B9D4|A0A0F6B9D4_SALT1	STM14_4773	UDP-galactose-4-epimerase
galF	0.1025	0.799	1.07 (90% CI:0.64 to 1.8)	tr|A0A0F6B3D9|A0A0F6B3D9_SALT1	STM14_2584	UTP--glucose-1-phosphate uridylyltransferase subunit GalF
galK	0.5802	0.05	1.5 (90% CI:1.09 to 2.06)	tr|A0A0F6AZN8|A0A0F6AZN8_SALT1	STM14_1219	galactokinase
galM	0.7971	0.357	1.74 (90% CI:0.59 to 5.1)	tr|A0A0F6B5J1|A0A0F6B5J1_SALT1	STM14_3366	aldose 1-epimerase
galT	1.0914	0.05	2.13 (90% CI:1.17 to 3.88)	tr|A0A0F6B9R2|A0A0F6B9R2_SALT1	STM14_4907	galactose-1-phosphate uridylyltransferase
galU	0.3172	0.431	1.25 (90% CI:0.75 to 2.07)	tr|A0A0F6B3W6|A0A0F6B3W6_SALT1	STM14_2765	UTP--glucose-1-phosphate uridylyltransferase subunit GalU
gapA	0.0089	0.648	1.01 (90% CI:0.98 to 1.03)	tr|A0A0F6B766|A0A0F6B766_SALT1	STM14_3964	glyceraldehyde-3-phosphate dehydrogenase
garR	-0.3376	0.248	0.79 (90% CI:0.55 to 1.13)	tr|A0A0F6AZD1|A0A0F6AZD1_SALT1	STM14_1111	tartronate semialdehyde reductase
gcvH	-0.4586	0.035	0.73 (90% CI:0.58 to 0.91)	tr|A0A0F6B5B6|A0A0F6B5B6_SALT1	STM14_3286	glycine cleavage system protein H
gcvP	-0.2579	0.013	0.84 (90% CI:0.76 to 0.92)	tr|A0A0F6B1S5|A0A0F6B1S5_SALT1	STM14_1991	glycine dehydrogenase
gcvT	0.3274	0.13	1.25 (90% CI:0.98 to 1.61)	tr|A0A0F6B549|A0A0F6B549_SALT1	STM14_3211	glycine cleavage system aminomethyltransferase T
ggt	0.3071	0.511	1.24 (90% CI:0.68 to 2.24)	tr|A0A0F6B309|A0A0F6B309_SALT1	STM14_2448	gamma-glutamyltranspeptidase periplasmic precursor
gip	0.0916	0.847	1.07 (90% CI:0.58 to 1.96)	tr|A0A0F6AW18|A0A0F6AW18_SALT1		hydroxypyruvate isomerase
gldA_2	-1.0876	0.089	0.47 (90% CI:0.23 to 0.97)	tr|A0A0F6B592|A0A0F6B592_SALT1	STM14_3261	glycerol dehydrogenase
glgB	0.9749	0.215	1.97 (90% CI:0.76 to 5.06)	tr|A0A0F6B854|A0A0F6B854_SALT1	STM14_4314	glycogen branching enzyme
glgC	0.4819	0.209	1.4 (90% CI:0.88 to 2.21)	tr|A0A0F6B6Q3|A0A0F6B6Q3_SALT1		glucose-1-phosphate adenylyltransferase
glgP	-0.5304	0.293	0.69 (90% CI:0.37 to 1.29)	tr|A0A0F6B6Y3|A0A0F6B6Y3_SALT1	STM14_3877	glycogen phosphorylase
glk	0.3198	0.185	1.25 (90% CI:0.94 to 1.66)	tr|A0A0F6B450|A0A0F6B450_SALT1	STM14_2852	glucokinase
glmM	-0.6378	0.357	0.64 (90% CI:0.27 to 1.52)	tr|A0A0F6B839|A0A0F6B839_SALT1	STM14_4299	phosphoglucosamine mutase
glmS	0.1237	0.573	1.09 (90% CI:0.82 to 1.44)	tr|A0A0F6B1Y6|A0A0F6B1Y6_SALT1	STM14_2056	D-fructose-6-phosphate amidotransferase
glmU	-0.1963	0.594	0.87 (90% CI:0.55 to 1.4)	tr|A0A0F6BB84|A0A0F6BB84_SALT1	STM14_5456	bifunctional N-acetylglucosamine-1-phosphate uridyltransferase/glucosamine-1-phosphate acetyltransferase
glnA	-1.1541	0.183	0.45 (90% CI:0.16 to 1.26)	tr|A0A0F6B211|A0A0F6B211_SALT1	STM14_2081	glutamine synthetase
glnB	0.5497	0.001	1.46 (90% CI:1.29 to 1.67)	tr|A0A0F6AYD3|A0A0F6AYD3_SALT1	STM14_0743	nitrogen regulatory protein P-II 1
glnE	-1.1409	0.211	0.45 (90% CI:0.15 to 1.36)	tr|A0A0F6AZT2|A0A0F6AZT2_SALT1	STM14_1264	bifunctional glutamine-synthetase adenylyltransferase/deadenyltransferase
glnH	0.6504	0.003	1.57 (90% CI:1.3 to 1.89)	tr|A0A0F6B156|A0A0F6B156_SALT1	STM14_1762	glutamine ABC transporter periplasmic protein
glnS	0.3634	0.159	1.29 (90% CI:0.95 to 1.74)	tr|A0A0F6BA28|A0A0F6BA28_SALT1	STM14_5039	glutaminyl-tRNA synthetase
gloA	1.225	0.003	2.34 (90% CI:1.67 to 3.27)	tr|A0A0F6B1L0|A0A0F6B1L0_SALT1	STM14_1925	glyoxalase I
gloB	-0.1413	0.695	0.91 (90% CI:0.57 to 1.44)	tr|A0A0F6AYT0|A0A0F6AYT0_SALT1	STM14_0905	hydroxyacylglutathione hydrolase
glpB	0.6895	0.168	1.61 (90% CI:0.89 to 2.92)	tr|A0A0F6B2L4|A0A0F6B2L4_SALT1	STM14_2295	anaerobic glycerol-3-phosphate dehydrogenase subunit B
glpD	0.0196	0.944	1.01 (90% CI:0.7 to 1.46)	tr|A0A0F6B7S1|A0A0F6B7S1_SALT1	STM14_4179	glycerol-3-phosphate dehydrogenase
glpK	0.0213	0.859	1.01 (90% CI:0.87 to 1.19)	tr|A0A0F6B974|A0A0F6B974_SALT1	STM14_4707	glycerol kinase
glpQ	1.1808	0.015	2.27 (90% CI:1.41 to 3.64)	tr|A0A0F6BBB0|A0A0F6BBB0_SALT1	STM14_5485	glycerophosphodiester phosphodiesterase
glpR	-1.0973	0.342	0.47 (90% CI:0.11 to 1.96)	tr|A0A0F6AZ85|A0A0F6AZ85_SALT1	STM14_1064	DNA-binding transcriptional repressor GlpR
glpX	0.8262	0.041	1.77 (90% CI:1.15 to 2.73)	tr|A0A0F6B643|A0A0F6B643_SALT1	STM14_3578	fructose 1,6-bisphosphatase II
gltA	-1.0016	0.014	0.5 (90% CI:0.34 to 0.74)	tr|A0A0F6B4H6|A0A0F6B4H6_SALT1	STM14_2985	type II citrate synthase
gltI	0.3763	0.123	1.3 (90% CI:0.98 to 1.72)	tr|A0A0F6BB23|A0A0F6BB23_SALT1	STM14_5394	glutamate and aspartate transporter subunit
gltX	1.3563	0.057	2.56 (90% CI:1.18 to 5.56)	tr|A0A0F6B2J9|A0A0F6B2J9_SALT1	STM14_2280	glutamyl-tRNA synthetase
glyA	0.2842	0.011	1.22 (90% CI:1.1 to 1.35)	tr|A0A0F6B1D5|A0A0F6B1D5_SALT1	STM14_1845	serine hydroxymethyltransferase
glyQ	0.0291	0.975	1.02 (90% CI:0.3 to 3.46)	tr|A0A0F6B6D3|A0A0F6B6D3_SALT1	STM14_3673	glycyl-tRNA synthetase subunit alpha
glyS	-0.154	0.489	0.9 (90% CI:0.68 to 1.19)	tr|A0A0F6B946|A0A0F6B946_SALT1	STM14_4672	glycyl-tRNA synthetase subunit beta
gmhA	0.4497	0.07	1.37 (90% CI:1.04 to 1.8)	tr|A0A0F6AZA0|A0A0F6AZA0_SALT1	STM14_1080	phosphoheptose isomerase
gmk	1.2608	0.219	2.4 (90% CI:0.7 to 8.26)	tr|A0A0F6B9Q8|A0A0F6B9Q8_SALT1	STM14_4903	guanylate kinase
gnd	0.3448	0.311	1.27 (90% CI:0.83 to 1.93)	tr|A0A0F6B7Z2|A0A0F6B7Z2_SALT1	STM14_4251	6-phosphogluconate dehydrogenase
gor	-0.0109	0.939	0.99 (90% CI:0.83 to 1.19)	tr|A0A0F6B0S6|A0A0F6B0S6_SALT1	STM14_1624	glutathione reductase
gpmA	0.579	0.0001	1.49 (90% CI:1.36 to 1.64)	tr|A0A0F6AZE7|A0A0F6AZE7_SALT1	STM14_1127	phosphoglyceromutase
gpsA	0.7207	0.092	1.65 (90% CI:1.01 to 2.68)	tr|A0A0F6B3T5|A0A0F6B3T5_SALT1	STM14_2733	NAD(P)H-dependent glycerol-3-phosphate dehydrogenase
gpt	0.889	0.168	1.85 (90% CI:0.86 to 3.97)	tr|A0A0F6B756|A0A0F6B756_SALT1	STM14_3954	xanthine-guanine phosphoribosyltransferase
greA	0.2866	0.677	1.22 (90% CI:0.5 to 2.95)	tr|A0A0F6B1H1|A0A0F6B1H1_SALT1	STM14_1882	transcription elongation factor GreA
groEL	-1.129	3e-07	0.46 (90% CI:0.43 to 0.49)	tr|A0A0F6B0P6|A0A0F6B0P6_SALT1	STM14_1594	chaperonin GroEL
groES	0.4911	0.005	1.41 (90% CI:1.21 to 1.64)	tr|A0A0F6BAN3|A0A0F6BAN3_SALT1	STM14_5250	co-chaperonin GroES
grpE	0.2785	0.16	1.21 (90% CI:0.96 to 1.53)	tr|A0A0F6B0H4|A0A0F6B0H4_SALT1	STM14_1521	heat shock protein GrpE
grxA	-0.7559	0.234	0.59 (90% CI:0.27 to 1.28)	tr|A0A0F6BAT5|A0A0F6BAT5_SALT1	STM14_5302	glutaredoxin 1
grxB	0.5307	0.002	1.44 (90% CI:1.27 to 1.65)	tr|A0A0F6AXN4|A0A0F6AXN4_SALT1	STM14_0486	glutaredoxin 2
grxC	0.1256	0.427	1.09 (90% CI:0.89 to 1.33)	tr|A0A0F6B910|A0A0F6B910_SALT1	STM14_4635	glutaredoxin 3
gshA	0.3651	0.351	1.29 (90% CI:0.79 to 2.09)	tr|A0A0F6BAA8|A0A0F6BAA8_SALT1	STM14_5121	glutamate--cysteine ligase
gshB	0.3465	0.063	1.27 (90% CI:1.04 to 1.56)	tr|A0A0F6B865|A0A0F6B865_SALT1	STM14_4325	glutathione synthetase
gst	0.0138	0.896	1.01 (90% CI:0.88 to 1.16)	tr|A0A0F6AZ50|A0A0F6AZ50_SALT1	STM14_1029	glutathionine S-transferase
guaA	0.3293	0.124	1.26 (90% CI:0.98 to 1.61)	tr|A0A0F6B556|A0A0F6B556_SALT1	STM14_3218	bifunctional GMP synthase/glutamine amidotransferase protein
guaB	-1.0461	0.017	0.48 (90% CI:0.31 to 0.75)	tr|A0A0F6AXC5|A0A0F6AXC5_SALT1	STM14_0375	inositol-5-monophosphate dehydrogenase
guaC	-0.1192	0.59	0.92 (90% CI:0.69 to 1.22)	tr|A0A0F6AWS1|A0A0F6AWS1_SALT1	STM14_0155	guanosine 5'-monophosphate oxidoreductase
gudD	-0.8692	0.124	0.55 (90% CI:0.28 to 1.05)	tr|A0A0F6AX12|A0A0F6AX12_SALT1	STM14_0248	d-glucarate dehydratase
gyrA	1.1044	0.015	2.15 (90% CI:1.39 to 3.34)	tr|A0A0F6BAL4|A0A0F6BAL4_SALT1	STM14_5228	DNA gyrase subunit A
gyrB	0.2119	0.734	1.16 (90% CI:0.52 to 2.58)	tr|A0A0F6B1H8|A0A0F6B1H8_SALT1	STM14_1889	DNA gyrase subunit B
hcr	-0.7644	0.103	0.59 (90% CI:0.34 to 1.01)	tr|A0A0F6B9E9|A0A0F6B9E9_SALT1	STM14_4788	HCP oxidoreductase, NADH-dependent
hemC	1.4907	0.006	2.81 (90% CI:1.72 to 4.58)	tr|A0A0F6B6T7|A0A0F6B6T7_SALT1	STM14_3831	porphobilinogen deaminase
hemE	-0.0226	0.968	0.98 (90% CI:0.48 to 2.03)	tr|A0A0F6AZ07|A0A0F6AZ07_SALT1	STM14_984	uroporphyrinogen decarboxylase
hemL	0.3869	0.286	1.31 (90% CI:0.84 to 2.04)	tr|A0A0F6AW37|A0A0F6AW37_SALT1		glutamate-1-semialdehyde aminotransferase
hemN	-0.7609	0.423	0.59 (90% CI:0.18 to 1.94)	tr|A0A0F6B9F0|A0A0F6B9F0_SALT1	STM14_4789	coproporphyrinogen III oxidase
hflB	0.8232	0.139	1.77 (90% CI:0.92 to 3.39)	tr|A0A0F6B622|A0A0F6B622_SALT1	STM14_3556	ATP-dependent metalloprotease
hflK	1.0974	0.001	2.14 (90% CI:1.7 to 2.7)	tr|A0A0F6BAL0|A0A0F6BAL0_SALT1	STM14_5224	FtsH protease regulator HflK
hflX	0.3391	0.16	1.26 (90% CI:0.95 to 1.68)	tr|A0A0F6B6H6|A0A0F6B6H6_SALT1	STM14_3716	putative GTPase HflX
hfq	-1.0072	0.185	0.5 (90% CI:0.2 to 1.23)	tr|A0A0F6B618|A0A0F6B618_SALT1	STM14_3552	RNA-binding protein Hfq
hilA	0.1983	0.269	1.15 (90% CI:0.92 to 1.43)	tr|A0A0F6BAR0|A0A0F6BAR0_SALT1	STM14_5277	invasion protein regulator
hisA	-0.3409	0.379	0.79 (90% CI:0.49 to 1.28)	tr|A0A0F6BB47|A0A0F6BB47_SALT1	STM14_5419	1-(5-phosphoribosyl)-5-[(5- phosphoribosylamino)methylideneamino] imidazole-4-carboxamide isomerase
hisF	0.4231	0.23	1.34 (90% CI:0.87 to 2.05)	tr|A0A0F6AXQ0|A0A0F6AXQ0_SALT1	STM14_0503	imidazole glycerol phosphate synthase subunit HisF
hisG	-1.1193	0.479	0.46 (90% CI:0.06 to 3.4)	tr|A0A0F6B0Q0|A0A0F6B0Q0_SALT1	STM14_1598	ATP phosphoribosyltransferase
hisJ	1.0743	0.024	2.11 (90% CI:1.3 to 3.41)	tr|A0A0F6B9J0|A0A0F6B9J0_SALT1	STM14_4835	histidine transport protein
hisS	0.3515	0.36	1.28 (90% CI:0.79 to 2.06)	tr|A0A0F6B8K4|A0A0F6B8K4_SALT1	STM14_4468	histidyl-tRNA synthetase
hlpA	0.28	0.456	1.21 (90% CI:0.76 to 1.95)	tr|A0A0F6B0T7|A0A0F6B0T7_SALT1	STM14_1636	periplasmic chaperone
hns	-0.7847	4e-05	0.58 (90% CI:0.53 to 0.64)	tr|A0A0F6B031|A0A0F6B031_SALT1	STM14_1368	global DNA-binding transcriptional dual regulator H-NS
hofB	-0.5838	0.643	0.67 (90% CI:0.13 to 3.35)	tr|A0A0F6B6E9|A0A0F6B6E9_SALT1	STM14_3689	hypothetical protein
holB	0.1845	0.797	1.14 (90% CI:0.45 to 2.86)	tr|A0A0F6B7N0|A0A0F6B7N0_SALT1	STM14_4137	DNA polymerase III subunit delta'
hpaC	0.7671	0.458	1.7 (90% CI:0.46 to 6.27)	tr|A0A0F6B4F1|A0A0F6B4F1_SALT1	STM14_2954	4-hydroxyphenylacetate catabolism
hpaG	-1.8854	0.003	0.27 (90% CI:0.16 to 0.46)	tr|A0A0F6B7I9|A0A0F6B7I9_SALT1	STM14_4091	4-hydroxyphenylacetate catabolism
hpt	-1.7463	0.02	0.3 (90% CI:0.14 to 0.63)	tr|A0A0F6AXW9|A0A0F6AXW9_SALT1	STM14_0574	hypoxanthine-guanine phosphoribosyltransferase
hscA	-1.0775	0.247	0.47 (90% CI:0.15 to 1.47)	tr|A0A0F6B360|A0A0F6B360_SALT1	STM14_2504	chaperone protein HscA
hslO	0.5533	0.224	1.47 (90% CI:0.85 to 2.54)	tr|A0A0F6AYF1|A0A0F6AYF1_SALT1	STM14_0761	Hsp33-like chaperonin
hslU	0.1694	0.103	1.12 (90% CI:1 to 1.27)	tr|A0A0F6B9S9|A0A0F6B9S9_SALT1	STM14_4924	ATP-dependent protease ATP-binding subunit
hslV	-0.5181	0.586	0.7 (90% CI:0.21 to 2.35)	tr|A0A0F6AX61|A0A0F6AX61_SALT1	STM14_0306	ATP-dependent protease peptidase subunit
htpG	-0.0226	0.889	0.98 (90% CI:0.8 to 1.21)	tr|A0A0F6AZ08|A0A0F6AZ08_SALT1	STM14_985	heat shock protein 90
htrA	-0.5063	0.139	0.7 (90% CI:0.47 to 1.05)	tr|A0A0F6AYN0|A0A0F6AYN0_SALT1	STM14_0849	serine endoprotease
hupA	-0.0834	0.532	0.94 (90% CI:0.8 to 1.12)	tr|A0A0F6B456|A0A0F6B456_SALT1	STM14_2858	transcriptional regulator HU subunit alpha
hupB	0.0139	0.87	1.01 (90% CI:0.91 to 1.13)	tr|A0A0F6AZ71|A0A0F6AZ71_SALT1	STM14_1050	transcriptional regulator HU subunit beta
hutH	0.1722	0.36	1.13 (90% CI:0.89 to 1.42)	tr|A0A0F6B0S3|A0A0F6B0S3_SALT1	STM14_1621	histidine ammonia-lyase
hypA_1	-0.6664	0.146	0.63 (90% CI:0.37 to 1.08)	tr|A0A0F6BAK9|A0A0F6BAK9_SALT1	STM14_5223	hydrogenase nickel incorporation protein
hypB	0.4888	0.038	1.4 (90% CI:1.09 to 1.8)	tr|A0A0F6B6Q1|A0A0F6B6Q1_SALT1		hydrogenase nickel incorporation protein HypB
hypD	-0.8053	0.47	0.57 (90% CI:0.14 to 2.33)	tr|A0A0F6B2K8|A0A0F6B2K8_SALT1	STM14_2289	putative hydrogenase formation protein
hypO	-0.687	0.134	0.62 (90% CI:0.36 to 1.06)	tr|A0A0F6B7K3|A0A0F6B7K3_SALT1	STM14_4110	hydrogenase 2 small subunit
iadA	-0.2223	0.172	0.86 (90% CI:0.71 to 1.04)	tr|A0A0F6AX30|A0A0F6AX30_SALT1	STM14_0268	isoaspartyl dipeptidase
icdA	0.3515	0.003	1.28 (90% CI:1.16 to 1.4)	tr|A0A0F6B8J3|A0A0F6B8J3_SALT1	STM14_4457	isocitrate dehydrogenase
ihfB	-0.1086	0.653	0.93 (90% CI:0.68 to 1.26)	tr|A0A0F6AYH8|A0A0F6AYH8_SALT1	STM14_0796	integration host factor subunit beta
ileS	0.1202	0.209	1.09 (90% CI:0.97 to 1.22)	tr|A0A0F6B6X5|A0A0F6B6X5_SALT1	STM14_3869	isoleucyl-tRNA synthetase
ilvD	-0.263	0.394	0.83 (90% CI:0.57 to 1.23)	tr|A0A0F6BA74|A0A0F6BA74_SALT1	STM14_5087	dihydroxy-acid dehydratase
ilvE	-0.0262	0.886	0.98 (90% CI:0.78 to 1.24)	tr|A0A0F6AZB9|A0A0F6AZB9_SALT1	STM14_1099	branched-chain amino acid aminotransferase
infA	0.6015	0.054	1.52 (90% CI:1.08 to 2.13)	tr|A0A0F6B042|A0A0F6B042_SALT1	STM14_1379	translation initiation factor IF-1
infB	-0.0886	0.639	0.94 (90% CI:0.74 to 1.2)	tr|A0A0F6B1S9|A0A0F6B1S9_SALT1	STM14_1995	translation initiation factor IF-2
infC	0.5746	0.001	1.49 (90% CI:1.3 to 1.7)	tr|A0A0F6AZ42|A0A0F6AZ42_SALT1		translation initiation factor IF-3
invB	0.2141	0.57	1.16 (90% CI:0.72 to 1.87)	tr|A0A0F6B5V0|A0A0F6B5V0_SALT1	STM14_3481	secretion chaperone
invG	0.8902	0.461	1.85 (90% CI:0.4 to 8.51)	tr|A0A0F6B760|A0A0F6B760_SALT1	STM14_3958	outer membrane secretin precursor
ispA	-1.221	0.14	0.43 (90% CI:0.16 to 1.13)	tr|A0A0F6B937|A0A0F6B937_SALT1	STM14_4663	geranyltranstransferase
ispB	0.3234	0.509	1.25 (90% CI:0.67 to 2.33)	tr|A0A0F6B484|A0A0F6B484_SALT1	STM14_2886	octaprenyl diphosphate synthase
ispF	0.7054	0.365	1.63 (90% CI:0.62 to 4.3)	tr|A0A0F6B2T5|A0A0F6B2T5_SALT1	STM14_2371	2-C-methyl-D-erythritol 2,4-cyclodiphosphate synthase
ispG	0.4766	0.014	1.39 (90% CI:1.15 to 1.68)	tr|A0A0F6B860|A0A0F6B860_SALT1	STM14_4320	4-hydroxy-3-methylbut-2-en-1-yl diphosphate synthase
ispH	-0.4005	0.351	0.76 (90% CI:0.44 to 1.29)	tr|A0A0F6B3C6|A0A0F6B3C6_SALT1	STM14_2571	4-hydroxy-3-methylbut-2-enyl diphosphate reductase
katE	-0.1599	0.543	0.9 (90% CI:0.64 to 1.25)	tr|A0A0F6B2C0|A0A0F6B2C0_SALT1	STM14_2195	hydroperoxidase II
katG	0.5937	0.054	1.51 (90% CI:1.08 to 2.11)	tr|A0A0F6B071|A0A0F6B071_SALT1	STM14_1411	hydroperoxidase
kbl	0.2019	0.183	1.15 (90% CI:0.96 to 1.38)	tr|A0A0F6B3A7|A0A0F6B3A7_SALT1	STM14_2551	2-amino-3-ketobutyrate coenzyme A ligase
kdgR	0.1233	0.279	1.09 (90% CI:0.95 to 1.25)	tr|A0A0F6B022|A0A0F6B022_SALT1	STM14_1359	putative transcriptional repressor
kdpB	0.5842	0.577	1.5 (90% CI:0.4 to 5.69)	tr|A0A0F6AZW3|A0A0F6AZW3_SALT1	STM14_1299	potassium-transporting ATPase subunit B
kdsA	0.1593	0.254	1.12 (90% CI:0.94 to 1.32)	tr|A0A0F6B790|A0A0F6B790_SALT1	STM14_3991	2-dehydro-3-deoxyphosphooctonate aldolase
kdsB	0.6229	0.413	1.54 (90% CI:0.59 to 3.99)	tr|A0A0F6B230|A0A0F6B230_SALT1	STM14_2101	3-deoxy-manno-octulosonate cytidylyltransferase
kefC	-0.8835	0.426	0.54 (90% CI:0.13 to 2.18)	tr|A0A0F6BBB2|A0A0F6BBB2_SALT1	STM14_5487	glutathione-regulated potassium-efflux system protein KefC
kgd	-0.7894	0.001	0.58 (90% CI:0.49 to 0.69)	tr|A0A0F6B4C5|A0A0F6B4C5_SALT1	STM14_2927	alpha-ketoglutarate decarboxylase
ksgA	-1.2682	0.062	0.42 (90% CI:0.2 to 0.88)	tr|A0A0F6B801|A0A0F6B801_SALT1	STM14_4260	dimethyladenosine transferase
lamB	-0.8932	0.243	0.54 (90% CI:0.21 to 1.36)	tr|A0A0F6BBB3|A0A0F6BBB3_SALT1	STM14_5488	maltoporin
lasT	-0.2163	0.767	0.86 (90% CI:0.34 to 2.2)	tr|A0A0F6B4M2|A0A0F6B4M2_SALT1	STM14_3031	putative RNA methyltransferase
ldhA	-0.3872	0.213	0.76 (90% CI:0.53 to 1.11)	tr|A0A0F6AWT6|A0A0F6AWT6_SALT1	STM14_0171	D-lactate dehydrogenase
lepA	1.2085	0.083	2.31 (90% CI:1.06 to 5.06)	tr|A0A0F6AZ33|A0A0F6AZ33_SALT1	STM14_1012	GTP-binding protein LepA
leuC	-1.0657	0.298	0.48 (90% CI:0.14 to 1.68)	tr|A0A0F6B9N7|A0A0F6B9N7_SALT1	STM14_4882	isopropylmalate isomerase large subunit
leuS	0.3038	0.015	1.23 (90% CI:1.09 to 1.39)	tr|A0A0F6B2G2|A0A0F6B2G2_SALT1	STM14_2238
lipA	1.5554	0.048	2.94 (90% CI:1.26 to 6.87)	tr|A0A0F6B720|A0A0F6B720_SALT1	STM14_3915	lipoyl synthase
livK	-0.485	0.174	0.71 (90% CI:0.47 to 1.09)	tr|A0A0F6B4X3|A0A0F6B4X3_SALT1	STM14_3133	high-affinity branched-chain amino acid transporter
lldD	-0.7594	0.011	0.59 (90% CI:0.45 to 0.78)	tr|A0A0F6B6G8|A0A0F6B6G8_SALT1	STM14_3708	L-lactate dehydrogenase
lldR	-0.1765	0.707	0.88 (90% CI:0.48 to 1.62)	tr|A0A0F6B9S2|A0A0F6B9S2_SALT1	STM14_4917	DNA-binding transcriptional repressor LldR
lolA	0.6053	0.46	1.52 (90% CI:0.54 to 4.28)	tr|A0A0F6B047|A0A0F6B047_SALT1	STM14_1384	outer-membrane lipoprotein carrier protein
lon	0.5467	0.133	1.46 (90% CI:0.95 to 2.24)	tr|A0A0F6AY91|A0A0F6AY91_SALT1	STM14_0701	DNA-binding ATP-dependent protease La
lpdA	-1.2331	1e-05	0.43 (90% CI:0.38 to 0.48)	tr|A0A0F6B0N5|A0A0F6B0N5_SALT1	STM14_1583	dihydrolipoamide dehydrogenase
lplA	-1.5884	0.122	0.33 (90% CI:0.1 to 1.09)	tr|A0A0F6B5N3|A0A0F6B5N3_SALT1	STM14_3413	lipoate-protein ligase A
lpp	1.02	0.023	2.03 (90% CI:1.29 to 3.2)	tr|A0A0F6B919|A0A0F6B919_SALT1	STM14_4645	murein lipoprotein
lpxA	-0.2074	0.643	0.87 (90% CI:0.49 to 1.54)	tr|A0A0F6AZ37|A0A0F6AZ37_SALT1	STM14_1016	UDP-N-acetylglucosamine acyltransferase
lpxC	0.0555	0.944	1.04 (90% CI:0.37 to 2.88)	tr|A0A0F6B1X1|A0A0F6B1X1_SALT1	STM14_2040	UDP-3-O-[3-hydroxymyristoyl] N-acetylglucosamine deacetylase
lpxD	-1.1162	0.087	0.46 (90% CI:0.22 to 0.96)	tr|A0A0F6B2Q2|A0A0F6B2Q2_SALT1	STM14_2334	UDP-3-O-[3-hydroxymyristoyl] glucosamine N-acyltransferase
lrp	0.5159	0.02	1.43 (90% CI:1.15 to 1.78)	tr|A0A0F6AWC1|A0A0F6AWC1_SALT1	STM14_0005	leucine-responsive transcriptional regulator
lysC	0.5253	0.422	1.44 (90% CI:0.63 to 3.27)	tr|A0A0F6AXH6|A0A0F6AXH6_SALT1	STM14_0428	aspartate kinase III
lysS	0.1458	0.08	1.11 (90% CI:1.01 to 1.21)	tr|A0A0F6B7D6|A0A0F6B7D6_SALT1	STM14_4037	lysyl-tRNA synthetase
maa	-0.5217	0.444	0.7 (90% CI:0.3 to 1.64)	tr|A0A0F6B127|A0A0F6B127_SALT1	STM14_1733	maltose O-acetyltransferase
maeB	-0.4643	0.12	0.72 (90% CI:0.51 to 1.02)	tr|A0A0F6B8J6|A0A0F6B8J6_SALT1	STM14_4460	malic enzyme
malE	-0.0947	0.477	0.94 (90% CI:0.79 to 1.11)	tr|A0A0F6B4T8|A0A0F6B4T8_SALT1	STM14_3098	maltose ABC transporter periplasmic protein
malK	-0.4198	0.053	0.75 (90% CI:0.59 to 0.95)	tr|A0A0F6B999|A0A0F6B999_SALT1	STM14_4737	maltose/maltodextrin transporter ATP-binding protein
malM	0.2287	0.4	1.17 (90% CI:0.83 to 1.65)	tr|A0A0F6AZQ5|A0A0F6AZQ5_SALT1	STM14_1237	maltose regulon periplasmic protein
manA	0.4448	0.002	1.36 (90% CI:1.21 to 1.53)	tr|A0A0F6B913|A0A0F6B913_SALT1	STM14_4638	mannose-6-phosphate isomerase
manX	-0.8417	0.026	0.56 (90% CI:0.38 to 0.82)	tr|A0A0F6AWC9|A0A0F6AWC9_SALT1	STM14_0013	mannose-specific enzyme IIAB
map	0.0113	0.964	1.01 (90% CI:0.73 to 1.39)	tr|A0A0F6AWN3|A0A0F6AWN3_SALT1	STM14_0117	methionine aminopeptidase
mdaA	1.0741	0.022	2.11 (90% CI:1.32 to 3.37)	tr|A0A0F6B9G7|A0A0F6B9G7_SALT1	STM14_4812	nitroreductase A
mdfA	-0.0867	0.901	0.94 (90% CI:0.38 to 2.32)	tr|A0A0F6B4V8|A0A0F6B4V8_SALT1	STM14_3118	multidrug translocase
mdh	0.2287	0.0005	1.17 (90% CI:1.12 to 1.23)	tr|A0A0F6AZZ3|A0A0F6AZZ3_SALT1	STM14_1329	malate dehydrogenase
mdoB	-0.163	0.793	0.89 (90% CI:0.4 to 1.99)	tr|A0A0F6AYH0|A0A0F6AYH0_SALT1	STM14_0781	phosphoglycerol transferase I
mdoD	0.7859	0.006	1.72 (90% CI:1.34 to 2.22)	tr|A0A0F6B596|A0A0F6B596_SALT1	STM14_3266	glucan biosynthesis protein D
mdoG	0.6104	0.018	1.53 (90% CI:1.18 to 1.97)	tr|A0A0F6B282|A0A0F6B282_SALT1	STM14_2157	glucan biosynthesis protein G
menC	0.4252	0.01	1.34 (90% CI:1.15 to 1.57)	tr|A0A0F6AXQ9|A0A0F6AXQ9_SALT1	STM14_0512	O-succinylbenzoate synthase
menD	0.3683	0.674	1.29 (90% CI:0.42 to 3.97)	tr|A0A0F6BAH6|A0A0F6BAH6_SALT1	STM14_5189	2-succinyl-6-hydroxy-2, 4-cyclohexadiene-1-carboxylic acid synthase/2-oxoglutarate decarboxylase
menE	0.9017	0.146	1.87 (90% CI:0.9 to 3.87)	tr|A0A0F6B7C5|A0A0F6B7C5_SALT1	STM14_4026	O-succinylbenzoic acid--CoA ligase
menG	-0.0698	0.862	0.95 (90% CI:0.57 to 1.6)	tr|A0A0F6B7V9|A0A0F6B7V9_SALT1	STM14_4217	ribonuclease activity regulator protein RraA
metB	-1.8738	0.397	0.27 (90% CI:0.02 to 4.35)	tr|A0A0F6BAC8|A0A0F6BAC8_SALT1	STM14_5141	cystathionine gamma-synthase
metG	0.2791	0.072	1.21 (90% CI:1.02 to 1.44)	tr|A0A0F6B0I3|A0A0F6B0I3_SALT1	STM14_1531	methionyl-tRNA synthetase
metK	0.1422	0.589	1.1 (90% CI:0.79 to 1.54)	tr|A0A0F6BAR1|A0A0F6BAR1_SALT1	STM14_5278	S-adenosylmethionine synthetase
metL	-0.1396	0.79	0.91 (90% CI:0.46 to 1.78)	tr|A0A0F6BAT7|A0A0F6BAT7_SALT1	STM14_5304	bifunctional aspartate kinase II/homoserine dehydrogenase II
metQ	0.2435	0.552	1.18 (90% CI:0.7 to 1.99)	tr|A0A0F6B3K7|A0A0F6B3K7_SALT1	STM14_2654	DL-methionine transporter substrate-binding subunit
mglB	0.4487	0.013	1.36 (90% CI:1.15 to 1.62)	tr|A0A0F6B980|A0A0F6B980_SALT1	STM14_4713	galactose transport protein
mgtA	-0.3876	0.522	0.76 (90% CI:0.35 to 1.65)	sp|A0A0F6B244|HNS_SALT1	STM14_2116	magnesium-transporting ATPase MgtA
miaB	0.0512	0.786	1.04 (90% CI:0.81 to 1.32)	tr|A0A0F6AXI1|A0A0F6AXI1_SALT1	STM14_0433	rRNA modification protein
minD	0.5716	0.007	1.49 (90% CI:1.23 to 1.8)	tr|A0A0F6AYT7|A0A0F6AYT7_SALT1	STM14_0912	cell division inhibitor MinD
minE	0.0855	0.723	1.06 (90% CI:0.78 to 1.45)	tr|A0A0F6B5N7|A0A0F6B5N7_SALT1	STM14_3417	cell division topological specificity factor MinE
mioC	0.948	0.349	1.93 (90% CI:0.55 to 6.79)	tr|A0A0F6B7R6|A0A0F6B7R6_SALT1	STM14_4174	flavodoxin
mnmC	0.6086	0.401	1.52 (90% CI:0.62 to 3.78)	tr|A0A0F6B2A6|A0A0F6B2A6_SALT1	STM14_2181	5-methylaminomethyl-2-thiouridine methyltransferase
moaB	0.5461	0.177	1.46 (90% CI:0.9 to 2.36)	tr|A0A0F6AXY7|A0A0F6AXY7_SALT1	STM14_0592	molybdopterin biosynthetic protein B
mod	-0.36	0.587	0.78 (90% CI:0.33 to 1.82)	tr|A0A0F6AX13|A0A0F6AX13_SALT1	STM14_0249	DNA methylase
modE	-0.0368	0.941	0.97 (90% CI:0.51 to 1.85)	tr|A0A0F6AZL8|A0A0F6AZL8_SALT1	STM14_1199	DNA-binding transcriptional regulator ModE
moeA	0.0015	0.996	1 (90% CI:0.65 to 1.54)	tr|A0A0F6B3B1|A0A0F6B3B1_SALT1	STM14_2555	molybdopterin biosynthesis protein MoeA
mpl	0.295	0.734	1.23 (90% CI:0.4 to 3.74)	tr|A0A0F6B1U5|A0A0F6B1U5_SALT1	STM14_2011	UDP-N-acetylmuramate/L-alanyl-gamma-D-glutamyl- meso-diaminopimelate ligase
mppA	0.0741	0.824	1.05 (90% CI:0.68 to 1.62)	tr|A0A0F6B8N1|A0A0F6B8N1_SALT1	STM14_4495	periplasmic murein tripeptide transport protein
mraW	-0.015	0.973	0.99 (90% CI:0.55 to 1.77)	tr|A0A0F6B1Z8|A0A0F6B1Z8_SALT1	STM14_2068	S-adenosyl-methyltransferase MraW
mrcB	-0.0515	0.926	0.96 (90% CI:0.47 to 1.97)	tr|A0A0F6B7V7|A0A0F6B7V7_SALT1	STM14_4215	penicillin-binding protein 1b
mreB	0.2498	0.055	1.19 (90% CI:1.03 to 1.37)	tr|A0A0F6AWN4|A0A0F6AWN4_SALT1	STM14_0118	rod shape-determining protein
mrp	-0.1046	0.809	0.93 (90% CI:0.53 to 1.63)	tr|A0A0F6B3Y8|A0A0F6B3Y8_SALT1	STM14_2788	putative ATPase
mscL	-0.5821	0.211	0.67 (90% CI:0.38 to 1.17)	tr|A0A0F6B816|A0A0F6B816_SALT1	STM14_4276	large-conductance mechanosensitive channel
msrA	-0.6124	0.378	0.65 (90% CI:0.27 to 1.56)	tr|A0A0F6B3E7|A0A0F6B3E7_SALT1	STM14_2592	methionine sulfoxide reductase A
mtlA	-0.7428	0.199	0.6 (90% CI:0.3 to 1.19)	tr|A0A0F6AWZ2|A0A0F6AWZ2_SALT1	STM14_0228	mannitol-specific enzyme IIABC component
mtlD	-0.0649	0.729	0.96 (90% CI:0.75 to 1.22)	tr|A0A0F6B0P4|A0A0F6B0P4_SALT1	STM14_1592	mannitol-1-phosphate 5-dehydrogenase
mug	0.6084	0.342	1.52 (90% CI:0.69 to 3.37)	tr|A0A0F6B057|A0A0F6B057_SALT1	STM14_1394	G/U mismatch-specific DNA glycosylase
mukB	0.9229	0.184	1.9 (90% CI:0.83 to 4.34)	tr|A0A0F6B7G9|A0A0F6B7G9_SALT1	STM14_4071	cell division protein MukB
mukE	-0.8814	0.194	0.54 (90% CI:0.24 to 1.22)	tr|A0A0F6BBB5|A0A0F6BBB5_SALT1	STM14_5490	condesin subunit E
murA	0.5494	0.07	1.46 (90% CI:1.05 to 2.05)	tr|A0A0F6AYA3|A0A0F6AYA3_SALT1	STM14_0713	UDP-N-acetylglucosamine 1-carboxyvinyltransferase
murC	1.1945	0.021	2.29 (90% CI:1.36 to 3.85)	tr|A0A0F6AZ19|A0A0F6AZ19_SALT1	STM14_996	UDP-N-acetylmuramate--L-alanine ligase
murE	-0.0147	0.938	0.99 (90% CI:0.78 to 1.26)	tr|A0A0F6B598|A0A0F6B598_SALT1	STM14_3268	UDP-N-acetylmuramoylalanyl-D-glutamate--2, 6-diaminopimelate ligase
murF	0.7796	0.055	1.72 (90% CI:1.1 to 2.67)	tr|A0A0F6B4Y3|A0A0F6B4Y3_SALT1	STM14_3143	UDP-N-acetylmuramoyl-tripeptide--D-alanyl-D- alanine ligase
murG	0.3603	0.583	1.28 (90% CI:0.56 to 2.97)	tr|A0A0F6B9L8|A0A0F6B9L8_SALT1	STM14_4863	N-acetylglucosaminyl transferase
nadC	-0.0282	0.929	0.98 (90% CI:0.65 to 1.47)	tr|A0A0F6AZB6|A0A0F6AZB6_SALT1	STM14_1096	quinolinate phosphoribosyltransferase
nadE	0.1046	0.436	1.08 (90% CI:0.91 to 1.27)	tr|A0A0F6B3E2|A0A0F6B3E2_SALT1	STM14_2587	NAD synthetase
nagB	0.1872	0.421	1.14 (90% CI:0.85 to 1.52)	tr|A0A0F6B7L2|A0A0F6B7L2_SALT1	STM14_4119	glucosamine-6-phosphate deaminase
nagZ	-1.0871	0.003	0.47 (90% CI:0.35 to 0.63)	tr|A0A0F6AXS6|A0A0F6AXS6_SALT1	STM14_0530	beta-hexosaminidase
nanA	0.0799	0.742	1.06 (90% CI:0.77 to 1.44)	tr|A0A0F6BBC5|A0A0F6BBC5_SALT1	STM14_5500	N-acetylneuraminate lyase
nanE	0.4401	0.076	1.36 (90% CI:1.03 to 1.79)	tr|A0A0F6AW83|A0A0F6AW83_SALT1		N-acetylmannosamine-6-phosphate 2-epimerase
napA	0.2504	0.456	1.19 (90% CI:0.78 to 1.82)	tr|A0A0F6AXF4|A0A0F6AXF4_SALT1	STM14_0406	nitrate reductase
narL	0.2053	0.681	1.15 (90% CI:0.61 to 2.19)	tr|A0A0F6AYJ6|A0A0F6AYJ6_SALT1	STM14_0814	transcriptional regulator NarL
narW	-0.6112	0.367	0.65 (90% CI:0.28 to 1.52)	tr|A0A0F6AYS4|A0A0F6AYS4_SALT1	STM14_0899	nitrate reductase 2 delta subunit
ndh	0.31	0.641	1.24 (90% CI:0.53 to 2.91)	tr|A0A0F6B310|A0A0F6B310_SALT1	STM14_2449	respiratory NADH dehydrogenase 2
ndk	0.3416	0.025	1.27 (90% CI:1.09 to 1.48)	tr|A0A0F6B6S3|A0A0F6B6S3_SALT1	STM14_3817	nucleoside diphosphate kinase
nemA	0.3963	0.289	1.32 (90% CI:0.83 to 2.08)	tr|A0A0F6AYN8|A0A0F6AYN8_SALT1	STM14_0857	N-ethylmaleimide reductase
nfnB	-0.614	0.13	0.65 (90% CI:0.41 to 1.05)	tr|A0A0F6AYS6|A0A0F6AYS6_SALT1	STM14_0901	dihydropteridine reductase
nifJ	-1.1925	0.372	0.44 (90% CI:0.08 to 2.31)	tr|A0A0F6BB92|A0A0F6BB92_SALT1	STM14_5464	putative pyruvate-flavodoxin oxidoreductase
nifS	-0.4593	0.294	0.73 (90% CI:0.42 to 1.25)	tr|A0A0F6BAJ2|A0A0F6BAJ2_SALT1	STM14_5206	cysteine desulfurase
nrdA	0.3681	0.198	1.29 (90% CI:0.92 to 1.82)	tr|A0A0F6BAB8|A0A0F6BAB8_SALT1	STM14_5131	ribonucleotide-diphosphate reductase subunit alpha
nrdB	0.4454	0.161	1.36 (90% CI:0.94 to 1.98)	tr|A0A0F6B4W1|A0A0F6B4W1_SALT1		ribonucleotide-diphosphate reductase subunit beta
nrdD	0.4631	0.233	1.38 (90% CI:0.86 to 2.21)	tr|A0A0F6AYH1|A0A0F6AYH1_SALT1	STM14_0782	anaerobic ribonucleoside triphosphate reductase
nuoM	0.3317	0.646	1.26 (90% CI:0.5 to 3.17)	tr|A0A0F6B5L0|A0A0F6B5L0_SALT1	STM14_3385	NADH dehydrogenase subunit M
nusA	0.2424	0.27	1.18 (90% CI:0.9 to 1.55)	tr|A0A0F6B7D2|A0A0F6B7D2_SALT1	STM14_4033	transcription elongation factor NusA
nusB	0.16	0.492	1.12 (90% CI:0.83 to 1.5)	tr|A0A0F6B7N1|A0A0F6B7N1_SALT1	STM14_4138	transcription antitermination protein NusB
nusG	0.3021	0.213	1.23 (90% CI:0.92 to 1.65)	tr|A0A0F6B2D4|A0A0F6B2D4_SALT1	STM14_2209	transcription antitermination protein NusG
obgE	0.1918	0.377	1.14 (90% CI:0.87 to 1.5)	tr|A0A0F6B7M2|A0A0F6B7M2_SALT1	STM14_4129	GTPase ObgE
ompA	0.0719	0.804	1.05 (90% CI:0.72 to 1.53)	tr|A0A0F6AZZ6|A0A0F6AZZ6_SALT1	STM14_1332	outer membrane protein A
ompC	0.4278	0.627	1.35 (90% CI:0.44 to 4.14)	tr|A0A0F6B679|A0A0F6B679_SALT1	STM14_3617	outer membrane porin protein C
ompD	0.3754	0.153	1.3 (90% CI:0.95 to 1.77)	tr|A0A0F6BB16|A0A0F6BB16_SALT1	STM14_5387
ompR	0.6258	0.07	1.54 (90% CI:1.05 to 2.26)	tr|A0A0F6B1U2|A0A0F6B1U2_SALT1	STM14_2008	osmolarity response regulator
ompX	0	1	1 (90% CI:0.43 to 2.3)	tr|A0A0F6B922|A0A0F6B922_SALT1	STM14_4648	outer membrane protein X
oppA	0.2852	0.098	1.22 (90% CI:1 to 1.48)	tr|A0A0F6B1F8|A0A0F6B1F8_SALT1	STM14_1868	oligopeptide transport protein
orf242	0.3225	0.622	1.25 (90% CI:0.54 to 2.89)	tr|A0A0F6B483|A0A0F6B483_SALT1	STM14_2885	putative regulatory protein
orgB	-1.139	0.091	0.45 (90% CI:0.21 to 0.97)	tr|A0A0F6B6Y6|A0A0F6B6Y6_SALT1	STM14_3880	needle complex export protein
orn	-0.4344	0.248	0.74 (90% CI:0.47 to 1.17)	tr|A0A0F6B4R7|A0A0F6B4R7_SALT1	STM14_3076	oligoribonuclease
osmC	0.592	0.0002	1.51 (90% CI:1.37 to 1.66)	tr|A0A0F6B001|A0A0F6B001_SALT1	STM14_1337	putative envelope protein
osmE	-1.2117	0.001	0.43 (90% CI:0.33 to 0.56)	tr|A0A0F6B936|A0A0F6B936_SALT1	STM14_4662	DNA-binding transcriptional activator OsmE
osmY	0.6998	0.0005	1.62 (90% CI:1.41 to 1.86)	tr|A0A0F6B2N2|A0A0F6B2N2_SALT1	STM14_2314	periplasmic protein
otsA	0.3965	0.507	1.32 (90% CI:0.62 to 2.81)	tr|A0A0F6AYN9|A0A0F6AYN9_SALT1	STM14_0858	trehalose-6-phosphate synthase
otsB	0.6497	0.092	1.57 (90% CI:1.01 to 2.43)	tr|A0A0F6B176|A0A0F6B176_SALT1	STM14_1785	trehalose-6-phosphate phosphatase
oxyR	1.1428	0.038	2.21 (90% CI:1.23 to 3.95)	tr|A0A0F6BB13|A0A0F6BB13_SALT1	STM14_5383	DNA-binding transcriptional regulator OxyR
pabC	-0.0994	0.889	0.93 (90% CI:0.37 to 2.35)	tr|A0A0F6B1J3|A0A0F6B1J3_SALT1	STM14_1907	4-amino-4-deoxychorismate lyase
panC	-0.1671	0.609	0.89 (90% CI:0.59 to 1.35)	tr|A0A0F6AX48|A0A0F6AX48_SALT1	STM14_0287	pantoate--beta-alanine ligase
parA	-0.4712	0.518	0.72 (90% CI:0.29 to 1.82)	tr|A0A0F6B3D0|A0A0F6B3D0_SALT1	STM14_2575
parB	0.6067	0.206	1.52 (90% CI:0.86 to 2.71)	tr|A0A0F6B055|A0A0F6B055_SALT1	STM14_1392
parE	1.0164	0.301	2.02 (90% CI:0.6 to 6.78)	tr|A0A0F6B8Q2|A0A0F6B8Q2_SALT1	STM14_4516	DNA topoisomerase IV subunit B
pbpC	0.3462	0.53	1.27 (90% CI:0.63 to 2.56)	tr|A0A0F6B848|A0A0F6B848_SALT1	STM14_4308	penicillin-binding protein 1C
pckA	0.2564	0.062	1.19 (90% CI:1.03 to 1.39)	tr|A0A0F6AY57|A0A0F6AY57_SALT1	STM14_0667	phosphoenolpyruvate carboxykinase
pdgL	0.1821	0.608	1.13 (90% CI:0.72 to 1.79)	tr|A0A0F6AZD0|A0A0F6AZD0_SALT1	STM14_1110	periplasmic dipeptidase precursor
pduV	0.3916	0.516	1.31 (90% CI:0.61 to 2.82)	tr|A0A0F6AW58|A0A0F6AW58_SALT1		propanediol utilization protein
pdxA_2	0.228	0.797	1.17 (90% CI:0.37 to 3.68)	tr|A0A0F6B132|A0A0F6B132_SALT1	STM14_1738	4-hydroxythreonine-4-phosphate dehydrogenase 2
pdxB	0.443	0.159	1.36 (90% CI:0.94 to 1.97)	tr|A0A0F6B7K5|A0A0F6B7K5_SALT1	STM14_4112	erythronate-4-phosphate dehydrogenase
pdxH	1.7611	0.015	3.39 (90% CI:1.67 to 6.86)	tr|A0A0F6B797|A0A0F6B797_SALT1	STM14_3998	pyridoxamine 5'-phosphate oxidase
pdxJ	-0.3735	0.436	0.77 (90% CI:0.42 to 1.41)	tr|A0A0F6B4V4|A0A0F6B4V4_SALT1	STM14_3114	pyridoxal phosphate biosynthetic protein PdxJ
pdxK	-0.0678	0.877	0.95 (90% CI:0.54 to 1.68)	tr|A0A0F6B5T8|A0A0F6B5T8_SALT1	STM14_3468	pyridoxal kinase
pepA	-0.9177	0.004	0.53 (90% CI:0.4 to 0.7)	tr|A0A0F6B3H2|A0A0F6B3H2_SALT1	STM14_2617	leucyl aminopeptidase
pepB	0.5745	0.396	1.49 (90% CI:0.64 to 3.47)	tr|A0A0F6AZ06|A0A0F6AZ06_SALT1	STM14_983	aminopeptidase B
pepD	0.1808	0.325	1.13 (90% CI:0.9 to 1.42)	tr|A0A0F6B8P2|A0A0F6B8P2_SALT1	STM14_4506	aminoacyl-histidine dipeptidase
pepE	-0.2553	0.647	0.84 (90% CI:0.41 to 1.71)	tr|A0A0F6B503|A0A0F6B503_SALT1	STM14_3163	peptidase E
pepN	0.2751	0.202	1.21 (90% CI:0.93 to 1.57)	tr|A0A0F6B088|A0A0F6B088_SALT1	STM14_1428	aminopeptidase N
pepP	0.2387	0.634	1.18 (90% CI:0.62 to 2.24)	tr|A0A0F6BAA1|A0A0F6BAA1_SALT1	STM14_5114	proline aminopeptidase P II
pepQ	-0.0759	0.642	0.95 (90% CI:0.77 to 1.17)	tr|A0A0F6B9X9|A0A0F6B9X9_SALT1	STM14_4985	proline dipeptidase
pfkA	-0.1191	0.29	0.92 (90% CI:0.8 to 1.06)	tr|A0A0F6AWR5|A0A0F6AWR5_SALT1	STM14_0149	6-phosphofructokinase
pfkB	0.5045	0.039	1.42 (90% CI:1.09 to 1.84)	tr|A0A0F6B985|A0A0F6B985_SALT1	STM14_4719	6-phosphofructokinase 2
pflA	-0.4244	0.499	0.75 (90% CI:0.34 to 1.65)	tr|A0A0F6B403|A0A0F6B403_SALT1	STM14_2804	pyruvate formate lyase-activating enzyme 1
pflB	-0.4062	0.001	0.75 (90% CI:0.69 to 0.82)	tr|A0A0F6BAM7|A0A0F6BAM7_SALT1	STM14_5244	pyruvate formate lyase I
pflE	0.228	0.634	1.17 (90% CI:0.63 to 2.16)	tr|A0A0F6B123|A0A0F6B123_SALT1	STM14_1729	putative pyruvate formate lyase activating enzyme
pflF	-0.7696	0.559	0.59 (90% CI:0.11 to 3.14)	tr|A0A0F6AX31|A0A0F6AX31_SALT1	STM14_0269	putative pyruvate formate lyase
pfs	-0.0694	0.786	0.95 (90% CI:0.69 to 1.32)	tr|A0A0F6AYZ4|A0A0F6AYZ4_SALT1	STM14_971	5'-methylthioadenosine/S-adenosylhomocysteine nucleosidase
pgi	0.3495	0.064	1.27 (90% CI:1.04 to 1.57)	tr|A0A0F6B871|A0A0F6B871_SALT1	STM14_4331	glucose-6-phosphate isomerase
pgk	0.2879	0.0003	1.22 (90% CI:1.16 to 1.28)	tr|A0A0F6B1H2|A0A0F6B1H2_SALT1	STM14_1883	phosphoglycerate kinase
pgm	0.3987	0.005	1.32 (90% CI:1.17 to 1.49)	tr|A0A0F6B0W7|A0A0F6B0W7_SALT1	STM14_1667	phosphoglucomutase
pgpB	-0.1121	0.747	0.93 (90% CI:0.59 to 1.45)	tr|A0A0F6AWT9|A0A0F6AWT9_SALT1	STM14_0174	phosphatidylglycerophosphatase B
pheA	-0.3096	0.658	0.81 (90% CI:0.33 to 1.98)	tr|A0A0F6B5Z8|A0A0F6B5Z8_SALT1	STM14_3532	bifunctional chorismate mutase/prephenate dehydratase
pheS	-0.5808	0.072	0.67 (90% CI:0.47 to 0.96)	tr|A0A0F6AY03|A0A0F6AY03_SALT1	STM14_0608	phenylalanyl-tRNA synthetase subunit alpha
pheT	-0.0076	0.973	0.99 (90% CI:0.74 to 1.33)	tr|A0A0F6BAE6|A0A0F6BAE6_SALT1	STM14_5159	phenylalanyl-tRNA synthetase subunit beta
phnA	-0.0178	0.974	0.99 (90% CI:0.48 to 2.02)	tr|A0A0F6BA62|A0A0F6BA62_SALT1	STM14_5075	hypothetical protein
phoL	0.0814	0.776	1.06 (90% CI:0.73 to 1.53)	tr|A0A0F6B956|A0A0F6B956_SALT1	STM14_4682	putative phosphate starvation-inducible protein
phoN	0.8832	0.012	1.84 (90% CI:1.32 to 2.57)	tr|A0A0F6B753|A0A0F6B753_SALT1	STM14_3951	non-specific acid phosphatase
phoP	0.3315	0.0002	1.26 (90% CI:1.19 to 1.33)	tr|A0A0F6B5I6|A0A0F6B5I6_SALT1	STM14_3361	DNA-binding transcriptional regulator PhoP
phoU	0.9097	0.185	1.88 (90% CI:0.83 to 4.26)	tr|A0A0F6B7D7|A0A0F6B7D7_SALT1	STM14_4038	transcriptional regulator PhoU
phsA	0.4642	0.0002	1.38 (90% CI:1.28 to 1.49)	tr|A0A0F6B409|A0A0F6B409_SALT1	STM14_2810	thiosulfate reductase precursor
pipC	-1.9409	0.056	0.26 (90% CI:0.09 to 0.78)	tr|A0A0F6AWV4|A0A0F6AWV4_SALT1	STM14_0190	pathogenicity island-encoded protein C
plsB	-0.8336	0.03	0.56 (90% CI:0.38 to 0.83)	tr|A0A0F6B906|A0A0F6B906_SALT1	STM14_4631	glycerol-3-phosphate acyltransferase
plsX	-0.357	0.636	0.78 (90% CI:0.3 to 2.05)	tr|A0A0F6AXT0|A0A0F6AXT0_SALT1	STM14_0534	putative glycerol-3-phosphate acyltransferase PlsX
pmbA	0.8357	0.009	1.78 (90% CI:1.32 to 2.41)	tr|A0A0F6B6K3|A0A0F6B6K3_SALT1	STM14_3744	peptidase PmbA
pmgI	0.3766	0.345	1.3 (90% CI:0.79 to 2.13)	tr|A0A0F6BB31|A0A0F6BB31_SALT1	STM14_5403	phosphoglyceromutase
pnp	0.9709	0.2	1.96 (90% CI:0.79 to 4.86)	tr|A0A0F6B808|A0A0F6B808_SALT1	STM14_4268	polynucleotide phosphorylase/polyadenylase
polA	-0.4734	0.378	0.72 (90% CI:0.37 to 1.41)	tr|A0A0F6B8P1|A0A0F6B8P1_SALT1	STM14_4505	DNA polymerase I
polB	0.7099	0.453	1.64 (90% CI:0.5 to 5.39)	tr|A0A0F6B3B9|A0A0F6B3B9_SALT1	STM14_2564	DNA polymerase II
potD	0.2414	0.218	1.18 (90% CI:0.93 to 1.5)	tr|A0A0F6B4U6|A0A0F6B4U6_SALT1	STM14_3106	spermidine/putrescine ABC transporter periplasmic substrate-binding protein
potG	-1.2122	0.111	0.43 (90% CI:0.18 to 1.03)	tr|A0A0F6B935|A0A0F6B935_SALT1	STM14_4661	putrescine transporter ATP-binding subunit
poxB	0.3772	0.407	1.3 (90% CI:0.73 to 2.3)	tr|A0A0F6BB32|A0A0F6BB32_SALT1	STM14_5404	pyruvate dehydrogenase
ppa	0.3723	0.137	1.29 (90% CI:0.97 to 1.73)	tr|A0A0F6BAU3|A0A0F6BAU3_SALT1	STM14_5310	inorganic pyrophosphatase
ppc	-1.7463	0.0005	0.3 (90% CI:0.21 to 0.42)	tr|A0A0F6B1I0|A0A0F6B1I0_SALT1	STM14_1891	phosphoenolpyruvate carboxylase
ppiA	1.3228	0.001	2.5 (90% CI:1.9 to 3.29)	tr|A0A0F6B0W9|A0A0F6B0W9_SALT1	STM14_1669	peptidyl-prolyl cis-trans isomerase A (rotamase A)
ppiB	0.6496	0.013	1.57 (90% CI:1.22 to 2.02)	tr|A0A0F6B160|A0A0F6B160_SALT1	STM14_1768	peptidyl-prolyl cis-trans isomerase B (rotamase B)
ppiC	1.0742	0.039	2.11 (90% CI:1.21 to 3.65)	tr|A0A0F6B9G3|A0A0F6B9G3_SALT1	STM14_4807	peptidyl-prolyl cis-trans isomerase C
ppnK	-0.3904	0.504	0.76 (90% CI:0.36 to 1.6)	tr|A0A0F6B4T3|A0A0F6B4T3_SALT1	STM14_3093	inorganic polyphosphate/ATP-NAD kinase
pps	0.0728	0.198	1.05 (90% CI:0.98 to 1.13)	tr|A0A0F6AZL9|A0A0F6AZL9_SALT1	STM14_1200	phosphoenolpyruvate synthase
prc	-0.0952	0.782	0.94 (90% CI:0.6 to 1.46)	tr|A0A0F6B048|A0A0F6B048_SALT1	STM14_1385	carboxy-terminal protease
prfA	0.109	0.817	1.08 (90% CI:0.59 to 1.98)	tr|A0A0F6B986|A0A0F6B986_SALT1	STM14_4720	peptide chain release factor 1
prfB	0.063	0.812	1.04 (90% CI:0.74 to 1.47)	tr|A0A0F6B4I0|A0A0F6B4I0_SALT1	STM14_2989	peptide chain release factor 2
prfC	-0.845	0.0003	0.56 (90% CI:0.48 to 0.65)	tr|A0A0F6AWD0|A0A0F6AWD0_SALT1	STM14_0014	peptide chain release factor 3
prfH	-1.4169	0.403	0.37 (90% CI:0.04 to 3.12)	tr|A0A0F6B7B5|A0A0F6B7B5_SALT1	STM14_4016	peptide chain release factor-like protein
prlC	0.4299	0.22	1.35 (90% CI:0.88 to 2.06)	tr|A0A0F6B4M5|A0A0F6B4M5_SALT1	STM14_3034	oligopeptidase A
prmA	0.0591	0.875	1.04 (90% CI:0.64 to 1.69)	tr|A0A0F6B481|A0A0F6B481_SALT1	STM14_2883	ribosomal protein L11 methyltransferase
proB	0.2741	0.456	1.21 (90% CI:0.76 to 1.92)	tr|A0A0F6AZP2|A0A0F6AZP2_SALT1	STM14_1223	gamma-glutamyl kinase
proQ	0.6689	0.124	1.59 (90% CI:0.96 to 2.63)	tr|A0A0F6B2M8|A0A0F6B2M8_SALT1	STM14_2310	putative solute/DNA competence effector
proS	-0.4003	0.03	0.76 (90% CI:0.63 to 0.92)	tr|A0A0F6B3C0|A0A0F6B3C0_SALT1	STM14_2565	prolyl-tRNA synthetase
proX	0.7088	0.111	1.63 (90% CI:0.98 to 2.73)	tr|A0A0F6B357|A0A0F6B357_SALT1	STM14_2500	glycine betaine transporter periplasmic subunit
prpB	0.4195	0.509	1.34 (90% CI:0.6 to 2.99)	tr|A0A0F6B9Z4|A0A0F6B9Z4_SALT1	STM14_5001	2-methylisocitrate lyase
prpC	1.2503	0.011	2.38 (90% CI:1.5 to 3.78)	tr|A0A0F6B1K9|A0A0F6B1K9_SALT1	STM14_1924	methylcitrate synthase
prpD	-0.9396	0.244	0.52 (90% CI:0.2 to 1.39)	tr|A0A0F6B4P3|A0A0F6B4P3_SALT1	STM14_3052	2-methylcitrate dehydratase
prpE	-1.2844	0.037	0.41 (90% CI:0.21 to 0.79)	tr|A0A0F6B7U1|A0A0F6B7U1_SALT1	STM14_4199	propionyl-CoA synthetase
prsA	-0.576	0.005	0.67 (90% CI:0.56 to 0.8)	tr|A0A0F6B9U4|A0A0F6B9U4_SALT1	STM14_4939	ribose-phosphate pyrophosphokinase
pspA	-0.6165	0.032	0.65 (90% CI:0.48 to 0.88)	tr|A0A0F6B5J3|A0A0F6B5J3_SALT1	STM14_3368	phage shock protein PspA
pstC	2.2102	0.058	4.63 (90% CI:1.29 to 16.56)	tr|A0A0F6B2L1|A0A0F6B2L1_SALT1	STM14_2292	phosphate transporter permease subunit
pstS	0.2098	0.616	1.16 (90% CI:0.68 to 1.97)	tr|A0A0F6AZA8|A0A0F6AZA8_SALT1	STM14_1088	phosphate transporter subunit
pta	-0.3897	0.004	0.76 (90% CI:0.68 to 0.86)	tr|A0A0F6AX29|A0A0F6AX29_SALT1	STM14_0267	phosphate acetyltransferase
pth	0.4642	0.251	1.38 (90% CI:0.84 to 2.26)	tr|A0A0F6B6F4|A0A0F6B6F4_SALT1	STM14_3694	peptidyl-tRNA hydrolase
ptsH	0.0703	0.642	1.05 (90% CI:0.87 to 1.27)	tr|A0A0F6B2L5|A0A0F6B2L5_SALT1	STM14_2296	phosphohistidinoprotein-hexose phosphotransferase component of PTS system (Hpr)
ptsI	0.2327	0.083	1.18 (90% CI:1.01 to 1.37)	tr|A0A0F6AYK0|A0A0F6AYK0_SALT1	STM14_0818	phosphoenolpyruvate-protein phosphotransferase
purA	0.2925	0.094	1.22 (90% CI:1 to 1.49)	tr|A0A0F6B1Q3|A0A0F6B1Q3_SALT1	STM14_1968	adenylosuccinate synthetase
purC	0.3411	0.445	1.27 (90% CI:0.72 to 2.22)	tr|A0A0F6B6Q2|A0A0F6B6Q2_SALT1	STM14_3796	phosphoribosylaminoimidazole-succinocarboxamide synthase
purG	-0.7243	0.195	0.61 (90% CI:0.31 to 1.18)	tr|A0A0F6B7Q0|A0A0F6B7Q0_SALT1	STM14_4157	phosphoribosylformylglycinamidine synthase
purU	-0.2284	0.587	0.85 (90% CI:0.5 to 1.46)	tr|A0A0F6AX32|A0A0F6AX32_SALT1	STM14_0270	formyltetrahydrofolate deformylase
pykA	0.1161	0.622	1.08 (90% CI:0.8 to 1.46)	tr|A0A0F6AYX4|A0A0F6AYX4_SALT1	STM14_951	pyruvate kinase
pykF	-0.316	0.004	0.8 (90% CI:0.73 to 0.88)	tr|A0A0F6AXP8|A0A0F6AXP8_SALT1	STM14_0501	pyruvate kinase
pyrC	0.8452	0.009	1.8 (90% CI:1.33 to 2.43)	tr|A0A0F6B611|A0A0F6B611_SALT1	STM14_3545	dihydroorotase
pyrD	0.7152	0.42	1.64 (90% CI:0.54 to 5)	tr|A0A0F6B3M2|A0A0F6B3M2_SALT1	STM14_2669	dihydroorotate dehydrogenase 2
pyrE	0.3295	0.165	1.26 (90% CI:0.95 to 1.66)	tr|A0A0F6B565|A0A0F6B565_SALT1	STM14_3227	orotate phosphoribosyltransferase
pyrG	-0.1169	0.505	0.92 (90% CI:0.74 to 1.15)	tr|A0A0F6AWR6|A0A0F6AWR6_SALT1	STM14_0150	CTP synthetase
qor	0.1993	0.077	1.15 (90% CI:1.01 to 1.3)	tr|A0A0F6B7N2|A0A0F6B7N2_SALT1	STM14_4139	quinone oxidoreductase, NADPH-dependent
queF	-0.1238	0.794	0.92 (90% CI:0.5 to 1.69)	tr|A0A0F6AZE4|A0A0F6AZE4_SALT1	STM14_1124	7-cyano-7-deazaguanine reductase
radA	0.1726	0.757	1.13 (90% CI:0.55 to 2.31)	tr|A0A0F6B7L5|A0A0F6B7L5_SALT1	STM14_4122	DNA repair protein RadA
ratA	0.1737	0.678	1.13 (90% CI:0.66 to 1.93)	tr|A0A0F6B7L1|A0A0F6B7L1_SALT1	STM14_4118	putative outer membrane protein
rbsB	0.0757	0.606	1.05 (90% CI:0.87 to 1.27)	tr|A0A0F6B624|A0A0F6B624_SALT1	STM14_3558	D-ribose transporter subunit RbsB
rbsK	0.2179	0.856	1.16 (90% CI:0.25 to 5.48)	tr|A0A0F6B5V1|A0A0F6B5V1_SALT1	STM14_3482	ribokinase
rcsB	0.6595	0.088	1.58 (90% CI:1.02 to 2.44)	tr|A0A0F6B0M6|A0A0F6B0M6_SALT1	STM14_1574	transcriptional regulator RcsB
rdgC	-0.7475	0.469	0.6 (90% CI:0.16 to 2.19)	tr|A0A0F6B5B1|A0A0F6B5B1_SALT1	STM14_3281	recombination associated protein
recA	0.8386	0.0004	1.79 (90% CI:1.52 to 2.1)	tr|A0A0F6B6K6|A0A0F6B6K6_SALT1	STM14_3747	recombinase A
recC	0.6551	0.452	1.57 (90% CI:0.53 to 4.72)	sp|D0ZW85|YDIV_SALT1	STM14_1632	exonuclease V subunit gamma
recF	-1.289	0.029	0.41 (90% CI:0.22 to 0.75)	tr|A0A0F6B5A1|A0A0F6B5A1_SALT1	STM14_3271	recombination protein F
recX	-1.0043	0.055	0.5 (90% CI:0.28 to 0.88)	tr|A0A0F6B619|A0A0F6B619_SALT1	STM14_3553	recombination regulator RecX
relA	-0.1923	0.52	0.88 (90% CI:0.6 to 1.28)	tr|A0A0F6B443|A0A0F6B443_SALT1	STM14_2844	GDP/GTP pyrophosphokinase
repA2	-2.1497	0.002	0.23 (90% CI:0.13 to 0.39)	tr|A0A0F6AWU8|A0A0F6AWU8_SALT1	STM14_0183
repC	0.7147	0.45	1.64 (90% CI:0.5 to 5.4)	tr|A0A0F6B3L5|A0A0F6B3L5_SALT1	STM14_2662
res	0.2034	0.671	1.15 (90% CI:0.62 to 2.13)	tr|A0A0F6AWS8|A0A0F6AWS8_SALT1	STM14_0162	DNA restriction enzyme
rfaD	-0.0446	0.861	0.97 (90% CI:0.7 to 1.35)	tr|A0A0F6B4B6|A0A0F6B4B6_SALT1	STM14_2918	ADP-L-glycero-D-mannoheptose-6-epimerase
rfaE	-0.2987	0.151	0.81 (90% CI:0.64 to 1.04)	tr|A0A0F6B4T4|A0A0F6B4T4_SALT1	STM14_3094	bifunctional heptose 7-phosphate kinase/heptose 1-phosphate adenyltransferase
rfbA	-1.3155	0.02	0.4 (90% CI:0.23 to 0.7)	tr|A0A0F6B7U0|A0A0F6B7U0_SALT1	STM14_4198	dTDP-glucose pyrophosphorylase
rfbB	-0.2932	0.564	0.82 (90% CI:0.43 to 1.56)	tr|A0A0F6B0Q2|A0A0F6B0Q2_SALT1	STM14_1600	dTDP-glucose 4,6 dehydratase
rfbC	-0.1898	0.571	0.88 (90% CI:0.57 to 1.34)	tr|A0A0F6B442|A0A0F6B442_SALT1	STM14_2843	dTDP-4,deoxyrhamnose 3,5 epimerase
rfbD	1.1346	0.022	2.2 (90% CI:1.33 to 3.62)	tr|A0A0F6BAW0|A0A0F6BAW0_SALT1	STM14_5328	dTDP-4-dehydrorhamnose reductase
rfbF	-1.6373	0.321	0.32 (90% CI:0.04 to 2.47)	tr|A0A0F6AY97|A0A0F6AY97_SALT1	STM14_0707	glucose-1-phosphate cytidylyltransferase
rfbG	-0.174	0.38	0.89 (90% CI:0.69 to 1.13)	tr|A0A0F6B3L1|A0A0F6B3L1_SALT1	STM14_2658	CDP glucose 4,6-dehydratase
rfbH	-0.3535	0.365	0.78 (90% CI:0.48 to 1.27)	tr|A0A0F6B5S0|A0A0F6B5S0_SALT1	STM14_3450	CDP-6-deoxy-D-xylo-4-hexulose-3-dehydrase
rfbI	0.2854	0.442	1.22 (90% CI:0.76 to 1.94)	tr|A0A0F6B1G5|A0A0F6B1G5_SALT1	STM14_1876	CDP-6-deoxy-delta-3,4-glucoseen reductase
rfbK	0.2645	0.335	1.2 (90% CI:0.85 to 1.69)	tr|A0A0F6AZ68|A0A0F6AZ68_SALT1	STM14_1047	phosphomannomutase
rffG	0.8635	0.358	1.82 (90% CI:0.57 to 5.86)	tr|A0A0F6B722|A0A0F6B722_SALT1	STM14_3917	dTDP-glucose 4,6-dehydratase
rffH	0.1249	0.863	1.09 (90% CI:0.43 to 2.77)	tr|A0A0F6AYA7|A0A0F6AYA7_SALT1	STM14_0717	glucose-1-phosphate thymidyl transferase
rhlE	-0.201	0.844	0.87 (90% CI:0.23 to 3.24)	tr|A0A0F6B7F0|A0A0F6B7F0_SALT1	STM14_4052	ATP-dependent RNA helicase RhlE
rho	-0.2142	0.033	0.86 (90% CI:0.78 to 0.96)	tr|A0A0F6BA72|A0A0F6BA72_SALT1	STM14_5085	transcription termination factor Rho
ribA	0.2837	0.222	1.22 (90% CI:0.92 to 1.61)	tr|A0A0F6B198|A0A0F6B198_SALT1	STM14_1807	GTP cyclohydrolase II
ribB	0.1929	0.5	1.14 (90% CI:0.8 to 1.64)	tr|A0A0F6B7D5|A0A0F6B7D5_SALT1	STM14_4036	3,4-dihydroxy-2-butanone 4-phosphate synthase
ribD	-0.1393	0.901	0.91 (90% CI:0.21 to 3.86)	tr|A0A0F6B1V8|A0A0F6B1V8_SALT1	STM14_2027	bifunctional diaminohydroxyphosphoribosylaminopyrimidine deaminase/5-amino-6-(5-phosphoribosylamino)uracil reductase
ribE	0.3845	0.096	1.31 (90% CI:1 to 1.7)	tr|A0A0F6BB58|A0A0F6BB58_SALT1	STM14_5430	riboflavin synthase subunit alpha
ribF	0.9813	0.193	1.97 (90% CI:0.8 to 4.87)	tr|A0A0F6B885|A0A0F6B885_SALT1	STM14_4345	bifunctional riboflavin kinase/FMN adenylyltransferase
ribH	-1.1082	0.001	0.46 (90% CI:0.36 to 0.61)	tr|A0A0F6B2Q3|A0A0F6B2Q3_SALT1	STM14_2335	riboflavin synthase subunit beta
rluC	0.2731	0.753	1.21 (90% CI:0.4 to 3.7)	tr|A0A0F6AZK2|A0A0F6AZK2_SALT1	STM14_1182	23S rRNA pseudouridylate synthase C
rnb	-0.1308	0.804	0.91 (90% CI:0.46 to 1.8)	tr|A0A0F6B8H9|A0A0F6B8H9_SALT1	STM14_4443	exoribonuclease II
rnc	0.1222	0.814	1.09 (90% CI:0.56 to 2.13)	tr|A0A0F6AXP1|A0A0F6AXP1_SALT1	STM14_0494	ribonuclease III
rnk	1.4143	0.02	2.67 (90% CI:1.46 to 4.88)	tr|A0A0F6B639|A0A0F6B639_SALT1	STM14_3573	nucleoside diphosphate kinase regulator
rnpA	-1.2677	0.181	0.42 (90% CI:0.13 to 1.28)	tr|A0A0F6B948|A0A0F6B948_SALT1	STM14_4674	ribonuclease P
rof	1.3997	0.023	2.64 (90% CI:1.42 to 4.91)	tr|A0A0F6B3Z9|A0A0F6B3Z9_SALT1	STM14_2800	Rho-binding antiterminator
rpe	0.1655	0.603	1.12 (90% CI:0.75 to 1.68)	tr|A0A0F6B8M6|A0A0F6B8M6_SALT1	STM14_4490	ribulose-phosphate 3-epimerase
rph	0.0657	0.893	1.05 (90% CI:0.56 to 1.97)	tr|A0A0F6B4Y5|A0A0F6B4Y5_SALT1	STM14_3145	ribonuclease PH
rpiA	0.8449	0.005	1.8 (90% CI:1.38 to 2.33)	tr|A0A0F6B6S9|A0A0F6B6S9_SALT1	STM14_3823	ribose-5-phosphate isomerase A
rplA	-1.5622	3e-05	0.34 (90% CI:0.28 to 0.41)	tr|A0A0F6B3H6|A0A0F6B3H6_SALT1	STM14_2621	50S ribosomal protein L1
rplB	-1.0782	9e-05	0.47 (90% CI:0.4 to 0.55)	tr|A0A0F6B9X4|A0A0F6B9X4_SALT1	STM14_4975	50S ribosomal protein L2
rplC	-1.2925	0.0004	0.41 (90% CI:0.32 to 0.52)	tr|A0A0F6B7J7|A0A0F6B7J7_SALT1	STM14_4104	50S ribosomal protein L3
rplD	-1.1669	7e-06	0.45 (90% CI:0.4 to 0.5)	tr|A0A0F6AXS3|A0A0F6AXS3_SALT1	STM14_0527	50S ribosomal protein L4
rplE	-1.3571	0.0002	0.39 (90% CI:0.31 to 0.49)	tr|A0A0F6B2P0|A0A0F6B2P0_SALT1	STM14_2322	50S ribosomal protein L5
rplF	0.1218	0.134	1.09 (90% CI:0.99 to 1.2)	tr|A0A0F6B117|A0A0F6B117_SALT1	STM14_1723	50S ribosomal protein L6
rplI	-1.0553	2e-06	0.48 (90% CI:0.45 to 0.52)	tr|A0A0F6BBD3|A0A0F6BBD3_SALT1	STM14_5508	50S ribosomal protein L9
rplJ	-1.1467	5e-05	0.45 (90% CI:0.39 to 0.52)	tr|A0A0F6B373|A0A0F6B373_SALT1	STM14_2517	50S ribosomal protein L10
rplK	-0.9945	4e-05	0.5 (90% CI:0.44 to 0.57)	tr|A0A0F6B4J3|A0A0F6B4J3_SALT1	STM14_3002	50S ribosomal protein L11
rplL	-0.8634	0.018	0.55 (90% CI:0.38 to 0.79)	tr|A0A0F6AYX6|A0A0F6AYX6_SALT1	STM14_953	50S ribosomal protein L7/L12
rplM	-0.8028	0.001	0.57 (90% CI:0.49 to 0.67)	tr|A0A0F6B4S9|A0A0F6B4S9_SALT1	STM14_3089	50S ribosomal protein L13
rplN	-0.214	0.011	0.86 (90% CI:0.8 to 0.93)	tr|A0A0F6BA73|A0A0F6BA73_SALT1	STM14_5086	50S ribosomal protein L14
rplO	-1.2215	9e-07	0.43 (90% CI:0.4 to 0.46)	tr|A0A0F6B0N6|A0A0F6B0N6_SALT1	STM14_1584	50S ribosomal protein L15
rplP	-0.4019	0.032	0.76 (90% CI:0.62 to 0.92)	tr|A0A0F6B3C5|A0A0F6B3C5_SALT1	STM14_2570	50S ribosomal protein L16
rplQ	-1.287	1e-05	0.41 (90% CI:0.36 to 0.47)	tr|A0A0F6AYR0|A0A0F6AYR0_SALT1	STM14_0884	50S ribosomal protein L17
rplR	-0.4808	0.005	0.72 (90% CI:0.62 to 0.83)	tr|A0A0F6B8E3|A0A0F6B8E3_SALT1	STM14_4407	50S ribosomal protein L18
rplS	-0.9221	0.001	0.53 (90% CI:0.44 to 0.64)	tr|A0A0F6AX16|A0A0F6AX16_SALT1	STM14_0253	50S ribosomal protein L19
rplT	-1.0423	0.0004	0.49 (90% CI:0.4 to 0.59)	tr|A0A0F6B4I2|A0A0F6B4I2_SALT1	STM14_2991	50S ribosomal protein L20
rplU	-1.1338	0.002	0.46 (90% CI:0.34 to 0.61)	tr|A0A0F6B3P3|A0A0F6B3P3_SALT1	STM14_2690	50S ribosomal protein L21
rplV	-1.6027	1e-06	0.33 (90% CI:0.3 to 0.37)	tr|A0A0F6BAP2|A0A0F6BAP2_SALT1	STM14_5259	50S ribosomal protein L22
rplW	-1.6528	0.022	0.32 (90% CI:0.15 to 0.66)	tr|A0A0F6AZT8|A0A0F6AZT8_SALT1	STM14_1270	50S ribosomal protein L23
rplX	-0.5967	0.006	0.66 (90% CI:0.54 to 0.8)	tr|A0A0F6B0L7|A0A0F6B0L7_SALT1	STM14_1565	50S ribosomal protein L24
rplY	-0.1062	0.344	0.93 (90% CI:0.81 to 1.07)	tr|A0A0F6B7C9|A0A0F6B7C9_SALT1	STM14_4030	50S ribosomal protein L25
rpmA	-1.1524	0.002	0.45 (90% CI:0.33 to 0.61)	tr|A0A0F6AWK0|A0A0F6AWK0_SALT1	STM14_0084	50S ribosomal protein L27
rpmB	-0.7313	0.067	0.6 (90% CI:0.39 to 0.94)	tr|A0A0F6AWK7|A0A0F6AWK7_SALT1	STM14_0091	50S ribosomal protein L28
rpmD	-0.323	0.002	0.8 (90% CI:0.74 to 0.87)	tr|A0A0F6B0S2|A0A0F6B0S2_SALT1	STM14_1620	50S ribosomal protein L30
rpmE	0.4001	0.596	1.32 (90% CI:0.5 to 3.46)	tr|A0A0F6AWM7|A0A0F6AWM7_SALT1	STM14_0111	50S ribosomal protein L31
rpmF	0.3853	0.635	1.31 (90% CI:0.46 to 3.69)	tr|A0A0F6BB81|A0A0F6BB81_SALT1	STM14_5453	50S ribosomal protein L32
rpmG	-0.1302	0.744	0.91 (90% CI:0.55 to 1.52)	tr|A0A0F6B8I0|A0A0F6B8I0_SALT1	STM14_4444	50S ribosomal protein L33
rpmI	-0.908	0.005	0.53 (90% CI:0.4 to 0.71)	tr|A0A0F6AXJ6|A0A0F6AXJ6_SALT1	STM14_0448	50S ribosomal protein L35
rpmJ_2	-0.1159	0.69	0.92 (90% CI:0.64 to 1.34)	tr|A0A0F6AWS0|A0A0F6AWS0_SALT1	STM14_0154	50S ribosomal protein L36
rpoA	-1.0286	8e-05	0.49 (90% CI:0.42 to 0.57)	tr|A0A0F6AYC2|A0A0F6AYC2_SALT1	STM14_0732	DNA-directed RNA polymerase subunit alpha
rpoB	-0.2078	0.144	0.87 (90% CI:0.73 to 1.02)	tr|A0A0F6AX18|A0A0F6AX18_SALT1	STM14_0255	DNA-directed RNA polymerase subunit beta
rpoC	-0.7882	0.001	0.58 (90% CI:0.48 to 0.7)	tr|A0A0F6B033|A0A0F6B033_SALT1	STM14_1370	DNA-directed RNA polymerase subunit beta'
rpoS	1.9974	0.036	3.99 (90% CI:1.47 to 10.83)	tr|A0A0F6BAR9|A0A0F6BAR9_SALT1	STM14_5286	RNA polymerase sigma factor RpoS
rpoZ	-0.1312	0.861	0.91 (90% CI:0.35 to 2.4)	tr|A0A0F6BAS7|A0A0F6BAS7_SALT1	STM14_5294	DNA-directed RNA polymerase subunit omega
rpsA	-1.263	0.001	0.42 (90% CI:0.32 to 0.54)	tr|A0A0F6BAI8|A0A0F6BAI8_SALT1	STM14_5202	30S ribosomal protein S1
rpsB	-0.6682	3e-05	0.63 (90% CI:0.58 to 0.68)	tr|A0A0F6B9R5|A0A0F6B9R5_SALT1	STM14_4910	30S ribosomal protein S2
rpsC	-0.7913	4e-05	0.58 (90% CI:0.52 to 0.64)	tr|A0A0F6AZN0|A0A0F6AZN0_SALT1	STM14_1211	30S ribosomal protein S3
rpsD	-1.1172	1e-05	0.46 (90% CI:0.41 to 0.52)	tr|A0A0F6B2Q4|A0A0F6B2Q4_SALT1	STM14_2336	30S ribosomal protein S4
rpsE	-0.6879	0.001	0.62 (90% CI:0.53 to 0.73)	tr|A0A0F6B2T6|A0A0F6B2T6_SALT1	STM14_2372	30S ribosomal protein S5
rpsF	-0.0561	0.912	0.96 (90% CI:0.5 to 1.85)	tr|A0A0F6AW65|A0A0F6AW65_SALT1		30S ribosomal protein S6
rpsG	-1.405	8e-07	0.38 (90% CI:0.34 to 0.41)	tr|A0A0F6B0N4|A0A0F6B0N4_SALT1	STM14_1582	30S ribosomal protein S7
rpsH	-0.8524	0.022	0.55 (90% CI:0.38 to 0.81)	tr|A0A0F6B3M5|A0A0F6B3M5_SALT1	STM14_2672	30S ribosomal protein S8
rpsI	-1.1621	1e-05	0.45 (90% CI:0.4 to 0.5)	tr|A0A0F6B0T0|A0A0F6B0T0_SALT1	STM14_1628	30S ribosomal protein S9
rpsJ	-1.0136	4e-05	0.5 (90% CI:0.44 to 0.56)	tr|A0A0F6B8J5|A0A0F6B8J5_SALT1	STM14_4459	30S ribosomal protein S10
rpsK	-0.7943	0.014	0.58 (90% CI:0.42 to 0.79)	tr|A0A0F6B7I5|A0A0F6B7I5_SALT1	STM14_4087	30S ribosomal protein S11
rpsL	-1.2337	0.002	0.43 (90% CI:0.31 to 0.58)	tr|A0A0F6B2N0|A0A0F6B2N0_SALT1	STM14_2312	30S ribosomal protein S12
rpsM	-1.0767	6e-05	0.47 (90% CI:0.41 to 0.55)	tr|A0A0F6BAS0|A0A0F6BAS0_SALT1	STM14_5287	30S ribosomal protein S13
rpsN	-0.7555	0.084	0.59 (90% CI:0.36 to 0.97)	tr|A0A0F6B9K4|A0A0F6B9K4_SALT1	STM14_4849	30S ribosomal subunit protein S14
rpsO	-0.857	0.002	0.55 (90% CI:0.44 to 0.69)	tr|A0A0F6B6T8|A0A0F6B6T8_SALT1	STM14_3832	30S ribosomal protein S15
rpsP	-0.5872	0.204	0.67 (90% CI:0.38 to 1.16)	tr|A0A0F6B6E8|A0A0F6B6E8_SALT1	STM14_3688	30S ribosomal protein S16
rpsQ	-0.403	0.309	0.76 (90% CI:0.46 to 1.23)	tr|A0A0F6B5U4|A0A0F6B5U4_SALT1	STM14_3475	30S ribosomal protein S17
rpsR	-0.9056	0.007	0.53 (90% CI:0.39 to 0.72)	tr|A0A0F6B764|A0A0F6B764_SALT1	STM14_3962	30S ribosomal protein S18
rpsS	-2.0113	0.005	0.25 (90% CI:0.13 to 0.46)	tr|A0A0F6B200|A0A0F6B200_SALT1	STM14_2070	30S ribosomal protein S19
rpsU	-1.3321	0.0003	0.4 (90% CI:0.31 to 0.51)	tr|A0A0F6AZC6|A0A0F6AZC6_SALT1	STM14_1106	30S ribosomal protein S21
rpsV	-1.264	0.01	0.42 (90% CI:0.26 to 0.66)	tr|A0A0F6AZF2|A0A0F6AZF2_SALT1	STM14_1132	30S ribosomal subunit S22
sapA	-0.0218	0.953	0.99 (90% CI:0.61 to 1.58)	tr|A0A0F6AX11|A0A0F6AX11_SALT1	STM14_0247	peptide transport protein
sbmC	0.6332	0.203	1.55 (90% CI:0.85 to 2.82)	tr|A0A0F6B1L9|A0A0F6B1L9_SALT1	STM14_1934	DNA gyrase inhibitor
sdaA	0.0139	0.981	1.01 (90% CI:0.48 to 2.14)	tr|A0A0F6BAT4|A0A0F6BAT4_SALT1	STM14_5301	L-serine deaminase I/L-threonine deaminase I
sdaB	0.2226	0.609	1.17 (90% CI:0.67 to 2.03)	tr|A0A0F6B137|A0A0F6B137_SALT1	STM14_1743	L-serine dehydratase/L-threonine deaminase 2
sdhA	0.1944	0.588	1.14 (90% CI:0.72 to 1.81)	tr|A0A0F6B7P5|A0A0F6B7P5_SALT1	STM14_4152	succinate dehydrogenase flavoprotein subunit
secA	0.6848	0.25	1.61 (90% CI:0.78 to 3.32)	tr|A0A0F6B2K5|A0A0F6B2K5_SALT1	STM14_2286	preprotein translocase subunit SecA
secB	0.0938	0.291	1.07 (90% CI:0.96 to 1.19)	tr|A0A0F6B6Y2|A0A0F6B6Y2_SALT1	STM14_3876	preprotein translocase subunit SecB
selD	0.0936	0.696	1.07 (90% CI:0.78 to 1.45)	tr|A0A0F6B8K7|A0A0F6B8K7_SALT1	STM14_4471	selenophosphate synthetase
seqA	0.0209	0.986	1.01 (90% CI:0.23 to 4.56)	tr|A0A0F6AY21|A0A0F6AY21_SALT1	STM14_0626	replication initiation regulator SeqA
serA	-0.8118	0.218	0.57 (90% CI:0.26 to 1.26)	tr|A0A0F6B9G2|A0A0F6B9G2_SALT1	STM14_4806	D-3-phosphoglycerate dehydrogenase
serC	-0.2741	0.095	0.83 (90% CI:0.69 to 1)	tr|A0A0F6B267|A0A0F6B267_SALT1	STM14_2142	phosphoserine aminotransferase
serS	0.0408	0.715	1.03 (90% CI:0.89 to 1.19)	tr|A0A0F6B5L8|A0A0F6B5L8_SALT1	STM14_3393	seryl-tRNA synthetase
sfcA	0.2509	0.254	1.19 (90% CI:0.91 to 1.56)	tr|A0A0F6AXF6|A0A0F6AXF6_SALT1	STM14_0408	malate dehydrogenase
sgaU	1.1028	0.104	2.15 (90% CI:0.99 to 4.67)	tr|A0A0F6BAM1|A0A0F6BAM1_SALT1	STM14_5238	L-xylulose 5-phosphate 3-epimerase
sgbU	-0.6545	0.409	0.64 (90% CI:0.24 to 1.71)	tr|A0A0F6AX23|A0A0F6AX23_SALT1	STM14_0260	putative L-xylulose 5-phosphate 3-epimerase
sicA	0.2012	0.04	1.15 (90% CI:1.04 to 1.27)	tr|A0A0F6B1H7|A0A0F6B1H7_SALT1	STM14_1888	secretion chaperone
sipA	-0.1371	0.605	0.91 (90% CI:0.65 to 1.28)	tr|A0A0F6AWZ0|A0A0F6AWZ0_SALT1	STM14_0226	secreted effector protein
sipB	0.0229	0.915	1.02 (90% CI:0.77 to 1.34)	tr|A0A0F6B5B7|A0A0F6B5B7_SALT1	STM14_3288	translocation machinery component
sipC	0.2306	0.277	1.17 (90% CI:0.9 to 1.52)	tr|A0A0F6B6I9|A0A0F6B6I9_SALT1	STM14_3729	translocation machinery component
sipD	0.7272	0.26	1.66 (90% CI:0.75 to 3.64)	tr|A0A0F6B3U2|A0A0F6B3U2_SALT1	STM14_2740	translocation machinery component
sitA	0.09	0.826	1.06 (90% CI:0.63 to 1.81)	tr|A0A0F6AW36|A0A0F6AW36_SALT1		putative periplasmic binding protein
slpA	1.5776	0.004	2.98 (90% CI:1.86 to 4.78)	tr|A0A0F6B747|A0A0F6B747_SALT1	STM14_3945	FKBP-type peptidyl-prolyl cis-trans isomerase
slrP	0.6325	0.622	1.55 (90% CI:0.3 to 7.97)	tr|A0A0F6B1Q0|A0A0F6B1Q0_SALT1	STM14_1965	leucine-rich repeat-containing protein
slyA	0.7047	0.025	1.63 (90% CI:1.19 to 2.24)	tr|A0A0F6B2T4|A0A0F6B2T4_SALT1	STM14_2370	transcriptional regulator SlyA
slyB	-0.1398	0.88	0.91 (90% CI:0.28 to 2.99)	tr|A0A0F6AZ11|A0A0F6AZ11_SALT1	STM14_988	putative outer membrane lipoprotein
slyD	0.4793	0.43	1.39 (90% CI:0.65 to 2.99)	tr|A0A0F6AYV0|A0A0F6AYV0_SALT1	STM14_0926	FKBP-type peptidyl-prolyl cis-trans isomerase
sodA	-0.3555	0.468	0.78 (90% CI:0.42 to 1.45)	tr|A0A0F6AYU1|A0A0F6AYU1_SALT1	STM14_0917	superoxide dismutase
sodB	0.5425	0.0001	1.46 (90% CI:1.34 to 1.59)	tr|A0A0F6AXU5|A0A0F6AXU5_SALT1	STM14_0549	superoxide dismutase
sodC_2	-0.544	0.053	0.69 (90% CI:0.51 to 0.93)	tr|A0A0F6B777|A0A0F6B777_SALT1	STM14_3977	superoxide dismutase
solA	0.2812	0.518	1.22 (90% CI:0.7 to 2.11)	tr|A0A0F6B193|A0A0F6B193_SALT1	STM14_1802	N-methyltryptophan oxidase
sopB	0.3598	0.085	1.28 (90% CI:1.01 to 1.62)	tr|A0A0F6B9D2|A0A0F6B9D2_SALT1	STM14_4771	secreted effector protein
sopD	0.2048	0.394	1.15 (90% CI:0.85 to 1.56)	tr|A0A0F6B0M7|A0A0F6B0M7_SALT1	STM14_1575	secreted effector protein
spaO	-0.3931	0.678	0.76 (90% CI:0.23 to 2.57)	tr|A0A0F6B498|A0A0F6B498_SALT1	STM14_2900	surface presentation of antigens protein SpaO
speA	-0.4509	0.29	0.73 (90% CI:0.43 to 1.23)	tr|A0A0F6B5M8|A0A0F6B5M8_SALT1	STM14_3403	arginine decarboxylase
speB	0.194	0.704	1.14 (90% CI:0.59 to 2.2)	tr|A0A0F6B7L3|A0A0F6B7L3_SALT1	STM14_4120	agmatinase
speF	-0.8042	0.178	0.57 (90% CI:0.28 to 1.16)	tr|A0A0F6BAK0|A0A0F6BAK0_SALT1	STM14_5214	ornithine decarboxylase
spoT	1.0914	0.09	2.13 (90% CI:1.03 to 4.41)	tr|A0A0F6B9S0|A0A0F6B9S0_SALT1	STM14_4915	bifunctional (p)ppGpp synthetase II/ guanosine-3',5'-bis pyrophosphate 3'-pyrophosphohydrolase
spy	0.6696	0.254	1.59 (90% CI:0.78 to 3.25)	tr|A0A0F6B2K4|A0A0F6B2K4_SALT1	STM14_2285	periplasmic protein
srfB	0.0086	0.987	1.01 (90% CI:0.51 to 1.98)	tr|A0A0F6B8K0|A0A0F6B8K0_SALT1	STM14_4464	putative virulence protein
srfC	-0.2926	0.824	0.82 (90% CI:0.15 to 4.47)	tr|A0A0F6B9U1|A0A0F6B9U1_SALT1	STM14_4936	putative virulence protein
ssaL	0.2645	0.572	1.2 (90% CI:0.66 to 2.18)	tr|A0A0F6AZ76|A0A0F6AZ76_SALT1	STM14_1055	type III secretion system apparatus protein
ssb	0.207	0.349	1.15 (90% CI:0.88 to 1.52)	tr|A0A0F6B6F9|A0A0F6B6F9_SALT1	STM14_3699	single-strand DNA-binding protein
sscA	-0.1508	0.883	0.9 (90% CI:0.24 to 3.37)	tr|A0A0F6B4C6|A0A0F6B4C6_SALT1	STM14_2928	secretion system chaparone
sseA	0.1496	0.552	1.11 (90% CI:0.81 to 1.53)	tr|A0A0F6B7L7|A0A0F6B7L7_SALT1	STM14_4124	3-mercaptopyruvate sulfurtransferase
sspA	0.521	0.011	1.43 (90% CI:1.18 to 1.74)	tr|A0A0F6AX09|A0A0F6AX09_SALT1	STM14_0245	stringent starvation protein A
stcB	-0.2313	0.583	0.85 (90% CI:0.5 to 1.46)	tr|A0A0F6AWV0|A0A0F6AWV0_SALT1	STM14_0185	putative periplasmic chaperone protein
stcC	-0.6628	0.146	0.63 (90% CI:0.37 to 1.08)	tr|A0A0F6B9E7|A0A0F6B9E7_SALT1	STM14_4786	putative outer membrane protein
STM14_0067	0.5403	0.597	1.45 (90% CI:0.39 to 5.36)	tr|A0A0F6AXR1|A0A0F6AXR1_SALT1	STM14_0514	putative citrate-sodium symporter
STM14_0118	-0.4881	0.553	0.71 (90% CI:0.25 to 2.03)	tr|A0A0F6B4G4|A0A0F6B4G4_SALT1	STM14_2969	putative secreted protein
STM14_0194	-0.1703	0.744	0.89 (90% CI:0.45 to 1.74)	tr|A0A0F6B6J2|A0A0F6B6J2_SALT1	STM14_3733	putative inner membrane protein
STM14_0406	-0.0397	0.954	0.97 (90% CI:0.4 to 2.37)	tr|A0A0F6BB03|A0A0F6BB03_SALT1	STM14_5373	putative inner membrane protein
STM14_0408	-0.2109	0.43	0.86 (90% CI:0.62 to 1.21)	tr|A0A0F6B2D7|A0A0F6B2D7_SALT1	STM14_2212	outer membrane efflux-like protein
STM14_0437	0.1204	0.852	1.09 (90% CI:0.47 to 2.5)	tr|A0A0F6AXP0|A0A0F6AXP0_SALT1	STM14_0493	hypothetical protein
STM14_0476	0.0072	0.939	1 (90% CI:0.89 to 1.13)	tr|A0A0F6B028|A0A0F6B028_SALT1	STM14_1365	putative thiol-alkyl hydroperoxide reductase
STM14_0667	0.8081	0.313	1.75 (90% CI:0.65 to 4.7)	tr|A0A0F6B5Y5|A0A0F6B5Y5_SALT1	STM14_3518	putative inner membrane protein
STM14_0809	0.2205	0.726	1.17 (90% CI:0.52 to 2.61)	sp|D0ZRB2|SLRP_SALT1	STM14_928	hypothetical protein
STM14_1007	0.2157	0.795	1.16 (90% CI:0.4 to 3.37)	tr|A0A0F6B5V2|A0A0F6B5V2_SALT1	STM14_3484	putative dehydrogenase
STM14_1017	1.0827	0.359	2.12 (90% CI:0.49 to 9.19)	tr|A0A0F6B9N4|A0A0F6B9N4_SALT1	STM14_4879	putative hydrolase
STM14_1047	-1.0265	0.049	0.49 (90% CI:0.28 to 0.86)	tr|A0A0F6B5N2|A0A0F6B5N2_SALT1	STM14_3412	putative nucleoside-diphosphate-sugar epimerase
STM14_1055	-1.4013	0.677	0.38 (90% CI:0.01 to 28.21)	tr|A0A0F6BAY8|A0A0F6BAY8_SALT1	STM14_5364	hypothetical protein
STM14_1092	-0.7138	0.115	0.61 (90% CI:0.36 to 1.03)	tr|A0A0F6AYJ2|A0A0F6AYJ2_SALT1	STM14_0810	hypothetical protein
STM14_1173	1.8167	0.028	3.52 (90% CI:1.51 to 8.22)	tr|A0A0F6B7J8|A0A0F6B7J8_SALT1	STM14_4105	Clp protease-like protein
STM14_1182	-0.8138	0.236	0.57 (90% CI:0.25 to 1.31)	tr|A0A0F6AYY9|A0A0F6AYY9_SALT1	STM14_966	minor tail protein
STM14_1223	0.475	0.075	1.39 (90% CI:1.03 to 1.87)	tr|A0A0F6B6Y7|A0A0F6B6Y7_SALT1	STM14_3881	putative cytoplasmic protein
STM14_1428	0.2371	0.171	1.18 (90% CI:0.96 to 1.45)	tr|A0A0F6B1L4|A0A0F6B1L4_SALT1	STM14_1929	hypothetical protein
STM14_1484	-0.6733	0.027	0.63 (90% CI:0.46 to 0.86)	tr|A0A0F6AY27|A0A0F6AY27_SALT1	STM14_0632	conserved hypothetical protein
STM14_1515	0.666	0.446	1.59 (90% CI:0.53 to 4.77)	tr|A0A0F6B0K4|A0A0F6B0K4_SALT1	STM14_1552	putative ABC transporter periplasmic binding protein
STM14_1521	0.0397	0.852	1.03 (90% CI:0.78 to 1.35)	tr|A0A0F6AX45|A0A0F6AX45_SALT1	STM14_0284	putative cytoplasmic protein
STM14_1531	0.3473	0.636	1.27 (90% CI:0.5 to 3.26)	tr|A0A0F6B870|A0A0F6B870_SALT1	STM14_4330	chorismate mutase
STM14_1608	0.712	0.294	1.64 (90% CI:0.71 to 3.77)	tr|A0A0F6B3L4|A0A0F6B3L4_SALT1	STM14_2661	putative cytoplasmic protein
STM14_1636	-0.2204	0.728	0.86 (90% CI:0.38 to 1.94)	tr|A0A0F6AZA3|A0A0F6AZA3_SALT1	STM14_1083	hypothetical protein
STM14_1775	-1.312	0.592	0.4 (90% CI:0.02 to 9.14)	tr|A0A0F6B0V0|A0A0F6B0V0_SALT1	STM14_1649	putative periplasmic protein
STM14_1802	0.0774	0.914	1.06 (90% CI:0.42 to 2.68)	tr|A0A0F6BA90|A0A0F6BA90_SALT1	STM14_5103	proline/glycine betaine transport system
STM14_1807	-0.2308	0.454	0.85 (90% CI:0.58 to 1.26)	tr|A0A0F6BBC2|A0A0F6BBC2_SALT1	STM14_5497	putative dimethylsulfoxide reductase
STM14_1845	0.0258	0.986	1.02 (90% CI:0.15 to 6.69)	tr|A0A0F6B2F6|A0A0F6B2F6_SALT1	STM14_2232	putative inner membrane protein
STM14_1856	-0.4742	0.437	0.72 (90% CI:0.33 to 1.55)	tr|A0A0F6AXB7|A0A0F6AXB7_SALT1	STM14_0366	putative hydrogenase-1 large subunit
STM14_1868	0.4728	0.456	1.39 (90% CI:0.62 to 3.09)	tr|A0A0F6B2Y5|A0A0F6B2Y5_SALT1	STM14_2422	putative S-adenosylmethionine/tRNA-ribosyltransferase-isomerase
STM14_1876	-0.8952	0.082	0.54 (90% CI:0.3 to 0.96)	tr|A0A0F6B7D9|A0A0F6B7D9_SALT1	STM14_4040	hypothetical protein
STM14_1877	-0.4599	0.276	0.73 (90% CI:0.43 to 1.22)	tr|A0A0F6B784|A0A0F6B784_SALT1	STM14_3984	putative coiled-coil protein
STM14_1881	0.248	0.424	1.19 (90% CI:0.8 to 1.75)	tr|A0A0F6AWI3|A0A0F6AWI3_SALT1	STM14_0067	putative glycosyl hydrolase
STM14_1882	0.3165	0.38	1.25 (90% CI:0.79 to 1.95)	tr|A0A0F6B3R4|A0A0F6B3R4_SALT1	STM14_2711	putative glycosyl hydrolase
STM14_1883	0.1694	0.655	1.12 (90% CI:0.69 to 1.83)	tr|A0A0F6B027|A0A0F6B027_SALT1	STM14_1364	putative alpha amylase
STM14_1914	0.271	0.642	1.21 (90% CI:0.57 to 2.54)	tr|A0A0F6AZB2|A0A0F6AZB2_SALT1	STM14_1092	hypothetical protein
STM14_1964	0.5956	0.099	1.51 (90% CI:1 to 2.28)	tr|A0A0F6B069|A0A0F6B069_SALT1	STM14_1407	putative cytoplasmic protein
STM14_1968	0.1639	0.217	1.12 (90% CI:0.95 to 1.31)	tr|A0A0F6B7M5|A0A0F6B7M5_SALT1	STM14_4132	alcohol dehydrogenase class III
STM14_2003	-1.1418	0.2	0.45 (90% CI:0.16 to 1.32)	tr|A0A0F6B369|A0A0F6B369_SALT1	STM14_2513	putative methyl-accepting chemotaxis protein
STM14_2011	-0.365	0.01	0.78 (90% CI:0.68 to 0.89)	tr|A0A0F6B9S5|A0A0F6B9S5_SALT1	STM14_4920	putative transcriptional regulator
STM14_2094	-0.0792	0.746	0.95 (90% CI:0.69 to 1.3)	tr|A0A0F6AXP2|A0A0F6AXP2_SALT1	STM14_0495	putative catalase
STM14_2128	-0.528	0.731	0.69 (90% CI:0.1 to 5)	tr|A0A0F6AYY7|A0A0F6AYY7_SALT1	STM14_964	conserved hypothetical protein
STM14_2170	-0.0613	0.529	0.96 (90% CI:0.85 to 1.08)	tr|A0A0F6B034|A0A0F6B034_SALT1	STM14_1371	putative glutamic dehyrogenase-like protein
STM14_2209	-1.1932	0.065	0.44 (90% CI:0.21 to 0.89)	tr|A0A0F6B6E4|A0A0F6B6E4_SALT1	STM14_3684	putative diguanylate cyclase/phosphodiesterase
STM14_2225	-0.5145	0.41	0.7 (90% CI:0.32 to 1.53)	tr|A0A0F6B9R7|A0A0F6B9R7_SALT1	STM14_4912	hypothetical protein
STM14_2236	-0.7892	0.043	0.58 (90% CI:0.38 to 0.88)	tr|A0A0F6B030|A0A0F6B030_SALT1	STM14_1367	putative inner membrane protein
STM14_2238	-1.5036	0.017	0.35 (90% CI:0.19 to 0.65)	tr|A0A0F6AWM3|A0A0F6AWM3_SALT1	STM14_0107	hypothetical protein
STM14_2248	-0.5085	0.301	0.7 (90% CI:0.38 to 1.29)	tr|A0A0F6B9R6|A0A0F6B9R6_SALT1	STM14_4911	hypothetical protein
STM14_2441	0.3984	0.664	1.32 (90% CI:0.41 to 4.27)	tr|A0A0F6B0W6|A0A0F6B0W6_SALT1	STM14_1666	tail sheat protein
STM14_2448	-0.7472	0.008	0.6 (90% CI:0.46 to 0.77)	tr|A0A0F6B3R0|A0A0F6B3R0_SALT1	STM14_2707	major capsid protein precursor
STM14_2449	0.5089	0.762	1.42 (90% CI:0.16 to 12.35)	tr|A0A0F6B989|A0A0F6B989_SALT1	STM14_4723	pro-head protease
STM14_2453	0.3343	0.696	1.26 (90% CI:0.42 to 3.78)	tr|A0A0F6B5X3|A0A0F6B5X3_SALT1	STM14_3505	hypothetical protein
STM14_2462	-1.6984	0.101	0.31 (90% CI:0.09 to 1)	tr|A0A0F6B6Z9|A0A0F6B6Z9_SALT1	STM14_3894	hypothetical protein
STM14_2469	0.313	0.605	1.24 (90% CI:0.57 to 2.69)	tr|A0A0F6B330|A0A0F6B330_SALT1	STM14_2469	putative replication protein
STM14_2475	-0.04	0.93	0.97 (90% CI:0.54 to 1.76)	tr|A0A0F6B4Z8|A0A0F6B4Z8_SALT1	STM14_3158	hypothetical protein
STM14_2476	0.2576	0.534	1.2 (90% CI:0.71 to 2.02)	tr|A0A0F6AYJ1|A0A0F6AYJ1_SALT1	STM14_0809	hypothetical protein
STM14_2711	-1.0242	0.273	0.49 (90% CI:0.16 to 1.54)	tr|A0A0F6B9A6|A0A0F6B9A6_SALT1	STM14_4744	putative phosphoserine phosphatase
STM14_2765	-0.3629	0.414	0.78 (90% CI:0.45 to 1.36)	tr|A0A0F6AXW7|A0A0F6AXW7_SALT1	STM14_0572	hypothetical protein
STM14_2852	0.4441	0.66	1.36 (90% CI:0.37 to 4.96)	tr|A0A0F6B9W8|A0A0F6B9W8_SALT1	STM14_4964	putative chemotaxis signal transduction protein
STM14_2872	-1.4355	0.101	0.37 (90% CI:0.14 to 1)	tr|A0A0F6BAZ1|A0A0F6BAZ1_SALT1	STM14_5519	putative cytoplasmic protein
STM14_2885	-0.0387	0.887	0.97 (90% CI:0.69 to 1.38)	tr|A0A0F6AXC2|A0A0F6AXC2_SALT1	STM14_0372	putative transketolase
STM14_2886	0.4271	0.442	1.34 (90% CI:0.67 to 2.71)	tr|A0A0F6B0S1|A0A0F6B0S1_SALT1	STM14_1619	putative transketolase
STM14_2892	-0.9149	0.408	0.53 (90% CI:0.13 to 2.12)	tr|A0A0F6B2X7|A0A0F6B2X7_SALT1	STM14_2414	putative NTP pyrophosphohydrolase
STM14_2992	-0.9317	0.118	0.52 (90% CI:0.26 to 1.04)	tr|A0A0F6AWJ1|A0A0F6AWJ1_SALT1	STM14_0075	putative cytoplasmic protein
STM14_3004	0.4257	0.509	1.34 (90% CI:0.59 to 3.04)	tr|A0A0F6AWP1|A0A0F6AWP1_SALT1	STM14_0125	putative iron-dependent peroxidase
STM14_3211	0.3053	0.339	1.24 (90% CI:0.83 to 1.84)	tr|A0A0F6B302|A0A0F6B302_SALT1	STM14_2441	hypothetical protein
STM14_3218	0.1266	0.624	1.09 (90% CI:0.79 to 1.52)	tr|A0A0F6AX41|A0A0F6AX41_SALT1	STM14_0279	chromosome partitioning ATPase
STM14_3227	-0.5168	0.389	0.7 (90% CI:0.33 to 1.48)	tr|A0A0F6B419|A0A0F6B419_SALT1	STM14_2820	excisionase-like protein
STM14_3310	-0.2128	0.644	0.86 (90% CI:0.48 to 1.56)	tr|A0A0F6BA76|A0A0F6BA76_SALT1	STM14_5089	putative ATPase
STM14_3361	0.2046	0.071	1.15 (90% CI:1.02 to 1.31)	tr|A0A0F6B8J7|A0A0F6B8J7_SALT1	STM14_4461	tricarboxylic transport
STM14_3385	0.2859	0.638	1.22 (90% CI:0.56 to 2.65)	tr|A0A0F6B1H0|A0A0F6B1H0_SALT1	STM14_1881	putative cytoplasmic protein
STM14_3415	-0.7788	0.795	0.58 (90% CI:0.01 to 27.44)	tr|A0A0F6B1Y3|A0A0F6B1Y3_SALT1	STM14_2053	hypothetical protein
STM14_3505	1.0607	0.286	2.09 (90% CI:0.62 to 7.07)	tr|A0A0F6B961|A0A0F6B961_SALT1	STM14_4694	putative ABC-type transporter
STM14_3516	0.4294	0.29	1.35 (90% CI:0.82 to 2.22)	tr|A0A0F6AXS5|A0A0F6AXS5_SALT1	STM14_0529	putative nucleoside-diphosphate-sugar epimerase
STM14_3716	0.5209	0.541	1.43 (90% CI:0.49 to 4.24)	tr|A0A0F6AX08|A0A0F6AX08_SALT1	STM14_0244	putative ABC-type cobalt transport system ATP-binding component
STM14_3727	-0.0426	0.883	0.97 (90% CI:0.67 to 1.41)	tr|A0A0F6B140|A0A0F6B140_SALT1	STM14_1746	putative regulatory protein
STM14_3771	-0.4034	0.135	0.76 (90% CI:0.55 to 1.04)	tr|A0A0F6BAM5|A0A0F6BAM5_SALT1	STM14_5242	putative arylsulfatase
STM14_3775	1.0457	0.223	2.06 (90% CI:0.73 to 5.82)	tr|A0A0F6B950|A0A0F6B950_SALT1	STM14_4676	putative response regulator
STM14_3781	0.378	0.321	1.3 (90% CI:0.81 to 2.08)	tr|A0A0F6BB33|A0A0F6BB33_SALT1	STM14_5405	putative oxidoreductase
STM14_3796	0.039	0.933	1.03 (90% CI:0.57 to 1.87)	tr|A0A0F6B2F7|A0A0F6B2F7_SALT1	STM14_2233	putative D-mannonate oxidoreductase
STM14_3817	-0.424	0.452	0.75 (90% CI:0.37 to 1.52)	tr|A0A0F6B903|A0A0F6B903_SALT1	STM14_4628	putative methyl-accepting chemotaxis protein
STM14_3841	-0.4515	0.541	0.73 (90% CI:0.29 to 1.87)	tr|A0A0F6B8J8|A0A0F6B8J8_SALT1	STM14_4462	putative periplasmic dicarboxylate-binding protein
STM14_3893	-0.0161	0.986	0.99 (90% CI:0.3 to 3.24)	tr|A0A0F6AYJ7|A0A0F6AYJ7_SALT1	STM14_0815	putative methyl-accepting chemotaxis protein
STM14_4251	0.1531	0.419	1.11 (90% CI:0.88 to 1.41)	tr|A0A0F6B7M9|A0A0F6B7M9_SALT1	STM14_4136	putative dihydroxyacid dehydratase
STM14_4308	0.0084	0.981	1.01 (90% CI:0.63 to 1.6)	tr|A0A0F6BAW1|A0A0F6BAW1_SALT1	STM14_5329	hypothetical protein
STM14_4325	-0.7079	0.128	0.61 (90% CI:0.36 to 1.05)	tr|A0A0F6B2P5|A0A0F6B2P5_SALT1	STM14_2327	hypothetical protein
STM14_4328	-0.6361	0.343	0.64 (90% CI:0.28 to 1.48)	tr|A0A0F6AWS5|A0A0F6AWS5_SALT1	STM14_0159	putative L-asparaginase
STM14_4330	-0.377	0.353	0.77 (90% CI:0.46 to 1.28)	tr|A0A0F6AZR4|A0A0F6AZR4_SALT1	STM14_1246	putative sugar kinase
STM14_4331	-0.418	0.059	0.75 (90% CI:0.59 to 0.95)	tr|A0A0F6BA01|A0A0F6BA01_SALT1	STM14_5008	putative phosphosugar isomerase
STM14_4332	-0.2447	0.639	0.84 (90% CI:0.43 to 1.65)	tr|A0A0F6B8I9|A0A0F6B8I9_SALT1	STM14_4453	putative regulatory protein
STM14_4340	-0.7285	0.222	0.6 (90% CI:0.29 to 1.24)	tr|A0A0F6BAR4|A0A0F6BAR4_SALT1	STM14_5281	hypothetical protein
STM14_4457	0.4404	0.652	1.36 (90% CI:0.39 to 4.74)	tr|A0A0F6AW82|A0A0F6AW82_SALT1		putative mandelate racemase
STM14_4468	-0.4337	0.507	0.74 (90% CI:0.32 to 1.69)	tr|A0A0F6AWT4|A0A0F6AWT4_SALT1	STM14_0169	putative inner membrane protein
STM14_4562	1.0017	0.081	2 (90% CI:1.05 to 3.81)	tr|A0A0F6B895|A0A0F6B895_SALT1	STM14_4355	putative periplasmic protein
STM14_4564	0.0379	0.929	1.03 (90% CI:0.59 to 1.78)	tr|A0A0F6B7H8|A0A0F6B7H8_SALT1	STM14_4080	putative regulatory protein
STM14_4575	-1.1082	0.129	0.46 (90% CI:0.2 to 1.08)	tr|A0A0F6B2P8|A0A0F6B2P8_SALT1	STM14_2330	putative regulatory protein
STM14_4771	-1.0853	0.3	0.47 (90% CI:0.13 to 1.71)	tr|A0A0F6AXS8|A0A0F6AXS8_SALT1	STM14_0532	hypothetical protein
STM14_4863	0.692	0.677	1.62 (90% CI:0.19 to 13.62)	tr|A0A0F6B2G1|A0A0F6B2G1_SALT1	STM14_2237	putative alcohol dehydrogenase
STM14_4891	-0.2716	0.435	0.83 (90% CI:0.54 to 1.28)	tr|A0A0F6AZD7|A0A0F6AZD7_SALT1	STM14_1117	putative ADP-ribosylglycohydrolase
STM14_4996	0.2232	0.694	1.17 (90% CI:0.56 to 2.42)	tr|A0A0F6B7Q2|A0A0F6B7Q2_SALT1	STM14_4159	putative cytoplasmic protein
STM14_5039	-0.4642	0.432	0.72 (90% CI:0.34 to 1.52)	tr|A0A0F6AXC3|A0A0F6AXC3_SALT1	STM14_0373	putative cytoplasmic protein
STM14_5084	-1.1934	0.201	0.44 (90% CI:0.14 to 1.34)	tr|A0A0F6B7N9|A0A0F6B7N9_SALT1	STM14_4146	hypothetical protein
STM14_5121	-0.0327	0.965	0.98 (90% CI:0.37 to 2.59)	tr|A0A0F6B9F1|A0A0F6B9F1_SALT1	STM14_4790	putative inner membrane protein
STM14_5122	1.0338	0.268	2.05 (90% CI:0.65 to 6.4)	tr|A0A0F6B949|A0A0F6B949_SALT1	STM14_4675	putative ABC-type bacteriocin/lantibiotic exporter
STM14_5131	-1.2108	0.148	0.43 (90% CI:0.16 to 1.15)	tr|A0A0F6BAF1|A0A0F6BAF1_SALT1	STM14_5164	hypothetical protein
STM14_5189	0.5173	0.47	1.43 (90% CI:0.58 to 3.53)	tr|A0A0F6AWT2|A0A0F6AWT2_SALT1	STM14_0167	hypothetical protein
STM14_5310	0.4138	0.372	1.33 (90% CI:0.75 to 2.37)	tr|A0A0F6B8K5|A0A0F6B8K5_SALT1	STM14_4469	sugar transporter
STM14_5331	-0.3441	0.749	0.79 (90% CI:0.2 to 3.15)	tr|A0A0F6B5S1|A0A0F6B5S1_SALT1	STM14_3451	putative cytoplasmic protein
STM14_5360	0.1457	0.811	1.11 (90% CI:0.5 to 2.43)	tr|A0A0F6B9Y3|A0A0F6B9Y3_SALT1	STM14_4989	carbamate kinase
STM14_5387	-0.3289	0.519	0.8 (90% CI:0.42 to 1.52)	tr|A0A0F6B967|A0A0F6B967_SALT1	STM14_4700	putative restriction endonuclease
STM14_5394	-1.1415	0.002	0.45 (90% CI:0.34 to 0.61)	tr|A0A0F6B368|A0A0F6B368_SALT1	STM14_2512	putative cytoplasmic protein
STM14_5403	0.0987	0.888	1.07 (90% CI:0.43 to 2.64)	tr|A0A0F6B3E3|A0A0F6B3E3_SALT1	STM14_2588	putative cytoplasmic protein
STM14_5404	-0.6506	0.535	0.64 (90% CI:0.17 to 2.41)	tr|A0A0F6AWQ8|A0A0F6AWQ8_SALT1	STM14_0142	putative inner membrane protein
STM14_5405	0.0995	0.922	1.07 (90% CI:0.29 to 3.97)	tr|A0A0F6B3E5|A0A0F6B3E5_SALT1	STM14_2590	putative cytoplasmic protein
STM14_5428	-0.3823	0.531	0.77 (90% CI:0.35 to 1.66)	tr|A0A0F6B037|A0A0F6B037_SALT1	STM14_1374	putative inner membrane protein
STM14_5430	0.2641	0.004	1.2 (90% CI:1.11 to 1.3)	tr|A0A0F6AZ29|A0A0F6AZ29_SALT1	STM14_1007	putative NAD-dependent aldehyde dehydrogenase
STM14_5453	0.2303	0.813	1.17 (90% CI:0.34 to 4.1)	tr|A0A0F6B5V8|A0A0F6B5V8_SALT1	STM14_3490	putative glucosamine-fructose-6-phosphate aminotransferase
STM14_5454	0.0816	0.678	1.06 (90% CI:0.82 to 1.36)	tr|A0A0F6B400|A0A0F6B400_SALT1	STM14_2801	putative glucosamine-fructose-6-phosphate aminotransferase
STM14_5547	-0.5874	0.283	0.67 (90% CI:0.34 to 1.3)	tr|A0A0F6B734|A0A0F6B734_SALT1	STM14_3930
STM14_5569	0.3731	0.093	1.3 (90% CI:1.01 to 1.67)	tr|A0A0F6BAW3|A0A0F6BAW3_SALT1	STM14_5331
stpA	-0.7354	0.021	0.6 (90% CI:0.44 to 0.83)	tr|A0A0F6B7I1|A0A0F6B7I1_SALT1	STM14_4083	DNA binding protein, nucleoid-associated
sucB	-1.2368	8e-05	0.42 (90% CI:0.36 to 0.51)	tr|A0A0F6AZE8|A0A0F6AZE8_SALT1	STM14_1128	dihydrolipoamide acetyltransferase
sucC	0.1008	0.206	1.07 (90% CI:0.97 to 1.18)	tr|A0A0F6B3E1|A0A0F6B3E1_SALT1	STM14_2586	succinyl-CoA synthetase subunit beta
sucD	0.0098	0.865	1.01 (90% CI:0.93 to 1.08)	tr|A0A0F6B9G5|A0A0F6B9G5_SALT1	STM14_4809	succinyl-CoA synthetase subunit alpha
sufD	0.1952	0.629	1.14 (90% CI:0.68 to 1.92)	tr|A0A0F6B7L4|A0A0F6B7L4_SALT1	STM14_4121	cysteine desulfurase activator complex subunit SufD
sufS	0.0648	0.924	1.05 (90% CI:0.43 to 2.52)	tr|A0A0F6BAN1|A0A0F6BAN1_SALT1	STM14_5248	selenocysteine lyase
suhB	0.4959	0.106	1.41 (90% CI:0.99 to 2)	tr|A0A0F6BB01|A0A0F6BB01_SALT1	STM14_5371	inositol monophosphatase
surA	0.3503	0.076	1.27 (90% CI:1.02 to 1.59)	tr|A0A0F6B872|A0A0F6B872_SALT1	STM14_4332	peptidyl-prolyl cis-trans isomerase SurA
talA	0.1167	0.189	1.08 (90% CI:0.98 to 1.21)	tr|A0A0F6B981|A0A0F6B981_SALT1	STM14_4715	transaldolase A
talB	0.1837	0.017	1.14 (90% CI:1.05 to 1.22)	tr|A0A0F6AX20|A0A0F6AX20_SALT1	STM14_0257	transaldolase B
tas	0.2561	0.216	1.19 (90% CI:0.93 to 1.53)	tr|A0A0F6AXM4|A0A0F6AXM4_SALT1	STM14_0476	putative aldo-keto reductase
tbpA	-0.2618	0.636	0.83 (90% CI:0.41 to 1.69)	tr|A0A0F6BBE6|A0A0F6BBE6_SALT1	STM14_5521	thiamine transporter substrate binding subunit
tdcE	2.1443	0.138	4.42 (90% CI:0.82 to 23.94)	tr|A0A0F6BA85|A0A0F6BA85_SALT1	STM14_5098	pyruvate formate-lyase 4/2-ketobutyrate formate-lyase
tdh	0.159	0.235	1.12 (90% CI:0.95 to 1.31)	tr|A0A0F6B0S4|A0A0F6B0S4_SALT1	STM14_1622	L-threonine 3-dehydrogenase
tdk_1	0.3672	0.449	1.29 (90% CI:0.7 to 2.38)	tr|A0A0F6BAA9|A0A0F6BAA9_SALT1	STM14_5122	thymidylate kinase
tehB	-0.2489	0.793	0.84 (90% CI:0.25 to 2.85)	tr|A0A0F6AYE6|A0A0F6AYE6_SALT1		tellurite resistance protein TehB
tesB	-0.6815	0.372	0.62 (90% CI:0.24 to 1.61)	tr|A0A0F6B4B1|A0A0F6B4B1_SALT1	STM14_2913	acyl-CoA thioesterase II
thiC	0.4267	0.446	1.34 (90% CI:0.66 to 2.72)	tr|A0A0F6AWC0|A0A0F6AWC0_SALT1	STM14_0004	thiamine biosynthesis protein ThiC
thiG	-1.5697	0.041	0.34 (90% CI:0.15 to 0.76)	tr|A0A0F6B8H4|A0A0F6B8H4_SALT1	STM14_4438	thiazole synthase
thiI	-0.8752	0.309	0.55 (90% CI:0.19 to 1.58)	tr|A0A0F6B8M8|A0A0F6B8M8_SALT1	STM14_4492	thiamine biosynthesis protein ThiI
thiJ	-0.1616	0.664	0.89 (90% CI:0.56 to 1.44)	tr|A0A0F6B2B9|A0A0F6B2B9_SALT1	STM14_2194	hypothetical protein
thiL	0.0808	0.685	1.06 (90% CI:0.82 to 1.36)	tr|A0A0F6B4S3|A0A0F6B4S3_SALT1	STM14_3083	thiamine monophosphate kinase
thiQ	0.4254	0.596	1.34 (90% CI:0.48 to 3.74)	tr|A0A0F6AXP3|A0A0F6AXP3_SALT1	STM14_0496	thiamine transporter ATP-binding subunit
thrC	0.4535	0.096	1.37 (90% CI:1 to 1.87)	tr|A0A0F6BA93|A0A0F6BA93_SALT1	STM14_5106	threonine synthase
thrS	-0.0613	0.891	0.96 (90% CI:0.54 to 1.71)	tr|A0A0F6AWX8|A0A0F6AWX8_SALT1	STM14_0214	threonyl-tRNA synthetase
thyA	-0.1095	0.747	0.93 (90% CI:0.6 to 1.43)	tr|A0A0F6B0P2|A0A0F6B0P2_SALT1	STM14_1590	thymidylate synthase
tig	0.0435	0.576	1.03 (90% CI:0.93 to 1.14)	tr|A0A0F6AXI0|A0A0F6AXI0_SALT1	STM14_0432	trigger factor
tktA	0.0537	0.674	1.04 (90% CI:0.88 to 1.22)	tr|A0A0F6B278|A0A0F6B278_SALT1	STM14_2153	transketolase
tktB	0.0247	0.954	1.02 (90% CI:0.59 to 1.76)	tr|A0A0F6B0U0|A0A0F6B0U0_SALT1	STM14_1639	transketolase
tolB	0.1975	0.204	1.15 (90% CI:0.95 to 1.38)	tr|A0A0F6B5A9|A0A0F6B5A9_SALT1	STM14_3279	translocation protein TolB
tolC	0.6653	0.503	1.59 (90% CI:0.45 to 5.58)	tr|A0A0F6B0L5|A0A0F6B0L5_SALT1	STM14_1563	outer membrane channel protein
topA	-1.3566	0.03	0.39 (90% CI:0.2 to 0.74)	tr|A0A0F6B499|A0A0F6B499_SALT1	STM14_2901	DNA topoisomerase I
topB	-0.1277	0.711	0.92 (90% CI:0.59 to 1.42)	tr|A0A0F6B6Z5|A0A0F6B6Z5_SALT1	STM14_3889	DNA topoisomerase III
tpiA	0.1646	0.278	1.12 (90% CI:0.93 to 1.35)	tr|A0A0F6B789|A0A0F6B789_SALT1	STM14_3990	triosephosphate isomerase
tpx	0.4764	0.001	1.39 (90% CI:1.25 to 1.55)	tr|A0A0F6AXX7|A0A0F6AXX7_SALT1	STM14_0582	thiol peroxidase
traD	-1.3957	0.151	0.38 (90% CI:0.12 to 1.19)	tr|A0A0F6B7F2|A0A0F6B7F2_SALT1	STM14_4054
traJ	1.8009	0.014	3.48 (90% CI:1.73 to 7.03)	tr|A0A0F6B7J5|A0A0F6B7J5_SALT1	STM14_4102
traM	-0.3749	0.457	0.77 (90% CI:0.41 to 1.46)	tr|A0A0F6AWW6|A0A0F6AWW6_SALT1	STM14_0202
treA	-0.1355	0.518	0.91 (90% CI:0.7 to 1.19)	tr|A0A0F6B3L0|A0A0F6B3L0_SALT1	STM14_2657	trehalase
trkA	1.3181	0.082	2.49 (90% CI:1.06 to 5.84)	tr|A0A0F6B189|A0A0F6B189_SALT1	STM14_1798	potassium transporter peripheral membrane component
trmA	1.1172	0.219	2.17 (90% CI:0.72 to 6.5)	tr|A0A0F6BAP1|A0A0F6BAP1_SALT1	STM14_5258	tRNA (uracil-5-)-methyltransferase
trmE	-1.2788	0.465	0.41 (90% CI:0.05 to 3.75)	tr|A0A0F6AZ63|A0A0F6AZ63_SALT1	STM14_1042	tRNA modification GTPase TrmE
trmJ	0.403	0.427	1.32 (90% CI:0.7 to 2.5)	tr|A0A0F6AWC3|A0A0F6AWC3_SALT1	STM14_0007
trmU	-0.2202	0.729	0.86 (90% CI:0.38 to 1.95)	tr|A0A0F6BA61|A0A0F6BA61_SALT1	STM14_5074	tRNA (5-methylaminomethyl-2-thiouridylate)-methyltransferase
trpS	0.395	0.084	1.31 (90% CI:1.02 to 1.7)	tr|A0A0F6AYN7|A0A0F6AYN7_SALT1	STM14_0856	tryptophanyl-tRNA synthetase
trxA	0.0559	0.531	1.04 (90% CI:0.93 to 1.16)	tr|A0A0F6B925|A0A0F6B925_SALT1	STM14_4651	thioredoxin
trxB	-0.0327	0.835	0.98 (90% CI:0.8 to 1.2)	tr|A0A0F6B6F5|A0A0F6B6F5_SALT1	STM14_3695	thioredoxin reductase
tsf	0.234	0.003	1.18 (90% CI:1.1 to 1.26)	tr|A0A0F6B8P3|A0A0F6B8P3_SALT1	STM14_4507	elongation factor Ts
tuf_2	0.3943	0.004	1.31 (90% CI:1.17 to 1.48)	tr|A0A0F6B5K2|A0A0F6B5K2_SALT1	STM14_3377	elongation factor Tu
typA	0.1635	0.31	1.12 (90% CI:0.92 to 1.37)	tr|A0A0F6B7N4|A0A0F6B7N4_SALT1	STM14_4141	GTP-binding protein
tyrB	-0.41	0.469	0.75 (90% CI:0.37 to 1.54)	tr|A0A0F6B781|A0A0F6B781_SALT1	STM14_3981	aromatic amino acid aminotransferase
tyrR	-0.1361	0.801	0.91 (90% CI:0.45 to 1.83)	tr|A0A0F6B7G6|A0A0F6B7G6_SALT1	STM14_4068	DNA-binding transcriptional regulator TyrR
tyrS	0.1916	0.231	1.14 (90% CI:0.94 to 1.39)	tr|A0A0F6B7P4|A0A0F6B7P4_SALT1	STM14_4151	tyrosyl-tRNA synthetase
ubiE	-0.0661	0.82	0.96 (90% CI:0.66 to 1.39)	tr|A0A0F6B1H5|A0A0F6B1H5_SALT1	STM14_1886	ubiquinone/menaquinone biosynthesis methyltransferase
ubiF	1.079	0.059	2.11 (90% CI:1.13 to 3.94)	tr|A0A0F6B9J5|A0A0F6B9J5_SALT1	STM14_4840	2-octaprenyl-3-methyl-6-methoxy-1,4-benzoquinol hydroxylase
ubiG	-0.6491	0.209	0.64 (90% CI:0.34 to 1.19)	tr|A0A0F6AWS4|A0A0F6AWS4_SALT1	STM14_0158	3-demethylubiquinone-9 3-methyltransferase
ubiH	-1.0417	0.013	0.49 (90% CI:0.32 to 0.73)	tr|A0A0F6B5J0|A0A0F6B5J0_SALT1		2-octaprenyl-6-methoxyphenyl hydroxylase
ucpA	-0.2481	0.377	0.84 (90% CI:0.59 to 1.2)	tr|A0A0F6B830|A0A0F6B830_SALT1	STM14_4290	short chain dehydrogenase
udhA	0.3591	0.065	1.28 (90% CI:1.03 to 1.59)	tr|A0A0F6B8U3|A0A0F6B8U3_SALT1	STM14_4564	soluble pyridine nucleotide transhydrogenase
udk	-0.5969	0.559	0.66 (90% CI:0.18 to 2.42)	tr|A0A0F6B246|A0A0F6B246_SALT1	STM14_2118	uridine kinase
udp	0.1983	0.223	1.15 (90% CI:0.94 to 1.4)	tr|A0A0F6B7M7|A0A0F6B7M7_SALT1	STM14_4134	uridine phosphorylase
ugpB	0.4793	2e-05	1.39 (90% CI:1.32 to 1.47)	tr|A0A0F6BA99|A0A0F6BA99_SALT1	STM14_5112	glycerol-3-phosphate transporter periplasmic binding protein
ugpQ	-0.3268	0.635	0.8 (90% CI:0.33 to 1.93)	tr|A0A0F6B771|A0A0F6B771_SALT1	STM14_3969	cytoplasmic glycerophosphodiester phosphodiesterase
ulaD	1.4965	0.016	2.82 (90% CI:1.54 to 5.17)	tr|A0A0F6B716|A0A0F6B716_SALT1	STM14_3911	3-keto-L-gulonate-6-phosphate decarboxylase
umuC	1.6699	0.124	3.18 (90% CI:0.9 to 11.19)	tr|A0A0F6B748|A0A0F6B748_SALT1	STM14_3946	DNA polymerase V subunit UmuC
upp	0.5113	0.002	1.43 (90% CI:1.25 to 1.63)	tr|A0A0F6B0N2|A0A0F6B0N2_SALT1	STM14_1580	uracil phosphoribosyltransferase
uppP	-1.0235	0.085	0.49 (90% CI:0.25 to 0.96)	tr|A0A0F6BAR5|A0A0F6BAR5_SALT1	STM14_5282	undecaprenyl pyrophosphate phosphatase
ushA	0.4108	0.093	1.33 (90% CI:1.01 to 1.75)	tr|A0A0F6AWP3|A0A0F6AWP3_SALT1	STM14_0127	bifunctional UDP-sugar hydrolase/5'-nucleotidase periplasmic precursor
uspA	-0.0048	0.984	1 (90% CI:0.74 to 1.35)	tr|A0A0F6BAI0|A0A0F6BAI0_SALT1	STM14_5193	universal stress protein A
uup	0.7442	0.336	1.68 (90% CI:0.64 to 4.37)	tr|A0A0F6B434|A0A0F6B434_SALT1	STM14_2835	ABC transporter ATPase component
uvrA	0.7085	0.366	1.63 (90% CI:0.62 to 4.33)	tr|A0A0F6BB26|A0A0F6BB26_SALT1	STM14_5398	excinuclease ABC subunit A
uvrB	0.1278	0.794	1.09 (90% CI:0.58 to 2.06)	tr|A0A0F6B7T7|A0A0F6B7T7_SALT1	STM14_4195	excinuclease ABC subunit B
uvrD	0.8307	0.304	1.78 (90% CI:0.66 to 4.82)	tr|A0A0F6B6E1|A0A0F6B6E1_SALT1	STM14_3681	DNA-dependent helicase II
uxaC	0.3752	0.632	1.3 (90% CI:0.48 to 3.54)	tr|A0A0F6BAZ0|A0A0F6BAZ0_SALT1	STM14_5360
uxuA	-0.2409	0.423	0.85 (90% CI:0.58 to 1.23)	tr|A0A0F6AZA5|A0A0F6AZA5_SALT1	STM14_1085
vacB	-0.2964	0.47	0.81 (90% CI:0.49 to 1.37)	tr|A0A0F6AWH5|A0A0F6AWH5_SALT1	STM14_0059	exoribonuclease R
valS	0.1429	0.562	1.1 (90% CI:0.81 to 1.51)	tr|A0A0F6B9Y2|A0A0F6B9Y2_SALT1	STM14_4988	valyl-tRNA synthetase
wcaC	1.409	0.033	2.66 (90% CI:1.34 to 5.28)	tr|A0A0F6B5N0|A0A0F6B5N0_SALT1	STM14_3405	glycosyl transferase
wcaJ	0.0653	0.852	1.05 (90% CI:0.67 to 1.64)	tr|A0A0F6B4P1|A0A0F6B4P1_SALT1	STM14_3050	putative UDP-glucose lipid carrier transferase
wecC	0.0856	0.875	1.06 (90% CI:0.53 to 2.14)	tr|A0A0F6B673|A0A0F6B673_SALT1	STM14_3611	UDP-N-acetyl-D-mannosamine dehydrogenase
wecE	0.8	0.027	1.74 (90% CI:1.2 to 2.52)	tr|A0A0F6B5K8|A0A0F6B5K8_SALT1	STM14_3383	TDP-4-oxo-6-deoxy-D-glucose transaminase
wraB	0.4533	0.01	1.37 (90% CI:1.16 to 1.61)	tr|A0A0F6B9H7|A0A0F6B9H7_SALT1	STM14_4822	TrpR binding protein WrbA
xthA	0.3253	0.576	1.25 (90% CI:0.6 to 2.63)	tr|A0A0F6B4I3|A0A0F6B4I3_SALT1	STM14_2992	exonuclease III
xylR	-0.4599	0.7	0.73 (90% CI:0.16 to 3.36)	tr|A0A0F6BAJ3|A0A0F6BAJ3_SALT1	STM14_5207	xylose operon regulatory protein
yaaA	0.6265	0.137	1.54 (90% CI:0.94 to 2.52)	tr|A0A0F6B1S2|A0A0F6B1S2_SALT1	STM14_1988	hypothetical protein
yacF	0.221	0.72	1.17 (90% CI:0.53 to 2.57)	tr|A0A0F6B136|A0A0F6B136_SALT1	STM14_1742	hypothetical protein
yadF	-0.1631	0.481	0.89 (90% CI:0.67 to 1.2)	sp|D0ZTB2|ATMA_SALT1	STM14_5349	carbonic anhydrase
yadR	0.7897	0.354	1.73 (90% CI:0.6 to 4.98)	tr|A0A0F6B578|A0A0F6B578_SALT1	STM14_3243	iron-sulfur cluster insertion protein ErpA
yadS	0.2444	0.654	1.18 (90% CI:0.59 to 2.38)	tr|A0A0F6B3K6|A0A0F6B3K6_SALT1	STM14_2653	hypothetical protein
yaeD	0.2778	0.721	1.21 (90% CI:0.45 to 3.3)	tr|A0A0F6B0G8|A0A0F6B0G8_SALT1	STM14_1515	D,D-heptose 1,7-bisphosphate phosphatase
yaeH	0.471	0.001	1.39 (90% CI:1.25 to 1.53)	tr|A0A0F6B823|A0A0F6B823_SALT1	STM14_4283	hypothetical protein
yafC	-0.2818	0.161	0.82 (90% CI:0.65 to 1.04)	tr|A0A0F6B2F2|A0A0F6B2F2_SALT1	STM14_2228	putative transcriptional regulator
yahO	-0.123	0.809	0.92 (90% CI:0.48 to 1.77)	tr|A0A0F6AZE3|A0A0F6AZE3_SALT1	STM14_1123	hypothetical protein
yaiI	-0.7994	0.163	0.57 (90% CI:0.29 to 1.13)	tr|A0A0F6B623|A0A0F6B623_SALT1	STM14_3557	hypothetical protein
yajD	0.6938	0.264	1.62 (90% CI:0.76 to 3.45)	tr|A0A0F6B2S3|A0A0F6B2S3_SALT1	STM14_2356	hypothetical protein
yajF	-0.8152	0.158	0.57 (90% CI:0.29 to 1.12)	tr|A0A0F6B8A9|A0A0F6B8A9_SALT1	STM14_4370	fructokinase
yajO	-0.17	0.517	0.89 (90% CI:0.64 to 1.24)	tr|A0A0F6B9T4|A0A0F6B9T4_SALT1	STM14_4929	putative oxidoreductase
yajQ	0.1965	0.398	1.15 (90% CI:0.86 to 1.53)	tr|A0A0F6B7M3|A0A0F6B7M3_SALT1	STM14_4130	nucleotide-binding protein
ybaK	0.7565	0.03	1.69 (90% CI:1.18 to 2.42)	tr|A0A0F6B494|A0A0F6B494_SALT1	STM14_2896	hypothetical protein
ybaY	-2.0783	0.028	0.24 (90% CI:0.09 to 0.62)	tr|A0A0F6AWU9|A0A0F6AWU9_SALT1	STM14_0184	hypothetical protein
ybbN	-0.3409	0.197	0.79 (90% CI:0.58 to 1.08)	tr|A0A0F6B6S0|A0A0F6B6S0_SALT1	STM14_3814	putative thioredoxin protein
ybdH	1.299	0.063	2.46 (90% CI:1.14 to 5.3)	tr|A0A0F6B9Q9|A0A0F6B9Q9_SALT1	STM14_4904	hypothetical protein
ybdQ	-0.0309	0.926	0.98 (90% CI:0.64 to 1.5)	tr|A0A0F6B9P0|A0A0F6B9P0_SALT1	STM14_4885	putative universal stress protein
ybeD	0.2378	0.74	1.18 (90% CI:0.47 to 2.96)	tr|A0A0F6B1L5|A0A0F6B1L5_SALT1	STM14_1930	hypothetical protein
ybeL	0.3044	0.519	1.23 (90% CI:0.68 to 2.25)	tr|A0A0F6B2H2|A0A0F6B2H2_SALT1	STM14_2248	hypothetical protein
ybfF	0.081	0.78	1.06 (90% CI:0.73 to 1.54)	tr|A0A0F6B955|A0A0F6B955_SALT1	STM14_4681	hypothetical protein
ybgI	-0.4049	0.284	0.76 (90% CI:0.48 to 1.2)	tr|A0A0F6BAM6|A0A0F6BAM6_SALT1	STM14_5243	putative hydrolase-oxidase
ybhB	-0.4169	0.158	0.75 (90% CI:0.53 to 1.06)	tr|A0A0F6AX05|A0A0F6AX05_SALT1	STM14_0241	putative kinase inhibitor protein
ybhC	-0.6213	0.346	0.65 (90% CI:0.29 to 1.47)	tr|A0A0F6B7P3|A0A0F6B7P3_SALT1	STM14_4150	putative pectinesterase
ybhE	0.2545	0.593	1.19 (90% CI:0.65 to 2.19)	tr|A0A0F6AXI5|A0A0F6AXI5_SALT1	STM14_0437	6-phosphogluconolactonase
ybhS	0.8341	0.252	1.78 (90% CI:0.74 to 4.32)	tr|A0A0F6B6L2|A0A0F6B6L2_SALT1	STM14_3753	putative transport protein
ybiS	-0.4114	0.149	0.75 (90% CI:0.54 to 1.05)	tr|A0A0F6B9H0|A0A0F6B9H0_SALT1	STM14_4815	hypothetical protein
ybiV(1)	-0.0757	0.828	0.95 (90% CI:0.61 to 1.49)	tr|A0A0F6B788|A0A0F6B788_SALT1	STM14_3988	putative hydrolase
ybjL	-0.9893	0.077	0.5 (90% CI:0.27 to 0.94)	tr|A0A0F6AY22|A0A0F6AY22_SALT1	STM14_0627
ybjX	0.5883	0.633	1.5 (90% CI:0.31 to 7.27)	tr|A0A0F6AZZ7|A0A0F6AZZ7_SALT1	STM14_1333	VirK-like protein
ycbK	0.0983	0.906	1.07 (90% CI:0.36 to 3.14)	tr|A0A0F6B3E6|A0A0F6B3E6_SALT1	STM14_2591	putative outer membrane protein
ycbL	0.5856	0.21	1.5 (90% CI:0.86 to 2.63)	tr|A0A0F6AZW4|A0A0F6AZW4_SALT1	STM14_1300	putative metallo-beta-lactamase
yccF	-0.2075	0.789	0.87 (90% CI:0.32 to 2.35)	tr|A0A0F6AZ46|A0A0F6AZ46_SALT1	STM14_1025	hypothetical protein
yccJ	-0.6084	0.525	0.66 (90% CI:0.19 to 2.21)	tr|A0A0F6AYS3|A0A0F6AYS3_SALT1	STM14_0898	hypothetical protein
ycdW	0.3592	0.103	1.28 (90% CI:1 to 1.65)	tr|A0A0F6B8V4|A0A0F6B8V4_SALT1	STM14_4575	putative oxidoreductase
ycdX	1.0171	0.018	2.02 (90% CI:1.32 to 3.09)	tr|A0A0F6B8Z9|A0A0F6B8Z9_SALT1	STM14_4624	putative hydrolase
yceB	-1.1183	0.024	0.46 (90% CI:0.28 to 0.76)	tr|A0A0F6B118|A0A0F6B118_SALT1	STM14_1724	hypothetical protein
yceH	0.4462	0.166	1.36 (90% CI:0.93 to 1.99)	tr|A0A0F6B072|A0A0F6B072_SALT1	STM14_1412	hypothetical protein
ycfC	1.1942	0.068	2.29 (90% CI:1.11 to 4.73)	tr|A0A0F6BBC7|A0A0F6BBC7_SALT1	STM14_5502	hypothetical protein
ycfD	1.005	0.203	2.01 (90% CI:0.78 to 5.17)	tr|A0A0F6B8H8|A0A0F6B8H8_SALT1	STM14_4442	putative cytoplasmic protein
ycfF	-0.2229	0.646	0.86 (90% CI:0.46 to 1.59)	tr|A0A0F6AWS6|A0A0F6AWS6_SALT1	STM14_0160	purine nucleoside phosphoramidase
ycfM	0.1875	0.878	1.14 (90% CI:0.23 to 5.52)	tr|A0A0F6B7L9|A0A0F6B7L9_SALT1	STM14_4126	putative outer membrane lipoprotein
ycfP	0.3425	0.278	1.27 (90% CI:0.86 to 1.87)	tr|A0A0F6B6U7|A0A0F6B6U7_SALT1	STM14_3841	hypothetical protein
ycfU	0.6197	0.343	1.54 (90% CI:0.68 to 3.46)	tr|A0A0F6B226|A0A0F6B226_SALT1	STM14_2097	outer membrane-specific lipoprotein transporter subunit LolC
ycfW	-0.0469	0.935	0.97 (90% CI:0.46 to 2.04)	tr|A0A0F6AWV9|A0A0F6AWV9_SALT1	STM14_0195	outer membrane-specific lipoprotein transporter subunit LolE
ycgB	-0.4548	0.437	0.73 (90% CI:0.35 to 1.52)	tr|A0A0F6AZZ8|A0A0F6AZZ8_SALT1	STM14_1334	hypothetical protein
ycgM	-0.2652	0.624	0.83 (90% CI:0.42 to 1.66)	tr|A0A0F6AYN6|A0A0F6AYN6_SALT1	STM14_0855	hypothetical protein
ychF	0.5371	0.001	1.45 (90% CI:1.28 to 1.64)	tr|A0A0F6AXP6|A0A0F6AXP6_SALT1	STM14_0499	translation-associated GTPase
ychK	-0.6255	0.179	0.65 (90% CI:0.37 to 1.13)	tr|A0A0F6BAG0|A0A0F6BAG0_SALT1	STM14_5173	hypothetical protein
yciC	0.5318	0.225	1.45 (90% CI:0.85 to 2.46)	tr|A0A0F6AXL3|A0A0F6AXL3_SALT1	STM14_0465	hypothetical protein
yciE	0.575	0.068	1.49 (90% CI:1.05 to 2.11)	tr|A0A0F6AZ78|A0A0F6AZ78_SALT1	STM14_1057	putative cytoplasmic protein
yciF	1.023	3e-05	2.03 (90% CI:1.8 to 2.3)	tr|A0A0F6B921|A0A0F6B921_SALT1	STM14_4647	putative cytoplasmic protein
yciI	-0.5689	0.517	0.67 (90% CI:0.22 to 2.05)	tr|A0A0F6B4F3|A0A0F6B4F3_SALT1	STM14_2956	YciI-like protein
ycjG	1.3721	0.069	2.59 (90% CI:1.12 to 5.96)	tr|A0A0F6B3N1|A0A0F6B3N1_SALT1	STM14_2678	putative chloromuconate cycloisomerase
ydaA	0.4516	0.019	1.37 (90% CI:1.13 to 1.65)	tr|A0A0F6AX21|A0A0F6AX21_SALT1	STM14_0258	universal stress protein UspE
ydbL	-1.5194	7e-06	0.35 (90% CI:0.3 to 0.4)	tr|A0A0F6BAM2|A0A0F6BAM2_SALT1	STM14_5239	putative periplasmic protein
ydcF	0.5563	0.034	1.47 (90% CI:1.12 to 1.93)	tr|A0A0F6AYJ5|A0A0F6AYJ5_SALT1	STM14_0813	putative inner membrane protein
ydcI	0.8047	0.351	1.75 (90% CI:0.6 to 5.1)	tr|A0A0F6B5Y8|A0A0F6B5Y8_SALT1	STM14_3521	putative transcriptional regulator
ydcW	-0.0664	0.764	0.96 (90% CI:0.72 to 1.27)	tr|A0A0F6BAL7|A0A0F6BAL7_SALT1	STM14_5231	gamma-aminobutyraldehyde dehydrogenase
yddE	-0.5714	0.394	0.67 (90% CI:0.29 to 1.56)	tr|A0A0F6B7Z7|A0A0F6B7Z7_SALT1	STM14_4256	hypothetical protein
ydeV	-0.2387	0.573	0.85 (90% CI:0.49 to 1.45)	tr|A0A0F6AXS9|A0A0F6AXS9_SALT1	STM14_0533	autoinducer-2 (AI-2) kinase
ydfG	0.2124	0.021	1.16 (90% CI:1.06 to 1.27)	tr|A0A0F6B8G9|A0A0F6B8G9_SALT1	STM14_4433	3-hydroxy acid dehydrogenase
ydfI	-2.0537	0.079	0.24 (90% CI:0.06 to 0.89)	tr|A0A0F6B480|A0A0F6B480_SALT1	STM14_2882	putative mannitol dehydrogenase
ydgA	-0.7409	0.0004	0.6 (90% CI:0.52 to 0.69)	tr|A0A0F6B041|A0A0F6B041_SALT1	STM14_1378	putative periplasmic protein
ydgH	0.3144	0.022	1.24 (90% CI:1.08 to 1.43)	tr|A0A0F6B337|A0A0F6B337_SALT1	STM14_2476	putative periplasmic protein
ydgJ	-0.5086	0.037	0.7 (90% CI:0.54 to 0.91)	tr|A0A0F6B7Y4|A0A0F6B7Y4_SALT1	STM14_4242	putative oxidoreductase
ydhD	-0.145	0.508	0.9 (90% CI:0.69 to 1.19)	tr|A0A0F6AYV4|A0A0F6AYV4_SALT1	STM14_931	hypothetical protein
ydiN	-0.3588	0.582	0.78 (90% CI:0.34 to 1.79)	tr|A0A0F6BA04|A0A0F6BA04_SALT1	STM14_5011	putative transport protein
ydiO	-0.6825	0.419	0.62 (90% CI:0.22 to 1.8)	tr|A0A0F6B1U1|A0A0F6B1U1_SALT1	STM14_2007	putative acyl-CoA dehydrogenase
ydiV	0.4813	0.189	1.4 (90% CI:0.9 to 2.16)	tr|A0A0F6B9B3|A0A0F6B9B3_SALT1	STM14_4752	hypothetical protein
ydjA	0.3124	0.067	1.24 (90% CI:1.03 to 1.5)	tr|A0A0F6B323|A0A0F6B323_SALT1	STM14_2462	hypothetical protein
yeaA	0.9467	0.098	1.93 (90% CI:1 to 3.7)	tr|A0A0F6B7P8|A0A0F6B7P8_SALT1	STM14_4155	methionine sulfoxide reductase B
yeaD	0.2792	0.011	1.21 (90% CI:1.09 to 1.35)	tr|A0A0F6B0R0|A0A0F6B0R0_SALT1	STM14_1608	aldose 1-epimerase
yeaG	0.5107	0.051	1.42 (90% CI:1.07 to 1.89)	tr|A0A0F6AZU0|A0A0F6AZU0_SALT1	STM14_1272	putative serine protein kinase
yeaK	1.3508	0.09	2.55 (90% CI:1.03 to 6.29)	tr|A0A0F6B2C9|A0A0F6B2C9_SALT1	STM14_2204	putative cytoplasmic protein
yebC	0.3621	0.368	1.29 (90% CI:0.78 to 2.12)	tr|A0A0F6B9Z0|A0A0F6B9Z0_SALT1	STM14_4996	hypothetical protein
yebE	0.1338	0.909	1.1 (90% CI:0.24 to 4.94)	tr|A0A0F6B6G1|A0A0F6B6G1_SALT1	STM14_3701	putative inner membrane protein
yebF	0.2849	0.287	1.22 (90% CI:0.88 to 1.69)	tr|A0A0F6B1E6|A0A0F6B1E6_SALT1	STM14_1856	hypothetical protein
yebK	0.4099	0.205	1.33 (90% CI:0.9 to 1.96)	tr|A0A0F6B694|A0A0F6B694_SALT1	STM14_3632	DNA-binding transcriptional regulator HexR
yebR	0.4521	0.156	1.37 (90% CI:0.94 to 1.99)	tr|A0A0F6B9X6|A0A0F6B9X6_SALT1	STM14_4982	putative nucleotide-binding protein
yebU	-1.6269	0.0003	0.32 (90% CI:0.24 to 0.43)	tr|A0A0F6AY98|A0A0F6AY98_SALT1	STM14_0708	rRNA (cytosine-C(5)-)-methyltransferase RsmF
yecA	0.1347	0.72	1.1 (90% CI:0.68 to 1.78)	tr|A0A0F6B7N6|A0A0F6B7N6_SALT1	STM14_4143	hypothetical protein
yecD	-0.4449	0.401	0.73 (90% CI:0.38 to 1.43)	tr|A0A0F6B6J8|A0A0F6B6J8_SALT1	STM14_3739	hypothetical protein
yecS	0.297	0.678	1.23 (90% CI:0.49 to 3.07)	tr|A0A0F6B253|A0A0F6B253_SALT1	STM14_2128	putative ABC-type amino acid transporter permease component
yedO	0.3434	0.079	1.27 (90% CI:1.02 to 1.58)	tr|A0A0F6B6Z8|A0A0F6B6Z8_SALT1	STM14_3893	D-cysteine desulfhydrase
yeeN	0.0311	0.947	1.02 (90% CI:0.56 to 1.87)	tr|A0A0F6BBA3|A0A0F6BBA3_SALT1	STM14_5478	hypothetical protein
yeeO	0.7726	0.036	1.71 (90% CI:1.16 to 2.52)	tr|A0A0F6B4T2|A0A0F6B4T2_SALT1	STM14_3092	hypothetical protein
yeeX	-0.4205	0.131	0.75 (90% CI:0.54 to 1.03)	tr|A0A0F6AZ72|A0A0F6AZ72_SALT1	STM14_1051	hypothetical protein
yeeZ	-0.3211	0.337	0.8 (90% CI:0.53 to 1.21)	tr|A0A0F6B5W2|A0A0F6B5W2_SALT1	STM14_3494	putative dehydratase
yehS	0.3314	0.295	1.26 (90% CI:0.85 to 1.86)	tr|A0A0F6B5D8|A0A0F6B5D8_SALT1	STM14_3310	putative cytoplasmic protein
yehT	0.0584	0.926	1.04 (90% CI:0.46 to 2.35)	tr|A0A0F6B926|A0A0F6B926_SALT1	STM14_4652	putative two-component response-regulatory protein YehT
yehZ	0.403	0.123	1.32 (90% CI:0.98 to 1.79)	tr|A0A0F6B4M4|A0A0F6B4M4_SALT1	STM14_3033	putative transport protein
yeiP	0.6094	0.138	1.53 (90% CI:0.94 to 2.46)	tr|A0A0F6B2B6|A0A0F6B2B6_SALT1	STM14_2191	elongation factor P
yejA	0.7319	0.144	1.66 (90% CI:0.92 to 2.99)	tr|A0A0F6B3V0|A0A0F6B3V0_SALT1	STM14_2748	putative ABC transporter periplasmic binding protein
yejH	-2.9264	0.199	0.13 (90% CI:0.01 to 2.02)	tr|A0A0F6AX36|A0A0F6AX36_SALT1	STM14_0274	putative ATP-dependent helicase
yfaV	-1.2108	0.148	0.43 (90% CI:0.16 to 1.15)	tr|A0A0F6B4P5|A0A0F6B4P5_SALT1	STM14_3054	putative transport protein
yfbE	0.6464	0.118	1.57 (90% CI:0.97 to 2.52)	tr|A0A0F6B1B2|A0A0F6B1B2_SALT1	STM14_1822	UDP-4-amino-4-deoxy-L-arabinose--oxoglutarate aminotransferase
yfbG	-0.8561	0.014	0.55 (90% CI:0.39 to 0.77)	tr|A0A0F6AWY4|A0A0F6AWY4_SALT1	STM14_0220	bifunctional UDP-glucuronic acid decarboxylase/UDP-4-amino-4-deoxy-L-arabinose formyltransferase
yfbQ	0.6434	0.282	1.56 (90% CI:0.75 to 3.25)	tr|A0A0F6B1B5|A0A0F6B1B5_SALT1	STM14_1825	aminotransferase AlaT
yfbT	0.7855	0.021	1.72 (90% CI:1.23 to 2.42)	tr|A0A0F6B4W0|A0A0F6B4W0_SALT1	STM14_3120	putative phosphatase
yfcB	0.6209	0.131	1.54 (90% CI:0.95 to 2.48)	tr|A0A0F6B221|A0A0F6B221_SALT1	STM14_2092	N5-glutamine S-adenosyl-L-methionine-dependent methyltransferase
yfcH	-2.1541	0.075	0.22 (90% CI:0.06 to 0.87)	tr|A0A0F6B4B2|A0A0F6B4B2_SALT1	STM14_2914	putative sugar nucleotide epimerase
yfcZ	0.8496	0.106	1.8 (90% CI:0.99 to 3.29)	tr|A0A0F6B6Y4|A0A0F6B6Y4_SALT1	STM14_3878	putative cytoplasmic protein
yfdZ	-0.0887	0.661	0.94 (90% CI:0.73 to 1.22)	tr|A0A0F6AY64|A0A0F6AY64_SALT1	STM14_0674	aminotransferase
yffH	-0.3274	0.651	0.8 (90% CI:0.32 to 2.01)	tr|A0A0F6AZ95|A0A0F6AZ95_SALT1	STM14_1075	putative pyrophosphohydrolase
yfgD	0.4357	0.545	1.35 (90% CI:0.54 to 3.38)	tr|A0A0F6B6W5|A0A0F6B6W5_SALT1	STM14_3859	putative arsenate reductase
yfgM	-1.8268	0.006	0.28 (90% CI:0.16 to 0.51)	tr|A0A0F6B157|A0A0F6B157_SALT1	STM14_1763	putative inner membrane protein
yfhA	0.3268	0.598	1.25 (90% CI:0.57 to 2.77)	tr|A0A0F6B4J5|A0A0F6B4J5_SALT1	STM14_3004	putative transcriptional regulator
yfhK	0.3407	0.591	1.27 (90% CI:0.56 to 2.84)	tr|A0A0F6B6N2|A0A0F6B6N2_SALT1	STM14_3775	putative sensor kinase
yfhP	0.8298	0.134	1.78 (90% CI:0.93 to 3.39)	tr|A0A0F6B6F8|A0A0F6B6F8_SALT1	STM14_3698	DNA-binding transcriptional regulator IscR
yfiA	0.1143	0.884	1.08 (90% CI:0.39 to 2.98)	tr|A0A0F6B987|A0A0F6B987_SALT1	STM14_4721	translation inhibitor protein RaiA
yfiD	-0.0924	0.593	0.94 (90% CI:0.75 to 1.17)	tr|A0A0F6B128|A0A0F6B128_SALT1	STM14_1734	autonomous glycyl radical cofactor GrcA
yfiF	0.2121	0.67	1.16 (90% CI:0.61 to 2.19)	tr|A0A0F6BAQ2|A0A0F6BAQ2_SALT1	STM14_5269	putative methyltransferase
ygaF	0.6656	0.691	1.59 (90% CI:0.19 to 13.58)	tr|A0A0F6B0L0|A0A0F6B0L0_SALT1	STM14_1558	hypothetical protein
ygaM	-0.758	0.19	0.59 (90% CI:0.3 to 1.18)	tr|A0A0F6B3J5|A0A0F6B3J5_SALT1	STM14_2642	hypothetical protein
ygbI	0.3239	0.701	1.25 (90% CI:0.42 to 3.69)	tr|A0A0F6B490|A0A0F6B490_SALT1	STM14_2892	putative regulatory protein
ygbL	0.8642	0.248	1.82 (90% CI:0.73 to 4.52)	tr|A0A0F6B7A8|A0A0F6B7A8_SALT1	STM14_4009	putative aldolase
ygcF	0.7521	0.15	1.68 (90% CI:0.91 to 3.11)	tr|A0A0F6B475|A0A0F6B475_SALT1	STM14_2877	hypothetical protein
ygdH	-0.195	0.306	0.87 (90% CI:0.69 to 1.1)	tr|A0A0F6AZY1|A0A0F6AZY1_SALT1	STM14_1317	putative nucleotide binding protein
ygfA	0.5005	0.581	1.41 (90% CI:0.45 to 4.49)	tr|A0A0F6B3F2|A0A0F6B3F2_SALT1	STM14_2597	putative ligase
ygfZ	0.6417	0.033	1.56 (90% CI:1.14 to 2.14)	tr|A0A0F6B1J5|A0A0F6B1J5_SALT1	STM14_1909	putative global regulator
yggL	-0.8035	0.503	0.57 (90% CI:0.13 to 2.62)	tr|A0A0F6B448|A0A0F6B448_SALT1	STM14_2849	hypothetical protein
yggS	0.3467	0.49	1.27 (90% CI:0.67 to 2.4)	tr|A0A0F6B868|A0A0F6B868_SALT1	STM14_4328	hypothetical protein
yggV	0.4166	0.33	1.33 (90% CI:0.79 to 2.27)	tr|A0A0F6B9Z8|A0A0F6B9Z8_SALT1	STM14_5005	putative deoxyribonucleotide triphosphate pyrophosphatase
yggX	0.4331	0.097	1.35 (90% CI:1 to 1.82)	tr|A0A0F6AYQ1|A0A0F6AYQ1_SALT1	STM14_0870	hypothetical protein
yghA	0.2247	0.106	1.17 (90% CI:1 to 1.37)	tr|A0A0F6B9N3|A0A0F6B9N3_SALT1	STM14_4878	oxidoreductase
yghJ	0.2894	0.796	1.22 (90% CI:0.29 to 5.18)	tr|A0A0F6B1J9|A0A0F6B1J9_SALT1	STM14_1914	putative cytoplasmic protein
ygiC	-0.3751	0.344	0.77 (90% CI:0.47 to 1.26)	tr|A0A0F6AZR8|A0A0F6AZR8_SALT1	STM14_1250	putative glutathionylspermidine synthase
ygiF	0.0928	0.792	1.07 (90% CI:0.68 to 1.68)	tr|A0A0F6AXG6|A0A0F6AXG6_SALT1	STM14_0418	putative cytoplasmic protein
ygiN	-0.1669	0.825	0.89 (90% CI:0.34 to 2.36)	tr|A0A0F6B3Q1|A0A0F6B3Q1_SALT1	STM14_2698	putative cytoplasmic protein
ygiW	-0.2483	0.649	0.84 (90% CI:0.42 to 1.69)	tr|A0A0F6AYC7|A0A0F6AYC7_SALT1	STM14_0737	putative outer membrane protein
ygjR	0.1639	0.76	1.12 (90% CI:0.56 to 2.24)	tr|A0A0F6B3V1|A0A0F6B3V1_SALT1	STM14_2749	putative dehydrogenase
yhaJ	-1.0698	0.323	0.48 (90% CI:0.12 to 1.82)	tr|A0A0F6B3F3|A0A0F6B3F3_SALT1	STM14_2598	putative transcriptional regulator
yhbG	-0.7607	0.286	0.59 (90% CI:0.25 to 1.42)	tr|A0A0F6B4D6|A0A0F6B4D6_SALT1	STM14_2938	putative ABC transporter ATP-binding protein YhbG
yhbH	0.3992	0.027	1.32 (90% CI:1.1 to 1.59)	tr|A0A0F6B4W4|A0A0F6B4W4_SALT1	STM14_3124	putative sigma(54) modulation protein
yhbJ	-0.3407	0.509	0.79 (90% CI:0.41 to 1.52)	tr|A0A0F6B076|A0A0F6B076_SALT1	STM14_1416	hypothetical protein
yhbL	-0.072	0.683	0.95 (90% CI:0.76 to 1.19)	sp|D0ZXQ1|OMPD_SALT1		isoprenoid biosynthesis protein
yhbO	0.6428	0.209	1.56 (90% CI:0.84 to 2.89)	tr|A0A0F6B9Q1|A0A0F6B9Q1_SALT1	STM14_4896	putative intracellular proteinase
yhbS	0.4656	0.151	1.38 (90% CI:0.94 to 2.02)	tr|A0A0F6B4J4|A0A0F6B4J4_SALT1	STM14_3003	putative transport protein
yhbW	-0.0644	0.662	0.96 (90% CI:0.79 to 1.15)	tr|A0A0F6BBA5|A0A0F6BBA5_SALT1	STM14_5480	hypothetical protein
yhcH	1.7978	0.061	3.48 (90% CI:1.21 to 9.98)	tr|A0A0F6B7A2|A0A0F6B7A2_SALT1	STM14_4003	putative cytoplasmic protein
yhcM	1.2558	0.011	2.39 (90% CI:1.5 to 3.8)	tr|A0A0F6B9Q7|A0A0F6B9Q7_SALT1	STM14_4902	putative ATPase
yhcQ	-0.4552	0.699	0.73 (90% CI:0.16 to 3.31)	tr|A0A0F6AZ44|A0A0F6AZ44_SALT1	STM14_1023	p-hydroxybenzoic acid efflux subunit AaeA
yhdH	0.3524	0.505	1.28 (90% CI:0.65 to 2.49)	tr|A0A0F6B8U1|A0A0F6B8U1_SALT1	STM14_4562	putative oxidoreductase
yheN	-0.9527	0.292	0.52 (90% CI:0.17 to 1.57)	tr|A0A0F6B2A3|A0A0F6B2A3_SALT1	STM14_2178	hypothetical protein
yhfK	-0.1901	0.854	0.88 (90% CI:0.23 to 3.31)	tr|A0A0F6B446|A0A0F6B446_SALT1	STM14_2847	putative inner membrane protein
yhgH	-1.5358	0.007	0.34 (90% CI:0.21 to 0.58)	tr|A0A0F6AY01|A0A0F6AY01_SALT1	STM14_0606	gluconate periplasmic binding protein
yhgI	0.0962	0.787	1.07 (90% CI:0.68 to 1.69)	tr|A0A0F6B3E4|A0A0F6B3E4_SALT1	STM14_2589	putative DNA uptake protein
yhhK	0.3331	0.444	1.26 (90% CI:0.73 to 2.18)	tr|A0A0F6B5N5|A0A0F6B5N5_SALT1	STM14_3415	putative acetyltransferase
yhhX	0.414	0.437	1.33 (90% CI:0.68 to 2.6)	tr|A0A0F6B036|A0A0F6B036_SALT1	STM14_1373	putative dehydrogenase
yhiH	-0.467	0.384	0.72 (90% CI:0.37 to 1.41)	tr|A0A0F6B867|A0A0F6B867_SALT1	STM14_4327	putative ABC-type multidrug transport system ATPase component
yhjD	-1.2221	0.145	0.43 (90% CI:0.16 to 1.15)	tr|A0A0F6B0N7|A0A0F6B0N7_SALT1	STM14_1585	putative tRNA-processing ribonuclease
yhjG	-1.0431	0.03	0.49 (90% CI:0.3 to 0.8)	tr|A0A0F6B7R5|A0A0F6B7R5_SALT1	STM14_4173	putative inner membrane protein
yhjJ	-1.7752	0.077	0.29 (90% CI:0.1 to 0.9)	tr|A0A0F6B241|A0A0F6B241_SALT1	STM14_2113	putative Zn-dependent peptidase
yhjL	-1.4483	0.041	0.37 (90% CI:0.17 to 0.78)	tr|A0A0F6BBE4|A0A0F6BBE4_SALT1	STM14_5519	cellulose synthase subunit BcsC
yibF	0.4149	0.069	1.33 (90% CI:1.04 to 1.72)	tr|A0A0F6AXU4|A0A0F6AXU4_SALT1	STM14_0548	glutathione S-transferase
yicC	-0.6394	0.202	0.64 (90% CI:0.35 to 1.17)	tr|A0A0F6AZA4|A0A0F6AZA4_SALT1	STM14_1084	hypothetical protein
yicJ	0.2128	0.741	1.16 (90% CI:0.51 to 2.65)	tr|A0A0F6B5V3|A0A0F6B5V3_SALT1	STM14_3485	putative transporter
yidA	0.3032	0.392	1.23 (90% CI:0.79 to 1.92)	tr|A0A0F6B2G0|A0A0F6B2G0_SALT1	STM14_2236	sugar phosphatase
yieF	-0.0739	0.791	0.95 (90% CI:0.66 to 1.36)	tr|A0A0F6AZN3|A0A0F6AZN3_SALT1	STM14_1214	putative oxidoreductase
yieH	0.566	0.17	1.48 (90% CI:0.91 to 2.41)	tr|A0A0F6AYU2|A0A0F6AYU2_SALT1	STM14_0918	6-phosphogluconate phosphatase
yieM	1.0648	0.281	2.09 (90% CI:0.62 to 7.01)	tr|A0A0F6B9C6|A0A0F6B9C6_SALT1	STM14_4765	hypothetical protein
yieN	0.0125	0.984	1.01 (90% CI:0.45 to 2.24)	tr|A0A0F6B060|A0A0F6B060_SALT1	STM14_1397	regulatory ATPase RavA
yieP	-0.37	0.519	0.77 (90% CI:0.37 to 1.6)	tr|A0A0F6B7V3|A0A0F6B7V3_SALT1	STM14_4211	putative regulatory protein
yifE	-0.1046	0.753	0.93 (90% CI:0.61 to 1.43)	tr|A0A0F6B7C7|A0A0F6B7C7_SALT1	STM14_4028	hypothetical protein
yigC	-0.5381	0.344	0.69 (90% CI:0.34 to 1.4)	tr|A0A0F6B9H5|A0A0F6B9H5_SALT1	STM14_4820	3-octaprenyl-4-hydroxybenzoate decarboxylase
yigL	0.4366	0.312	1.35 (90% CI:0.79 to 2.3)	tr|A0A0F6B9R1|A0A0F6B9R1_SALT1	STM14_4906	putative sugar phosphatase
yihA	0.2295	0.669	1.17 (90% CI:0.59 to 2.33)	tr|A0A0F6B616|A0A0F6B616_SALT1	STM14_3550	GTPase EngB
yihG	-2.151	0.022	0.23 (90% CI:0.09 to 0.58)	tr|A0A0F6BA18|A0A0F6BA18_SALT1	STM14_5029	putative endonuclease
yihT	0.0155	0.992	1.01 (90% CI:0.12 to 8.42)	tr|A0A0F6B9V8|A0A0F6B9V8_SALT1	STM14_4954	putative aldolase
yihX	-0.0384	0.89	0.97 (90% CI:0.68 to 1.39)	tr|A0A0F6BA26|A0A0F6BA26_SALT1	STM14_5037	phosphatase
yiiM	0.1394	0.858	1.1 (90% CI:0.4 to 3)	tr|A0A0F6B7M1|A0A0F6B7M1_SALT1	STM14_4128	hypothetical protein
yiiQ	-0.1374	0.908	0.91 (90% CI:0.2 to 4.22)	tr|A0A0F6AWR2|A0A0F6AWR2_SALT1	STM14_0146	putative periplasmic protein
yiiU	-2.2118	3e-05	0.22 (90% CI:0.17 to 0.28)	tr|A0A0F6B7H5|A0A0F6B7H5_SALT1	STM14_4077	putative cytoplasmic protein
yjcO	0.6285	0.354	1.55 (90% CI:0.67 to 3.59)	tr|A0A0F6B1R8|A0A0F6B1R8_SALT1	STM14_1984	TPR repeat-containing protein
yjeA	0.7517	0.481	1.68 (90% CI:0.44 to 6.49)	tr|A0A0F6B436|A0A0F6B436_SALT1	STM14_2837	lysyl-tRNA synthetase
yjeE	-0.6241	0.346	0.65 (90% CI:0.29 to 1.48)	tr|A0A0F6AYJ0|A0A0F6AYJ0_SALT1	STM14_0808	putative ATPase
yjeP	0.2726	0.69	1.21 (90% CI:0.5 to 2.9)	tr|A0A0F6AZJ3|A0A0F6AZJ3_SALT1	STM14_1173	hypothetical protein
yjfC	0.0021	0.996	1 (90% CI:0.59 to 1.7)	tr|A0A0F6AZQ4|A0A0F6AZQ4_SALT1	STM14_1236	putative glutathionylspermidine synthase
yjgA	-0.0685	0.881	0.95 (90% CI:0.53 to 1.72)	tr|A0A0F6B0Y4|A0A0F6B0Y4_SALT1	STM14_1684	hypothetical protein
yjgB	1.486	0.308	2.8 (90% CI:0.46 to 16.9)	tr|A0A0F6B6E3|A0A0F6B6E3_SALT1	STM14_3683	putative alcohol dehydrogenase
yjgF	0.0847	0.53	1.06 (90% CI:0.89 to 1.26)	tr|A0A0F6AXL1|A0A0F6AXL1_SALT1	STM14_0463	putative translation initiation inhibitor
yjiA	0.4112	0.191	1.33 (90% CI:0.91 to 1.94)	tr|A0A0F6B728|A0A0F6B728_SALT1	STM14_3923	putative GTP-binding protein YjiA
yjjI	-0.9941	0.031	0.5 (90% CI:0.31 to 0.81)	tr|A0A0F6BAS2|A0A0F6BAS2_SALT1	STM14_5289	hypothetical protein
yjjK	0.3392	0.012	1.27 (90% CI:1.11 to 1.44)	tr|A0A0F6B6I7|A0A0F6B6I7_SALT1	STM14_3727	putative ABC transporter ATP-binding protein
yliG	-0.0506	0.966	0.97 (90% CI:0.21 to 4.49)	tr|A0A0F6B1M1|A0A0F6B1M1_SALT1	STM14_1936	putative FeS oxidoreductase
yliJ	0.9709	0.16	1.96 (90% CI:0.87 to 4.43)	tr|A0A0F6B832|A0A0F6B832_SALT1	STM14_4292	putative glutathione S-transferase
ynaF	0.4676	0.054	1.38 (90% CI:1.06 to 1.8)	tr|A0A0F6B3H3|A0A0F6B3H3_SALT1	STM14_2618	putative universal stress protein
yncA	-0.5406	0.378	0.69 (90% CI:0.32 to 1.48)	tr|A0A0F6B930|A0A0F6B930_SALT1	STM14_4656	putative acyltransferase
yncB	0.3866	0.361	1.31 (90% CI:0.77 to 2.21)	tr|A0A0F6BB82|A0A0F6BB82_SALT1	STM14_5454	putative NADP-dependent oxidoreductase
yneA	0.1971	0.346	1.15 (90% CI:0.88 to 1.49)	tr|A0A0F6B768|A0A0F6B768_SALT1	STM14_3966	putative sugar transport protein
yneB	-0.3304	0.193	0.8 (90% CI:0.59 to 1.08)	tr|A0A0F6B968|A0A0F6B968_SALT1	STM14_4701	aldolase
yneC	-0.318	0.512	0.8 (90% CI:0.43 to 1.48)	tr|A0A0F6B5W5|A0A0F6B5W5_SALT1	STM14_3497	autoinducer-2 (AI-2) modifying protein LsrG
ynfL	0.9522	0.16	1.93 (90% CI:0.87 to 4.31)	tr|A0A0F6B7X0|A0A0F6B7X0_SALT1	STM14_4228	putative transcriptional regulator
ynhG	1.341	0.168	2.53 (90% CI:0.8 to 8.02)	tr|A0A0F6B0Q8|A0A0F6B0Q8_SALT1	STM14_1606	hypothetical protein
yniC	0.5114	0.354	1.43 (90% CI:0.72 to 2.83)	tr|A0A0F6B8F3|A0A0F6B8F3_SALT1	STM14_4417	2-deoxyglucose-6-phosphatase
yoaB	0.582	0.467	1.5 (90% CI:0.54 to 4.11)	tr|A0A0F6AZT9|A0A0F6AZT9_SALT1	STM14_1271	putative translation initiation inhibitor
yobA	0.1382	0.775	1.1 (90% CI:0.59 to 2.05)	tr|A0A0F6B7N5|A0A0F6B7N5_SALT1	STM14_4142	hypothetical protein
yohF	-0.0856	0.902	0.94 (90% CI:0.38 to 2.32)	tr|A0A0F6B411|A0A0F6B411_SALT1	STM14_2812	acetoin dehydrogenase
yojN	0.1798	0.955	1.13 (90% CI:0.02 to 69.53)	sp|D0ZVL4|RPOS_SALT1	STM14_3526	phosphotransfer intermediate protein in two-component regulatory system with RcsBC
yqaB	0.9151	0.027	1.89 (90% CI:1.23 to 2.88)	tr|A0A0F6B7F7|A0A0F6B7F7_SALT1	STM14_4059	fructose-1-phosphatase
yqcB	1.7261	0.053	3.31 (90% CI:1.26 to 8.68)	tr|A0A0F6B750|A0A0F6B750_SALT1	STM14_3948	tRNA pseudouridine synthase C
yqfB	0.0632	0.954	1.04 (90% CI:0.26 to 4.26)	tr|A0A0F6B4I1|A0A0F6B4I1_SALT1	STM14_2990	hypothetical protein
yqhD	-0.5149	0.397	0.7 (90% CI:0.33 to 1.5)	tr|A0A0F6B7Y8|A0A0F6B7Y8_SALT1	STM14_4246	putative alcohol dehydrogenase
yqjD	-0.9674	0.009	0.51 (90% CI:0.36 to 0.72)	tr|A0A0F6AYD4|A0A0F6AYD4_SALT1	STM14_0744	putative inner membrane protein
yqjG	-0.0625	0.745	0.96 (90% CI:0.75 to 1.23)	tr|A0A0F6B9W3|A0A0F6B9W3_SALT1	STM14_4959	putative glutathione S-transferase
yraL	-0.57	0.211	0.67 (90% CI:0.39 to 1.17)	tr|A0A0F6B7Z5|A0A0F6B7Z5_SALT1	STM14_4254	putative methyltransferase
yraM	0.8422	0.051	1.79 (90% CI:1.13 to 2.86)	tr|A0A0F6B6L5|A0A0F6B6L5_SALT1	STM14_3756	putative transglycosylase
yraO	0.2383	0.773	1.18 (90% CI:0.41 to 3.42)	tr|A0A0F6B105|A0A0F6B105_SALT1	STM14_1708	DnaA initiator-associating protein DiaA
yrbC	0.1184	0.625	1.09 (90% CI:0.8 to 1.48)	tr|A0A0F6B1Z9|A0A0F6B1Z9_SALT1	STM14_2069	putative transport protein
yrbH	0.2771	0.351	1.21 (90% CI:0.84 to 1.75)	tr|A0A0F6B0E1|A0A0F6B0E1_SALT1	STM14_1484	D-arabinose 5-phosphate isomerase
yrdA	-0.3343	0.095	0.79 (90% CI:0.63 to 1)	tr|A0A0F6AWH1|A0A0F6AWH1_SALT1	STM14_0055	putative ferripyochelin-binding protein
yrdC	0.4144	0.369	1.33 (90% CI:0.75 to 2.37)	tr|A0A0F6B1N1|A0A0F6B1N1_SALT1	STM14_1946	putative ribosome maturation factor
ytfH	0.8739	0.116	1.83 (90% CI:0.97 to 3.48)	tr|A0A0F6B7B4|A0A0F6B7B4_SALT1	STM14_4015	putative transcriptional regulator
ytfJ	0.9752	0.153	1.97 (90% CI:0.88 to 4.39)	tr|A0A0F6B882|A0A0F6B882_SALT1	STM14_4342	putative transcriptional regulator
zur	-0.2686	0.521	0.83 (90% CI:0.49 to 1.41)	tr|A0A0F6AWM0|A0A0F6AWM0_SALT1	STM14_0104	zinc uptake transcriptional repressor
zwf	-0.142	0.517	0.91 (90% CI:0.69 to 1.2)	tr|A0A0F6AXG5|A0A0F6AXG5_SALT1	STM14_0417	glucose-6-phosphate 1-dehydrogenase

## Sheet: Proteins p < 0.05
DDA proteomics of Salmonella Typhimurium grown in presence of 2.5 & 3.5 mM H2O2 till mid-log phase, p value < 0.05
Gene	Log 2 Fold Change	P-Value	Fold Change Result	Protein	Locus tag	Description
accB	-0.8491	0.033	0.56 (90% CI:0.37 to 0.84)	tr|A0A0F6BA91|A0A0F6BA91_SALT1	STM14_5104	acetyl-CoA carboxylase biotin carboxyl carrier protein subunit
aceE	-0.8993	3e-05	0.54 (90% CI:0.48 to 0.6)	tr|A0A0F6B7K2|A0A0F6B7K2_SALT1	STM14_4109	pyruvate dehydrogenase subunit E1
aceF	-0.9615	0.0001	0.51 (90% CI:0.44 to 0.6)	tr|A0A0F6B2A4|A0A0F6B2A4_SALT1	STM14_2179	dihydrolipoamide acetyltransferase
acnB	-0.229	0.011	0.85 (90% CI:0.78 to 0.93)	tr|A0A0F6B0X1|A0A0F6B0X1_SALT1	STM14_1671	bifunctional aconitate hydratase 2/2-methylisocitrate dehydratase
acrF	0.7712	0.033	1.71 (90% CI:1.17 to 2.49)	tr|A0A0F6B4Q0|A0A0F6B4Q0_SALT1	STM14_3059	multidrug transport protein
acs	0.2321	0.032	1.17 (90% CI:1.05 to 1.31)	tr|A0A0F6B6I0|A0A0F6B6I0_SALT1	STM14_3720	acetyl-CoA synthetase
adhP	0.2034	0.003	1.15 (90% CI:1.09 to 1.22)	tr|A0A0F6AYN4|A0A0F6AYN4_SALT1	STM14_0853	alcohol dehydrogenase
adk	0.4365	0.021	1.35 (90% CI:1.12 to 1.63)	tr|A0A0F6B0M8|A0A0F6B0M8_SALT1	STM14_1576	adenylate kinase
aegA	-0.8865	0.001	0.54 (90% CI:0.44 to 0.66)	tr|A0A0F6BBB4|A0A0F6BBB4_SALT1	STM14_5489	putative oxidoreductase Fe-S binding subunit
ahpC	0.4576	0.003	1.37 (90% CI:1.21 to 1.56)	tr|A0A0F6B141|A0A0F6B141_SALT1	STM14_1747	alkyl hydroperoxide reductase subunit C
ansB	-0.2184	0.004	0.86 (90% CI:0.81 to 0.92)	tr|A0A0F6B6D2|A0A0F6B6D2_SALT1	STM14_3672	L-asparaginase II
arcA	1.0476	0.001	2.07 (90% CI:1.63 to 2.62)	tr|A0A0F6B959|A0A0F6B959_SALT1	STM14_4685	two-component response regulator
arcB	-1.0375	0.0001	0.49 (90% CI:0.42 to 0.57)	tr|A0A0F6B2E5|A0A0F6B2E5_SALT1	STM14_2220	aerobic respiration control sensor protein ArcB
argD_1	-0.5093	0.03	0.7 (90% CI:0.55 to 0.89)	tr|A0A0F6B416|A0A0F6B416_SALT1	STM14_2817	bifunctional succinylornithine transaminase/acetylornithine transaminase
argR	-0.3128	0.04	0.81 (90% CI:0.68 to 0.95)	tr|A0A0F6B791|A0A0F6B791_SALT1	STM14_3992	arginine repressor
artI	0.6163	0.007	1.53 (90% CI:1.25 to 1.88)	tr|A0A0F6B248|A0A0F6B248_SALT1	STM14_2120	arginine transport system
asd	0.3124	0.015	1.24 (90% CI:1.1 to 1.41)	tr|A0A0F6B314|A0A0F6B314_SALT1	STM14_2453	aspartate-semialdehyde dehydrogenase
aspA	-0.432	0.0003	0.74 (90% CI:0.69 to 0.8)	tr|A0A0F6B634|A0A0F6B634_SALT1	STM14_3568	aspartate ammonia-lyase
aspS	-0.2645	0.029	0.83 (90% CI:0.74 to 0.94)	tr|A0A0F6AWM5|A0A0F6AWM5_SALT1	STM14_0109	aspartyl-tRNA synthetase
bfr	-0.6058	0.003	0.66 (90% CI:0.55 to 0.78)	tr|A0A0F6AYS5|A0A0F6AYS5_SALT1	STM14_0900	bacterioferritin, iron storage and detoxification protein
cbpA	0.5739	0.003	1.49 (90% CI:1.27 to 1.75)	tr|A0A0F6AZ00|A0A0F6AZ00_SALT1	STM14_977	curved DNA-binding protein CbpA
cobT	-0.76	0.03	0.59 (90% CI:0.41 to 0.85)	tr|A0A0F6B2A7|A0A0F6B2A7_SALT1	STM14_2182	nicotinate-nucleotide--dimethylbenzimidazole phosphoribosyltransferase
cpxR	0.4382	0.004	1.35 (90% CI:1.19 to 1.55)	tr|A0A0F6AWB0|A0A0F6AWB0_SALT1		DNA-binding transcriptional regulator CpxR
crp	0.2001	0.043	1.15 (90% CI:1.03 to 1.28)	tr|A0A0F6B6Z2|A0A0F6B6Z2_SALT1	STM14_3886	cAMP-regulatory protein
crr	0.6511	0.0002	1.57 (90% CI:1.4 to 1.76)	tr|A0A0F6B125|A0A0F6B125_SALT1	STM14_1731	glucose-specific PTS system component
cspC	0.4481	0.033	1.36 (90% CI:1.1 to 1.7)	tr|A0A0F6B7T5|A0A0F6B7T5_SALT1	STM14_4193	cold shock-like protein CspC
cysJ	-1.9294	0.022	0.26 (90% CI:0.11 to 0.61)	tr|A0A0F6AXV5|A0A0F6AXV5_SALT1	STM14_0560	sulfite reductase subunit alpha
cysK	0.3409	0.036	1.27 (90% CI:1.07 to 1.5)	tr|A0A0F6B6N8|A0A0F6B6N8_SALT1	STM14_3781	cysteine synthase A
dacA	-0.9066	0.036	0.53 (90% CI:0.34 to 0.84)	tr|A0A0F6AWS2|A0A0F6AWS2_SALT1	STM14_0156	D-alanyl-D-alanine carboxypeptidase fraction A
dapD	0.3369	0.005	1.26 (90% CI:1.14 to 1.4)	tr|A0A0F6B5Y3|A0A0F6B5Y3_SALT1	STM14_3516	2,3,4,5-tetrahydropyridine-2-carboxylate N-succinyltransferase
dcm	-2.6198	0.001	0.16 (90% CI:0.09 to 0.28)	tr|A0A0F6B7H4|A0A0F6B7H4_SALT1	STM14_4076	DNA cytosine methylase
ddl_2	0.566	0.023	1.48 (90% CI:1.15 to 1.9)	tr|A0A0F6AYL1|A0A0F6AYL1_SALT1	STM14_0830	D-alanine--D-alanine ligase
def	0.5407	0.02	1.45 (90% CI:1.15 to 1.84)	tr|A0A0F6AXX8|A0A0F6AXX8_SALT1	STM14_0583	peptide deformylase
degQ	-0.5718	0.029	0.67 (90% CI:0.51 to 0.88)	tr|A0A0F6B7Z9|A0A0F6B7Z9_SALT1	STM14_4258	serine endoprotease
deoB	0.4675	0.007	1.38 (90% CI:1.18 to 1.61)	tr|A0A0F6B9W4|A0A0F6B9W4_SALT1	STM14_4960	phosphopentomutase
dfp	-1.0851	0.007	0.47 (90% CI:0.33 to 0.68)	tr|A0A0F6AZC9|A0A0F6AZC9_SALT1	STM14_1109	bifunctional phosphopantothenoylcysteine decarboxylase/phosphopantothenate synthase
dksA	0.752	0.037	1.68 (90% CI:1.15 to 2.46)	tr|A0A0F6B472|A0A0F6B472_SALT1	STM14_2874	DnaK transcriptional regulator DksA
dlhH	0.4541	0.021	1.37 (90% CI:1.13 to 1.67)	tr|A0A0F6B1W4|A0A0F6B1W4_SALT1	STM14_2033	putative dienelactone hydrolase
dppF	-1.1725	0.034	0.44 (90% CI:0.25 to 0.79)	tr|A0A0F6B3M3|A0A0F6B3M3_SALT1	STM14_2670	dipeptide transporter ATP-binding subunit
dps	-0.6316	0.001	0.65 (90% CI:0.55 to 0.75)	tr|A0A0F6B162|A0A0F6B162_SALT1	STM14_1770	DNA starvation/stationary phase protection protein Dps
eda	1.148	0.022	2.22 (90% CI:1.34 to 3.67)	tr|A0A0F6BAY1|A0A0F6BAY1_SALT1	STM14_5351	keto-hydroxyglutarate-aldolase/keto-deoxy- phosphogluconate aldolase
eno	0.1455	0.022	1.11 (90% CI:1.04 to 1.18)	tr|A0A0F6B9Y0|A0A0F6B9Y0_SALT1	STM14_4986	phosphopyruvate hydratase
fabB	0.2184	0.021	1.16 (90% CI:1.06 to 1.28)	tr|A0A0F6B5S8|A0A0F6B5S8_SALT1	STM14_3458	3-oxoacyl-(acyl carrier protein) synthase I
fabF	0.4364	0.004	1.35 (90% CI:1.19 to 1.54)	tr|A0A0F6B205|A0A0F6B205_SALT1	STM14_2075	3-oxoacyl-(acyl carrier protein) synthase II
fabG	0.2357	0.011	1.18 (90% CI:1.08 to 1.29)	tr|A0A0F6B0P0|A0A0F6B0P0_SALT1	STM14_1588	3-ketoacyl-(acyl-carrier-protein) reductase
fabI	0.1394	0.038	1.1 (90% CI:1.03 to 1.18)	tr|A0A0F6B7M4|A0A0F6B7M4_SALT1	STM14_4131	enoyl-(acyl carrier protein) reductase
fadA	-0.8099	0.012	0.57 (90% CI:0.42 to 0.77)	tr|A0A0F6B8M9|A0A0F6B8M9_SALT1	STM14_4493	3-ketoacyl-CoA thiolase
fbaB	-0.5401	0.002	0.69 (90% CI:0.6 to 0.79)	tr|A0A0F6B931|A0A0F6B931_SALT1	STM14_4657	fructose-bisphosphate aldolase
fdhE	0.7381	0.025	1.67 (90% CI:1.2 to 2.33)	tr|A0A0F6B426|A0A0F6B426_SALT1	STM14_2827	formate dehydrogenase accessory protein FdhE
fhuE	-1.7121	0.026	0.31 (90% CI:0.14 to 0.67)	tr|A0A0F6B4N2|A0A0F6B4N2_SALT1	STM14_3041	ferric-rhodotorulic acid outer membrane transporter
fliC	0.4723	0.0003	1.39 (90% CI:1.27 to 1.51)	tr|A0A0F6BAQ1|A0A0F6BAQ1_SALT1	STM14_5268	flagellin
frr	0.472	3e-05	1.39 (90% CI:1.31 to 1.47)	tr|A0A0F6B819|A0A0F6B819_SALT1	STM14_4279	ribosome recycling factor
ftn	-0.6891	0.001	0.62 (90% CI:0.52 to 0.73)	tr|A0A0F6B2V7|A0A0F6B2V7_SALT1	STM14_2393	ferritin
ftsY	0.7775	0.004	1.71 (90% CI:1.36 to 2.16)	tr|A0A0F6B4Y1|A0A0F6B4Y1_SALT1	STM14_3141	cell division protein FtsY
fusA	0.3143	3e-05	1.24 (90% CI:1.2 to 1.29)	tr|A0A0F6B336|A0A0F6B336_SALT1	STM14_2475	elongation factor G
galE	-0.8493	0.009	0.56 (90% CI:0.41 to 0.75)	tr|A0A0F6B9D4|A0A0F6B9D4_SALT1	STM14_4773	UDP-galactose-4-epimerase
galK	0.5802	0.05	1.5 (90% CI:1.09 to 2.06)	tr|A0A0F6AZN8|A0A0F6AZN8_SALT1	STM14_1219	galactokinase
galT	1.0914	0.05	2.13 (90% CI:1.17 to 3.88)	tr|A0A0F6B9R2|A0A0F6B9R2_SALT1	STM14_4907	galactose-1-phosphate uridylyltransferase
gcvH	-0.4586	0.035	0.73 (90% CI:0.58 to 0.91)	tr|A0A0F6B5B6|A0A0F6B5B6_SALT1	STM14_3286	glycine cleavage system protein H
gcvP	-0.2579	0.013	0.84 (90% CI:0.76 to 0.92)	tr|A0A0F6B1S5|A0A0F6B1S5_SALT1	STM14_1991	glycine dehydrogenase
glnB	0.5497	0.001	1.46 (90% CI:1.29 to 1.67)	tr|A0A0F6AYD3|A0A0F6AYD3_SALT1	STM14_0743	nitrogen regulatory protein P-II 1
glnH	0.6504	0.003	1.57 (90% CI:1.3 to 1.89)	tr|A0A0F6B156|A0A0F6B156_SALT1	STM14_1762	glutamine ABC transporter periplasmic protein
gloA	1.225	0.003	2.34 (90% CI:1.67 to 3.27)	tr|A0A0F6B1L0|A0A0F6B1L0_SALT1	STM14_1925	glyoxalase I
glpQ	1.1808	0.015	2.27 (90% CI:1.41 to 3.64)	tr|A0A0F6BBB0|A0A0F6BBB0_SALT1	STM14_5485	glycerophosphodiester phosphodiesterase
glpX	0.8262	0.041	1.77 (90% CI:1.15 to 2.73)	tr|A0A0F6B643|A0A0F6B643_SALT1	STM14_3578	fructose 1,6-bisphosphatase II
gltA	-1.0016	0.014	0.5 (90% CI:0.34 to 0.74)	tr|A0A0F6B4H6|A0A0F6B4H6_SALT1	STM14_2985	type II citrate synthase
glyA	0.2842	0.011	1.22 (90% CI:1.1 to 1.35)	tr|A0A0F6B1D5|A0A0F6B1D5_SALT1	STM14_1845	serine hydroxymethyltransferase
gpmA	0.579	0.0001	1.49 (90% CI:1.36 to 1.64)	tr|A0A0F6AZE7|A0A0F6AZE7_SALT1	STM14_1127	phosphoglyceromutase
groEL	-1.129	3e-07	0.46 (90% CI:0.43 to 0.49)	tr|A0A0F6B0P6|A0A0F6B0P6_SALT1	STM14_1594	chaperonin GroEL
groES	0.4911	0.005	1.41 (90% CI:1.21 to 1.64)	tr|A0A0F6BAN3|A0A0F6BAN3_SALT1	STM14_5250	co-chaperonin GroES
grxB	0.5307	0.002	1.44 (90% CI:1.27 to 1.65)	tr|A0A0F6AXN4|A0A0F6AXN4_SALT1	STM14_0486	glutaredoxin 2
guaB	-1.0461	0.017	0.48 (90% CI:0.31 to 0.75)	tr|A0A0F6AXC5|A0A0F6AXC5_SALT1	STM14_0375	inositol-5-monophosphate dehydrogenase
gyrA	1.1044	0.015	2.15 (90% CI:1.39 to 3.34)	tr|A0A0F6BAL4|A0A0F6BAL4_SALT1	STM14_5228	DNA gyrase subunit A
hemC	1.4907	0.006	2.81 (90% CI:1.72 to 4.58)	tr|A0A0F6B6T7|A0A0F6B6T7_SALT1	STM14_3831	porphobilinogen deaminase
hflK	1.0974	0.001	2.14 (90% CI:1.7 to 2.7)	tr|A0A0F6BAL0|A0A0F6BAL0_SALT1	STM14_5224	FtsH protease regulator HflK
hisJ	1.0743	0.024	2.11 (90% CI:1.3 to 3.41)	tr|A0A0F6B9J0|A0A0F6B9J0_SALT1	STM14_4835	histidine transport protein
hns	-0.7847	4e-05	0.58 (90% CI:0.53 to 0.64)	tr|A0A0F6B031|A0A0F6B031_SALT1	STM14_1368	global DNA-binding transcriptional dual regulator H-NS
hpaG	-1.8854	0.003	0.27 (90% CI:0.16 to 0.46)	tr|A0A0F6B7I9|A0A0F6B7I9_SALT1	STM14_4091	4-hydroxyphenylacetate catabolism
hpt	-1.7463	0.02	0.3 (90% CI:0.14 to 0.63)	tr|A0A0F6AXW9|A0A0F6AXW9_SALT1	STM14_0574	hypoxanthine-guanine phosphoribosyltransferase
hypB	0.4888	0.038	1.4 (90% CI:1.09 to 1.8)	tr|A0A0F6B6Q1|A0A0F6B6Q1_SALT1		hydrogenase nickel incorporation protein HypB
icdA	0.3515	0.003	1.28 (90% CI:1.16 to 1.4)	tr|A0A0F6B8J3|A0A0F6B8J3_SALT1	STM14_4457	isocitrate dehydrogenase
infC	0.5746	0.001	1.49 (90% CI:1.3 to 1.7)	tr|A0A0F6AZ42|A0A0F6AZ42_SALT1		translation initiation factor IF-3
ispG	0.4766	0.014	1.39 (90% CI:1.15 to 1.68)	tr|A0A0F6B860|A0A0F6B860_SALT1	STM14_4320	4-hydroxy-3-methylbut-2-en-1-yl diphosphate synthase
kgd	-0.7894	0.001	0.58 (90% CI:0.49 to 0.69)	tr|A0A0F6B4C5|A0A0F6B4C5_SALT1	STM14_2927	alpha-ketoglutarate decarboxylase
leuS	0.3038	0.015	1.23 (90% CI:1.09 to 1.39)	tr|A0A0F6B2G2|A0A0F6B2G2_SALT1	STM14_2238
lipA	1.5554	0.048	2.94 (90% CI:1.26 to 6.87)	tr|A0A0F6B720|A0A0F6B720_SALT1	STM14_3915	lipoyl synthase
lldD	-0.7594	0.011	0.59 (90% CI:0.45 to 0.78)	tr|A0A0F6B6G8|A0A0F6B6G8_SALT1	STM14_3708	L-lactate dehydrogenase
lpdA	-1.2331	1e-05	0.43 (90% CI:0.38 to 0.48)	tr|A0A0F6B0N5|A0A0F6B0N5_SALT1	STM14_1583	dihydrolipoamide dehydrogenase
lpp	1.02	0.023	2.03 (90% CI:1.29 to 3.2)	tr|A0A0F6B919|A0A0F6B919_SALT1	STM14_4645	murein lipoprotein
lrp	0.5159	0.02	1.43 (90% CI:1.15 to 1.78)	tr|A0A0F6AWC1|A0A0F6AWC1_SALT1	STM14_0005	leucine-responsive transcriptional regulator
manA	0.4448	0.002	1.36 (90% CI:1.21 to 1.53)	tr|A0A0F6B913|A0A0F6B913_SALT1	STM14_4638	mannose-6-phosphate isomerase
manX	-0.8417	0.026	0.56 (90% CI:0.38 to 0.82)	tr|A0A0F6AWC9|A0A0F6AWC9_SALT1	STM14_0013	mannose-specific enzyme IIAB
mdaA	1.0741	0.022	2.11 (90% CI:1.32 to 3.37)	tr|A0A0F6B9G7|A0A0F6B9G7_SALT1	STM14_4812	nitroreductase A
mdh	0.2287	0.0005	1.17 (90% CI:1.12 to 1.23)	tr|A0A0F6AZZ3|A0A0F6AZZ3_SALT1	STM14_1329	malate dehydrogenase
mdoD	0.7859	0.006	1.72 (90% CI:1.34 to 2.22)	tr|A0A0F6B596|A0A0F6B596_SALT1	STM14_3266	glucan biosynthesis protein D
mdoG	0.6104	0.018	1.53 (90% CI:1.18 to 1.97)	tr|A0A0F6B282|A0A0F6B282_SALT1	STM14_2157	glucan biosynthesis protein G
menC	0.4252	0.01	1.34 (90% CI:1.15 to 1.57)	tr|A0A0F6AXQ9|A0A0F6AXQ9_SALT1	STM14_0512	O-succinylbenzoate synthase
mglB	0.4487	0.013	1.36 (90% CI:1.15 to 1.62)	tr|A0A0F6B980|A0A0F6B980_SALT1	STM14_4713	galactose transport protein
minD	0.5716	0.007	1.49 (90% CI:1.23 to 1.8)	tr|A0A0F6AYT7|A0A0F6AYT7_SALT1	STM14_0912	cell division inhibitor MinD
murC	1.1945	0.021	2.29 (90% CI:1.36 to 3.85)	tr|A0A0F6AZ19|A0A0F6AZ19_SALT1	STM14_996	UDP-N-acetylmuramate--L-alanine ligase
nagZ	-1.0871	0.003	0.47 (90% CI:0.35 to 0.63)	tr|A0A0F6AXS6|A0A0F6AXS6_SALT1	STM14_0530	beta-hexosaminidase
ndk	0.3416	0.025	1.27 (90% CI:1.09 to 1.48)	tr|A0A0F6B6S3|A0A0F6B6S3_SALT1	STM14_3817	nucleoside diphosphate kinase
osmC	0.592	0.0002	1.51 (90% CI:1.37 to 1.66)	tr|A0A0F6B001|A0A0F6B001_SALT1	STM14_1337	putative envelope protein
osmE	-1.2117	0.001	0.43 (90% CI:0.33 to 0.56)	tr|A0A0F6B936|A0A0F6B936_SALT1	STM14_4662	DNA-binding transcriptional activator OsmE
osmY	0.6998	0.0005	1.62 (90% CI:1.41 to 1.86)	tr|A0A0F6B2N2|A0A0F6B2N2_SALT1	STM14_2314	periplasmic protein
oxyR	1.1428	0.038	2.21 (90% CI:1.23 to 3.95)	tr|A0A0F6BB13|A0A0F6BB13_SALT1	STM14_5383	DNA-binding transcriptional regulator OxyR
pdxH	1.7611	0.015	3.39 (90% CI:1.67 to 6.86)	tr|A0A0F6B797|A0A0F6B797_SALT1	STM14_3998	pyridoxamine 5'-phosphate oxidase
pepA	-0.9177	0.004	0.53 (90% CI:0.4 to 0.7)	tr|A0A0F6B3H2|A0A0F6B3H2_SALT1	STM14_2617	leucyl aminopeptidase
pfkB	0.5045	0.039	1.42 (90% CI:1.09 to 1.84)	tr|A0A0F6B985|A0A0F6B985_SALT1	STM14_4719	6-phosphofructokinase 2
pflB	-0.4062	0.001	0.75 (90% CI:0.69 to 0.82)	tr|A0A0F6BAM7|A0A0F6BAM7_SALT1	STM14_5244	pyruvate formate lyase I
pgk	0.2879	0.0003	1.22 (90% CI:1.16 to 1.28)	tr|A0A0F6B1H2|A0A0F6B1H2_SALT1	STM14_1883	phosphoglycerate kinase
pgm	0.3987	0.005	1.32 (90% CI:1.17 to 1.49)	tr|A0A0F6B0W7|A0A0F6B0W7_SALT1	STM14_1667	phosphoglucomutase
phoN	0.8832	0.012	1.84 (90% CI:1.32 to 2.57)	tr|A0A0F6B753|A0A0F6B753_SALT1	STM14_3951	non-specific acid phosphatase
phoP	0.3315	0.0002	1.26 (90% CI:1.19 to 1.33)	tr|A0A0F6B5I6|A0A0F6B5I6_SALT1	STM14_3361	DNA-binding transcriptional regulator PhoP
phsA	0.4642	0.0002	1.38 (90% CI:1.28 to 1.49)	tr|A0A0F6B409|A0A0F6B409_SALT1	STM14_2810	thiosulfate reductase precursor
plsB	-0.8336	0.03	0.56 (90% CI:0.38 to 0.83)	tr|A0A0F6B906|A0A0F6B906_SALT1	STM14_4631	glycerol-3-phosphate acyltransferase
pmbA	0.8357	0.009	1.78 (90% CI:1.32 to 2.41)	tr|A0A0F6B6K3|A0A0F6B6K3_SALT1	STM14_3744	peptidase PmbA
ppc	-1.7463	0.0005	0.3 (90% CI:0.21 to 0.42)	tr|A0A0F6B1I0|A0A0F6B1I0_SALT1	STM14_1891	phosphoenolpyruvate carboxylase
ppiA	1.3228	0.001	2.5 (90% CI:1.9 to 3.29)	tr|A0A0F6B0W9|A0A0F6B0W9_SALT1	STM14_1669	peptidyl-prolyl cis-trans isomerase A (rotamase A)
ppiB	0.6496	0.013	1.57 (90% CI:1.22 to 2.02)	tr|A0A0F6B160|A0A0F6B160_SALT1	STM14_1768	peptidyl-prolyl cis-trans isomerase B (rotamase B)
ppiC	1.0742	0.039	2.11 (90% CI:1.21 to 3.65)	tr|A0A0F6B9G3|A0A0F6B9G3_SALT1	STM14_4807	peptidyl-prolyl cis-trans isomerase C
prfC	-0.845	0.0003	0.56 (90% CI:0.48 to 0.65)	tr|A0A0F6AWD0|A0A0F6AWD0_SALT1	STM14_0014	peptide chain release factor 3
proS	-0.4003	0.03	0.76 (90% CI:0.63 to 0.92)	tr|A0A0F6B3C0|A0A0F6B3C0_SALT1	STM14_2565	prolyl-tRNA synthetase
prpC	1.2503	0.011	2.38 (90% CI:1.5 to 3.78)	tr|A0A0F6B1K9|A0A0F6B1K9_SALT1	STM14_1924	methylcitrate synthase
prpE	-1.2844	0.037	0.41 (90% CI:0.21 to 0.79)	tr|A0A0F6B7U1|A0A0F6B7U1_SALT1	STM14_4199	propionyl-CoA synthetase
prsA	-0.576	0.005	0.67 (90% CI:0.56 to 0.8)	tr|A0A0F6B9U4|A0A0F6B9U4_SALT1	STM14_4939	ribose-phosphate pyrophosphokinase
pspA	-0.6165	0.032	0.65 (90% CI:0.48 to 0.88)	tr|A0A0F6B5J3|A0A0F6B5J3_SALT1	STM14_3368	phage shock protein PspA
pta	-0.3897	0.004	0.76 (90% CI:0.68 to 0.86)	tr|A0A0F6AX29|A0A0F6AX29_SALT1	STM14_0267	phosphate acetyltransferase
pykF	-0.316	0.004	0.8 (90% CI:0.73 to 0.88)	tr|A0A0F6AXP8|A0A0F6AXP8_SALT1	STM14_0501	pyruvate kinase
pyrC	0.8452	0.009	1.8 (90% CI:1.33 to 2.43)	tr|A0A0F6B611|A0A0F6B611_SALT1	STM14_3545	dihydroorotase
recA	0.8386	0.0004	1.79 (90% CI:1.52 to 2.1)	tr|A0A0F6B6K6|A0A0F6B6K6_SALT1	STM14_3747	recombinase A
recF	-1.289	0.029	0.41 (90% CI:0.22 to 0.75)	tr|A0A0F6B5A1|A0A0F6B5A1_SALT1	STM14_3271	recombination protein F
repA2	-2.1497	0.002	0.23 (90% CI:0.13 to 0.39)	tr|A0A0F6AWU8|A0A0F6AWU8_SALT1	STM14_0183
rfbA	-1.3155	0.02	0.4 (90% CI:0.23 to 0.7)	tr|A0A0F6B7U0|A0A0F6B7U0_SALT1	STM14_4198	dTDP-glucose pyrophosphorylase
rfbD	1.1346	0.022	2.2 (90% CI:1.33 to 3.62)	tr|A0A0F6BAW0|A0A0F6BAW0_SALT1	STM14_5328	dTDP-4-dehydrorhamnose reductase
rho	-0.2142	0.033	0.86 (90% CI:0.78 to 0.96)	tr|A0A0F6BA72|A0A0F6BA72_SALT1	STM14_5085	transcription termination factor Rho
ribH	-1.1082	0.001	0.46 (90% CI:0.36 to 0.61)	tr|A0A0F6B2Q3|A0A0F6B2Q3_SALT1	STM14_2335	riboflavin synthase subunit beta
rnk	1.4143	0.02	2.67 (90% CI:1.46 to 4.88)	tr|A0A0F6B639|A0A0F6B639_SALT1	STM14_3573	nucleoside diphosphate kinase regulator
rof	1.3997	0.023	2.64 (90% CI:1.42 to 4.91)	tr|A0A0F6B3Z9|A0A0F6B3Z9_SALT1	STM14_2800	Rho-binding antiterminator
rpiA	0.8449	0.005	1.8 (90% CI:1.38 to 2.33)	tr|A0A0F6B6S9|A0A0F6B6S9_SALT1	STM14_3823	ribose-5-phosphate isomerase A
rplA	-1.5622	3e-05	0.34 (90% CI:0.28 to 0.41)	tr|A0A0F6B3H6|A0A0F6B3H6_SALT1	STM14_2621	50S ribosomal protein L1
rplB	-1.0782	9e-05	0.47 (90% CI:0.4 to 0.55)	tr|A0A0F6B9X4|A0A0F6B9X4_SALT1	STM14_4975	50S ribosomal protein L2
rplC	-1.2925	0.0004	0.41 (90% CI:0.32 to 0.52)	tr|A0A0F6B7J7|A0A0F6B7J7_SALT1	STM14_4104	50S ribosomal protein L3
rplD	-1.1669	7e-06	0.45 (90% CI:0.4 to 0.5)	tr|A0A0F6AXS3|A0A0F6AXS3_SALT1	STM14_0527	50S ribosomal protein L4
rplE	-1.3571	0.0002	0.39 (90% CI:0.31 to 0.49)	tr|A0A0F6B2P0|A0A0F6B2P0_SALT1	STM14_2322	50S ribosomal protein L5
rplI	-1.0553	2e-06	0.48 (90% CI:0.45 to 0.52)	tr|A0A0F6BBD3|A0A0F6BBD3_SALT1	STM14_5508	50S ribosomal protein L9
rplJ	-1.1467	5e-05	0.45 (90% CI:0.39 to 0.52)	tr|A0A0F6B373|A0A0F6B373_SALT1	STM14_2517	50S ribosomal protein L10
rplK	-0.9945	4e-05	0.5 (90% CI:0.44 to 0.57)	tr|A0A0F6B4J3|A0A0F6B4J3_SALT1	STM14_3002	50S ribosomal protein L11
rplL	-0.8634	0.018	0.55 (90% CI:0.38 to 0.79)	tr|A0A0F6AYX6|A0A0F6AYX6_SALT1	STM14_953	50S ribosomal protein L7/L12
rplM	-0.8028	0.001	0.57 (90% CI:0.49 to 0.67)	tr|A0A0F6B4S9|A0A0F6B4S9_SALT1	STM14_3089	50S ribosomal protein L13
rplN	-0.214	0.011	0.86 (90% CI:0.8 to 0.93)	tr|A0A0F6BA73|A0A0F6BA73_SALT1	STM14_5086	50S ribosomal protein L14
rplO	-1.2215	9e-07	0.43 (90% CI:0.4 to 0.46)	tr|A0A0F6B0N6|A0A0F6B0N6_SALT1	STM14_1584	50S ribosomal protein L15
rplP	-0.4019	0.032	0.76 (90% CI:0.62 to 0.92)	tr|A0A0F6B3C5|A0A0F6B3C5_SALT1	STM14_2570	50S ribosomal protein L16
rplQ	-1.287	1e-05	0.41 (90% CI:0.36 to 0.47)	tr|A0A0F6AYR0|A0A0F6AYR0_SALT1	STM14_0884	50S ribosomal protein L17
rplR	-0.4808	0.005	0.72 (90% CI:0.62 to 0.83)	tr|A0A0F6B8E3|A0A0F6B8E3_SALT1	STM14_4407	50S ribosomal protein L18
rplS	-0.9221	0.001	0.53 (90% CI:0.44 to 0.64)	tr|A0A0F6AX16|A0A0F6AX16_SALT1	STM14_0253	50S ribosomal protein L19
rplT	-1.0423	0.0004	0.49 (90% CI:0.4 to 0.59)	tr|A0A0F6B4I2|A0A0F6B4I2_SALT1	STM14_2991	50S ribosomal protein L20
rplU	-1.1338	0.002	0.46 (90% CI:0.34 to 0.61)	tr|A0A0F6B3P3|A0A0F6B3P3_SALT1	STM14_2690	50S ribosomal protein L21
rplV	-1.6027	1e-06	0.33 (90% CI:0.3 to 0.37)	tr|A0A0F6BAP2|A0A0F6BAP2_SALT1	STM14_5259	50S ribosomal protein L22
rplW	-1.6528	0.022	0.32 (90% CI:0.15 to 0.66)	tr|A0A0F6AZT8|A0A0F6AZT8_SALT1	STM14_1270	50S ribosomal protein L23
rplX	-0.5967	0.006	0.66 (90% CI:0.54 to 0.8)	tr|A0A0F6B0L7|A0A0F6B0L7_SALT1	STM14_1565	50S ribosomal protein L24
rpmA	-1.1524	0.002	0.45 (90% CI:0.33 to 0.61)	tr|A0A0F6AWK0|A0A0F6AWK0_SALT1	STM14_0084	50S ribosomal protein L27
rpmD	-0.323	0.002	0.8 (90% CI:0.74 to 0.87)	tr|A0A0F6B0S2|A0A0F6B0S2_SALT1	STM14_1620	50S ribosomal protein L30
rpmI	-0.908	0.005	0.53 (90% CI:0.4 to 0.71)	tr|A0A0F6AXJ6|A0A0F6AXJ6_SALT1	STM14_0448	50S ribosomal protein L35
rpoA	-1.0286	8e-05	0.49 (90% CI:0.42 to 0.57)	tr|A0A0F6AYC2|A0A0F6AYC2_SALT1	STM14_0732	DNA-directed RNA polymerase subunit alpha
rpoC	-0.7882	0.001	0.58 (90% CI:0.48 to 0.7)	tr|A0A0F6B033|A0A0F6B033_SALT1	STM14_1370	DNA-directed RNA polymerase subunit beta'
rpoS	1.9974	0.036	3.99 (90% CI:1.47 to 10.83)	tr|A0A0F6BAR9|A0A0F6BAR9_SALT1	STM14_5286	RNA polymerase sigma factor RpoS
rpsA	-1.263	0.001	0.42 (90% CI:0.32 to 0.54)	tr|A0A0F6BAI8|A0A0F6BAI8_SALT1	STM14_5202	30S ribosomal protein S1
rpsB	-0.6682	3e-05	0.63 (90% CI:0.58 to 0.68)	tr|A0A0F6B9R5|A0A0F6B9R5_SALT1	STM14_4910	30S ribosomal protein S2
rpsC	-0.7913	4e-05	0.58 (90% CI:0.52 to 0.64)	tr|A0A0F6AZN0|A0A0F6AZN0_SALT1	STM14_1211	30S ribosomal protein S3
rpsD	-1.1172	1e-05	0.46 (90% CI:0.41 to 0.52)	tr|A0A0F6B2Q4|A0A0F6B2Q4_SALT1	STM14_2336	30S ribosomal protein S4
rpsE	-0.6879	0.001	0.62 (90% CI:0.53 to 0.73)	tr|A0A0F6B2T6|A0A0F6B2T6_SALT1	STM14_2372	30S ribosomal protein S5
rpsG	-1.405	8e-07	0.38 (90% CI:0.34 to 0.41)	tr|A0A0F6B0N4|A0A0F6B0N4_SALT1	STM14_1582	30S ribosomal protein S7
rpsH	-0.8524	0.022	0.55 (90% CI:0.38 to 0.81)	tr|A0A0F6B3M5|A0A0F6B3M5_SALT1	STM14_2672	30S ribosomal protein S8
rpsI	-1.1621	1e-05	0.45 (90% CI:0.4 to 0.5)	tr|A0A0F6B0T0|A0A0F6B0T0_SALT1	STM14_1628	30S ribosomal protein S9
rpsJ	-1.0136	4e-05	0.5 (90% CI:0.44 to 0.56)	tr|A0A0F6B8J5|A0A0F6B8J5_SALT1	STM14_4459	30S ribosomal protein S10
rpsK	-0.7943	0.014	0.58 (90% CI:0.42 to 0.79)	tr|A0A0F6B7I5|A0A0F6B7I5_SALT1	STM14_4087	30S ribosomal protein S11
rpsL	-1.2337	0.002	0.43 (90% CI:0.31 to 0.58)	tr|A0A0F6B2N0|A0A0F6B2N0_SALT1	STM14_2312	30S ribosomal protein S12
rpsM	-1.0767	6e-05	0.47 (90% CI:0.41 to 0.55)	tr|A0A0F6BAS0|A0A0F6BAS0_SALT1	STM14_5287	30S ribosomal protein S13
rpsO	-0.857	0.002	0.55 (90% CI:0.44 to 0.69)	tr|A0A0F6B6T8|A0A0F6B6T8_SALT1	STM14_3832	30S ribosomal protein S15
rpsR	-0.9056	0.007	0.53 (90% CI:0.39 to 0.72)	tr|A0A0F6B764|A0A0F6B764_SALT1	STM14_3962	30S ribosomal protein S18
rpsS	-2.0113	0.005	0.25 (90% CI:0.13 to 0.46)	tr|A0A0F6B200|A0A0F6B200_SALT1	STM14_2070	30S ribosomal protein S19
rpsU	-1.3321	0.0003	0.4 (90% CI:0.31 to 0.51)	tr|A0A0F6AZC6|A0A0F6AZC6_SALT1	STM14_1106	30S ribosomal protein S21
rpsV	-1.264	0.01	0.42 (90% CI:0.26 to 0.66)	tr|A0A0F6AZF2|A0A0F6AZF2_SALT1	STM14_1132	30S ribosomal subunit S22
sicA	0.2012	0.04	1.15 (90% CI:1.04 to 1.27)	tr|A0A0F6B1H7|A0A0F6B1H7_SALT1	STM14_1888	secretion chaperone
slpA	1.5776	0.004	2.98 (90% CI:1.86 to 4.78)	tr|A0A0F6B747|A0A0F6B747_SALT1	STM14_3945	FKBP-type peptidyl-prolyl cis-trans isomerase
slyA	0.7047	0.025	1.63 (90% CI:1.19 to 2.24)	tr|A0A0F6B2T4|A0A0F6B2T4_SALT1	STM14_2370	transcriptional regulator SlyA
sodB	0.5425	0.0001	1.46 (90% CI:1.34 to 1.59)	tr|A0A0F6AXU5|A0A0F6AXU5_SALT1	STM14_0549	superoxide dismutase
sspA	0.521	0.011	1.43 (90% CI:1.18 to 1.74)	tr|A0A0F6AX09|A0A0F6AX09_SALT1	STM14_0245	stringent starvation protein A
STM14_1047	-1.0265	0.049	0.49 (90% CI:0.28 to 0.86)	tr|A0A0F6B5N2|A0A0F6B5N2_SALT1	STM14_3412	putative nucleoside-diphosphate-sugar epimerase
STM14_1173	1.8167	0.028	3.52 (90% CI:1.51 to 8.22)	tr|A0A0F6B7J8|A0A0F6B7J8_SALT1	STM14_4105	Clp protease-like protein
STM14_1484	-0.6733	0.027	0.63 (90% CI:0.46 to 0.86)	tr|A0A0F6AY27|A0A0F6AY27_SALT1	STM14_0632	conserved hypothetical protein
STM14_2011	-0.365	0.01	0.78 (90% CI:0.68 to 0.89)	tr|A0A0F6B9S5|A0A0F6B9S5_SALT1	STM14_4920	putative transcriptional regulator
STM14_2236	-0.7892	0.043	0.58 (90% CI:0.38 to 0.88)	tr|A0A0F6B030|A0A0F6B030_SALT1	STM14_1367	putative inner membrane protein
STM14_2238	-1.5036	0.017	0.35 (90% CI:0.19 to 0.65)	tr|A0A0F6AWM3|A0A0F6AWM3_SALT1	STM14_0107	hypothetical protein
STM14_2448	-0.7472	0.008	0.6 (90% CI:0.46 to 0.77)	tr|A0A0F6B3R0|A0A0F6B3R0_SALT1	STM14_2707	major capsid protein precursor
STM14_5394	-1.1415	0.002	0.45 (90% CI:0.34 to 0.61)	tr|A0A0F6B368|A0A0F6B368_SALT1	STM14_2512	putative cytoplasmic protein
STM14_5430	0.2641	0.004	1.2 (90% CI:1.11 to 1.3)	tr|A0A0F6AZ29|A0A0F6AZ29_SALT1	STM14_1007	putative NAD-dependent aldehyde dehydrogenase
stpA	-0.7354	0.021	0.6 (90% CI:0.44 to 0.83)	tr|A0A0F6B7I1|A0A0F6B7I1_SALT1	STM14_4083	DNA binding protein, nucleoid-associated
sucB	-1.2368	8e-05	0.42 (90% CI:0.36 to 0.51)	tr|A0A0F6AZE8|A0A0F6AZE8_SALT1	STM14_1128	dihydrolipoamide acetyltransferase
talB	0.1837	0.017	1.14 (90% CI:1.05 to 1.22)	tr|A0A0F6AX20|A0A0F6AX20_SALT1	STM14_0257	transaldolase B
thiG	-1.5697	0.041	0.34 (90% CI:0.15 to 0.76)	tr|A0A0F6B8H4|A0A0F6B8H4_SALT1	STM14_4438	thiazole synthase
topA	-1.3566	0.03	0.39 (90% CI:0.2 to 0.74)	tr|A0A0F6B499|A0A0F6B499_SALT1	STM14_2901	DNA topoisomerase I
tpx	0.4764	0.001	1.39 (90% CI:1.25 to 1.55)	tr|A0A0F6AXX7|A0A0F6AXX7_SALT1	STM14_0582	thiol peroxidase
traJ	1.8009	0.014	3.48 (90% CI:1.73 to 7.03)	tr|A0A0F6B7J5|A0A0F6B7J5_SALT1	STM14_4102
tsf	0.234	0.003	1.18 (90% CI:1.1 to 1.26)	tr|A0A0F6B8P3|A0A0F6B8P3_SALT1	STM14_4507	elongation factor Ts
tuf_2	0.3943	0.004	1.31 (90% CI:1.17 to 1.48)	tr|A0A0F6B5K2|A0A0F6B5K2_SALT1	STM14_3377	elongation factor Tu
ubiH	-1.0417	0.013	0.49 (90% CI:0.32 to 0.73)	tr|A0A0F6B5J0|A0A0F6B5J0_SALT1		2-octaprenyl-6-methoxyphenyl hydroxylase
ugpB	0.4793	2e-05	1.39 (90% CI:1.32 to 1.47)	tr|A0A0F6BA99|A0A0F6BA99_SALT1	STM14_5112	glycerol-3-phosphate transporter periplasmic binding protein
ulaD	1.4965	0.016	2.82 (90% CI:1.54 to 5.17)	tr|A0A0F6B716|A0A0F6B716_SALT1	STM14_3911	3-keto-L-gulonate-6-phosphate decarboxylase
upp	0.5113	0.002	1.43 (90% CI:1.25 to 1.63)	tr|A0A0F6B0N2|A0A0F6B0N2_SALT1	STM14_1580	uracil phosphoribosyltransferase
wcaC	1.409	0.033	2.66 (90% CI:1.34 to 5.28)	tr|A0A0F6B5N0|A0A0F6B5N0_SALT1	STM14_3405	glycosyl transferase
wecE	0.8	0.027	1.74 (90% CI:1.2 to 2.52)	tr|A0A0F6B5K8|A0A0F6B5K8_SALT1	STM14_3383	TDP-4-oxo-6-deoxy-D-glucose transaminase
wraB	0.4533	0.01	1.37 (90% CI:1.16 to 1.61)	tr|A0A0F6B9H7|A0A0F6B9H7_SALT1	STM14_4822	TrpR binding protein WrbA
yaeH	0.471	0.001	1.39 (90% CI:1.25 to 1.53)	tr|A0A0F6B823|A0A0F6B823_SALT1	STM14_4283	hypothetical protein
ybaK	0.7565	0.03	1.69 (90% CI:1.18 to 2.42)	tr|A0A0F6B494|A0A0F6B494_SALT1	STM14_2896	hypothetical protein
ybaY	-2.0783	0.028	0.24 (90% CI:0.09 to 0.62)	tr|A0A0F6AWU9|A0A0F6AWU9_SALT1	STM14_0184	hypothetical protein
ycdX	1.0171	0.018	2.02 (90% CI:1.32 to 3.09)	tr|A0A0F6B8Z9|A0A0F6B8Z9_SALT1	STM14_4624	putative hydrolase
yceB	-1.1183	0.024	0.46 (90% CI:0.28 to 0.76)	tr|A0A0F6B118|A0A0F6B118_SALT1	STM14_1724	hypothetical protein
ychF	0.5371	0.001	1.45 (90% CI:1.28 to 1.64)	tr|A0A0F6AXP6|A0A0F6AXP6_SALT1	STM14_0499	translation-associated GTPase
yciF	1.023	3e-05	2.03 (90% CI:1.8 to 2.3)	tr|A0A0F6B921|A0A0F6B921_SALT1	STM14_4647	putative cytoplasmic protein
ydaA	0.4516	0.019	1.37 (90% CI:1.13 to 1.65)	tr|A0A0F6AX21|A0A0F6AX21_SALT1	STM14_0258	universal stress protein UspE
ydbL	-1.5194	7e-06	0.35 (90% CI:0.3 to 0.4)	tr|A0A0F6BAM2|A0A0F6BAM2_SALT1	STM14_5239	putative periplasmic protein
ydcF	0.5563	0.034	1.47 (90% CI:1.12 to 1.93)	tr|A0A0F6AYJ5|A0A0F6AYJ5_SALT1	STM14_0813	putative inner membrane protein
ydfG	0.2124	0.021	1.16 (90% CI:1.06 to 1.27)	tr|A0A0F6B8G9|A0A0F6B8G9_SALT1	STM14_4433	3-hydroxy acid dehydrogenase
ydgA	-0.7409	0.0004	0.6 (90% CI:0.52 to 0.69)	tr|A0A0F6B041|A0A0F6B041_SALT1	STM14_1378	putative periplasmic protein
ydgH	0.3144	0.022	1.24 (90% CI:1.08 to 1.43)	tr|A0A0F6B337|A0A0F6B337_SALT1	STM14_2476	putative periplasmic protein
ydgJ	-0.5086	0.037	0.7 (90% CI:0.54 to 0.91)	tr|A0A0F6B7Y4|A0A0F6B7Y4_SALT1	STM14_4242	putative oxidoreductase
yeaD	0.2792	0.011	1.21 (90% CI:1.09 to 1.35)	tr|A0A0F6B0R0|A0A0F6B0R0_SALT1	STM14_1608	aldose 1-epimerase
yebU	-1.6269	0.0003	0.32 (90% CI:0.24 to 0.43)	tr|A0A0F6AY98|A0A0F6AY98_SALT1	STM14_0708	rRNA (cytosine-C(5)-)-methyltransferase RsmF
yeeO	0.7726	0.036	1.71 (90% CI:1.16 to 2.52)	tr|A0A0F6B4T2|A0A0F6B4T2_SALT1	STM14_3092	hypothetical protein
yfbG	-0.8561	0.014	0.55 (90% CI:0.39 to 0.77)	tr|A0A0F6AWY4|A0A0F6AWY4_SALT1	STM14_0220	bifunctional UDP-glucuronic acid decarboxylase/UDP-4-amino-4-deoxy-L-arabinose formyltransferase
yfbT	0.7855	0.021	1.72 (90% CI:1.23 to 2.42)	tr|A0A0F6B4W0|A0A0F6B4W0_SALT1	STM14_3120	putative phosphatase
yfgM	-1.8268	0.006	0.28 (90% CI:0.16 to 0.51)	tr|A0A0F6B157|A0A0F6B157_SALT1	STM14_1763	putative inner membrane protein
ygfZ	0.6417	0.033	1.56 (90% CI:1.14 to 2.14)	tr|A0A0F6B1J5|A0A0F6B1J5_SALT1	STM14_1909	putative global regulator
yhbH	0.3992	0.027	1.32 (90% CI:1.1 to 1.59)	tr|A0A0F6B4W4|A0A0F6B4W4_SALT1	STM14_3124	putative sigma(54) modulation protein
yhcM	1.2558	0.011	2.39 (90% CI:1.5 to 3.8)	tr|A0A0F6B9Q7|A0A0F6B9Q7_SALT1	STM14_4902	putative ATPase
yhgH	-1.5358	0.007	0.34 (90% CI:0.21 to 0.58)	tr|A0A0F6AY01|A0A0F6AY01_SALT1	STM14_0606	gluconate periplasmic binding protein
yhjG	-1.0431	0.03	0.49 (90% CI:0.3 to 0.8)	tr|A0A0F6B7R5|A0A0F6B7R5_SALT1	STM14_4173	putative inner membrane protein
yhjL	-1.4483	0.041	0.37 (90% CI:0.17 to 0.78)	tr|A0A0F6BBE4|A0A0F6BBE4_SALT1	STM14_5519	cellulose synthase subunit BcsC
yihG	-2.151	0.022	0.23 (90% CI:0.09 to 0.58)	tr|A0A0F6BA18|A0A0F6BA18_SALT1	STM14_5029	putative endonuclease
yiiU	-2.2118	3e-05	0.22 (90% CI:0.17 to 0.28)	tr|A0A0F6B7H5|A0A0F6B7H5_SALT1	STM14_4077	putative cytoplasmic protein
yjjI	-0.9941	0.031	0.5 (90% CI:0.31 to 0.81)	tr|A0A0F6BAS2|A0A0F6BAS2_SALT1	STM14_5289	hypothetical protein
yjjK	0.3392	0.012	1.27 (90% CI:1.11 to 1.44)	tr|A0A0F6B6I7|A0A0F6B6I7_SALT1	STM14_3727	putative ABC transporter ATP-binding protein
yqaB	0.9151	0.027	1.89 (90% CI:1.23 to 2.88)	tr|A0A0F6B7F7|A0A0F6B7F7_SALT1	STM14_4059	fructose-1-phosphatase
yqjD	-0.9674	0.009	0.51 (90% CI:0.36 to 0.72)	tr|A0A0F6AYD4|A0A0F6AYD4_SALT1	STM14_0744	putative inner membrane protein

## Sheet: Upregulated
DDA proteomics of Salmonella Typhimurium grown in presence of 2.5 & 3.5 mM H2O2 till mid-log phase, p value < 0.05
Gene	Log 2 Fold Change	P-Value	Fold Change Result	Protein	Locus tag	Description
acrF	0.7712	0.033	1.71 (90% CI:1.17 to 2.49)	tr|A0A0F6B4Q0|A0A0F6B4Q0_SALT1	STM14_3059	multidrug transport protein
acs	0.2321	0.032	1.17 (90% CI:1.05 to 1.31)	tr|A0A0F6B6I0|A0A0F6B6I0_SALT1	STM14_3720	acetyl-CoA synthetase
adhP	0.2034	0.003	1.15 (90% CI:1.09 to 1.22)	tr|A0A0F6AYN4|A0A0F6AYN4_SALT1	STM14_0853	alcohol dehydrogenase
adk	0.4365	0.021	1.35 (90% CI:1.12 to 1.63)	tr|A0A0F6B0M8|A0A0F6B0M8_SALT1	STM14_1576	adenylate kinase
ahpC	0.4576	0.003	1.37 (90% CI:1.21 to 1.56)	tr|A0A0F6B141|A0A0F6B141_SALT1	STM14_1747	alkyl hydroperoxide reductase subunit C
arcA	1.0476	0.001	2.07 (90% CI:1.63 to 2.62)	tr|A0A0F6B959|A0A0F6B959_SALT1	STM14_4685	two-component response regulator
artI	0.6163	0.007	1.53 (90% CI:1.25 to 1.88)	tr|A0A0F6B248|A0A0F6B248_SALT1	STM14_2120	arginine transport system
asd	0.3124	0.015	1.24 (90% CI:1.1 to 1.41)	tr|A0A0F6B314|A0A0F6B314_SALT1	STM14_2453	aspartate-semialdehyde dehydrogenase
cbpA	0.5739	0.003	1.49 (90% CI:1.27 to 1.75)	tr|A0A0F6AZ00|A0A0F6AZ00_SALT1	STM14_977	curved DNA-binding protein CbpA
cpxR	0.4382	0.004	1.35 (90% CI:1.19 to 1.55)	tr|A0A0F6AWB0|A0A0F6AWB0_SALT1		DNA-binding transcriptional regulator CpxR
crp	0.2001	0.043	1.15 (90% CI:1.03 to 1.28)	tr|A0A0F6B6Z2|A0A0F6B6Z2_SALT1	STM14_3886	cAMP-regulatory protein
crr	0.6511	0.0002	1.57 (90% CI:1.4 to 1.76)	tr|A0A0F6B125|A0A0F6B125_SALT1	STM14_1731	glucose-specific PTS system component
cspC	0.4481	0.033	1.36 (90% CI:1.1 to 1.7)	tr|A0A0F6B7T5|A0A0F6B7T5_SALT1	STM14_4193	cold shock-like protein CspC
cysK	0.3409	0.036	1.27 (90% CI:1.07 to 1.5)	tr|A0A0F6B6N8|A0A0F6B6N8_SALT1	STM14_3781	cysteine synthase A
dapD	0.3369	0.005	1.26 (90% CI:1.14 to 1.4)	tr|A0A0F6B5Y3|A0A0F6B5Y3_SALT1	STM14_3516	2,3,4,5-tetrahydropyridine-2-carboxylate N-succinyltransferase
ddl_2	0.566	0.023	1.48 (90% CI:1.15 to 1.9)	tr|A0A0F6AYL1|A0A0F6AYL1_SALT1	STM14_0830	D-alanine--D-alanine ligase
def	0.5407	0.02	1.45 (90% CI:1.15 to 1.84)	tr|A0A0F6AXX8|A0A0F6AXX8_SALT1	STM14_0583	peptide deformylase
deoB	0.4675	0.007	1.38 (90% CI:1.18 to 1.61)	tr|A0A0F6B9W4|A0A0F6B9W4_SALT1	STM14_4960	phosphopentomutase
dksA	0.752	0.037	1.68 (90% CI:1.15 to 2.46)	tr|A0A0F6B472|A0A0F6B472_SALT1	STM14_2874	DnaK transcriptional regulator DksA
dlhH	0.4541	0.021	1.37 (90% CI:1.13 to 1.67)	tr|A0A0F6B1W4|A0A0F6B1W4_SALT1	STM14_2033	putative dienelactone hydrolase
eda	1.148	0.022	2.22 (90% CI:1.34 to 3.67)	tr|A0A0F6BAY1|A0A0F6BAY1_SALT1	STM14_5351	keto-hydroxyglutarate-aldolase/keto-deoxy- phosphogluconate aldolase
eno	0.1455	0.022	1.11 (90% CI:1.04 to 1.18)	tr|A0A0F6B9Y0|A0A0F6B9Y0_SALT1	STM14_4986	phosphopyruvate hydratase
fabB	0.2184	0.021	1.16 (90% CI:1.06 to 1.28)	tr|A0A0F6B5S8|A0A0F6B5S8_SALT1	STM14_3458	3-oxoacyl-(acyl carrier protein) synthase I
fabF	0.4364	0.004	1.35 (90% CI:1.19 to 1.54)	tr|A0A0F6B205|A0A0F6B205_SALT1	STM14_2075	3-oxoacyl-(acyl carrier protein) synthase II
fabG	0.2357	0.011	1.18 (90% CI:1.08 to 1.29)	tr|A0A0F6B0P0|A0A0F6B0P0_SALT1	STM14_1588	3-ketoacyl-(acyl-carrier-protein) reductase
fabI	0.1394	0.038	1.1 (90% CI:1.03 to 1.18)	tr|A0A0F6B7M4|A0A0F6B7M4_SALT1	STM14_4131	enoyl-(acyl carrier protein) reductase
fdhE	0.7381	0.025	1.67 (90% CI:1.2 to 2.33)	tr|A0A0F6B426|A0A0F6B426_SALT1	STM14_2827	formate dehydrogenase accessory protein FdhE
fliC	0.4723	0.0003	1.39 (90% CI:1.27 to 1.51)	tr|A0A0F6BAQ1|A0A0F6BAQ1_SALT1	STM14_5268	flagellin
frr	0.472	3e-05	1.39 (90% CI:1.31 to 1.47)	tr|A0A0F6B819|A0A0F6B819_SALT1	STM14_4279	ribosome recycling factor
ftsY	0.7775	0.004	1.71 (90% CI:1.36 to 2.16)	tr|A0A0F6B4Y1|A0A0F6B4Y1_SALT1	STM14_3141	cell division protein FtsY
fusA	0.3143	3e-05	1.24 (90% CI:1.2 to 1.29)	tr|A0A0F6B336|A0A0F6B336_SALT1	STM14_2475	elongation factor G
galK	0.5802	0.05	1.5 (90% CI:1.09 to 2.06)	tr|A0A0F6AZN8|A0A0F6AZN8_SALT1	STM14_1219	galactokinase
galT	1.0914	0.05	2.13 (90% CI:1.17 to 3.88)	tr|A0A0F6B9R2|A0A0F6B9R2_SALT1	STM14_4907	galactose-1-phosphate uridylyltransferase
glnB	0.5497	0.001	1.46 (90% CI:1.29 to 1.67)	tr|A0A0F6AYD3|A0A0F6AYD3_SALT1	STM14_0743	nitrogen regulatory protein P-II 1
glnH	0.6504	0.003	1.57 (90% CI:1.3 to 1.89)	tr|A0A0F6B156|A0A0F6B156_SALT1	STM14_1762	glutamine ABC transporter periplasmic protein
gloA	1.225	0.003	2.34 (90% CI:1.67 to 3.27)	tr|A0A0F6B1L0|A0A0F6B1L0_SALT1	STM14_1925	glyoxalase I
glpQ	1.1808	0.015	2.27 (90% CI:1.41 to 3.64)	tr|A0A0F6BBB0|A0A0F6BBB0_SALT1	STM14_5485	glycerophosphodiester phosphodiesterase
glpX	0.8262	0.041	1.77 (90% CI:1.15 to 2.73)	tr|A0A0F6B643|A0A0F6B643_SALT1	STM14_3578	fructose 1,6-bisphosphatase II
glyA	0.2842	0.011	1.22 (90% CI:1.1 to 1.35)	tr|A0A0F6B1D5|A0A0F6B1D5_SALT1	STM14_1845	serine hydroxymethyltransferase
gpmA	0.579	0.0001	1.49 (90% CI:1.36 to 1.64)	tr|A0A0F6AZE7|A0A0F6AZE7_SALT1	STM14_1127	phosphoglyceromutase
groES	0.4911	0.005	1.41 (90% CI:1.21 to 1.64)	tr|A0A0F6BAN3|A0A0F6BAN3_SALT1	STM14_5250	co-chaperonin GroES
grxB	0.5307	0.002	1.44 (90% CI:1.27 to 1.65)	tr|A0A0F6AXN4|A0A0F6AXN4_SALT1	STM14_0486	glutaredoxin 2
gyrA	1.1044	0.015	2.15 (90% CI:1.39 to 3.34)	tr|A0A0F6BAL4|A0A0F6BAL4_SALT1	STM14_5228	DNA gyrase subunit A
hemC	1.4907	0.006	2.81 (90% CI:1.72 to 4.58)	tr|A0A0F6B6T7|A0A0F6B6T7_SALT1	STM14_3831	porphobilinogen deaminase
hflK	1.0974	0.001	2.14 (90% CI:1.7 to 2.7)	tr|A0A0F6BAL0|A0A0F6BAL0_SALT1	STM14_5224	FtsH protease regulator HflK
hisJ	1.0743	0.024	2.11 (90% CI:1.3 to 3.41)	tr|A0A0F6B9J0|A0A0F6B9J0_SALT1	STM14_4835	histidine transport protein
hypB	0.4888	0.038	1.4 (90% CI:1.09 to 1.8)	tr|A0A0F6B6Q1|A0A0F6B6Q1_SALT1		hydrogenase nickel incorporation protein HypB
icdA	0.3515	0.003	1.28 (90% CI:1.16 to 1.4)	tr|A0A0F6B8J3|A0A0F6B8J3_SALT1	STM14_4457	isocitrate dehydrogenase
infC	0.5746	0.001	1.49 (90% CI:1.3 to 1.7)	tr|A0A0F6AZ42|A0A0F6AZ42_SALT1		translation initiation factor IF-3
ispG	0.4766	0.014	1.39 (90% CI:1.15 to 1.68)	tr|A0A0F6B860|A0A0F6B860_SALT1	STM14_4320	4-hydroxy-3-methylbut-2-en-1-yl diphosphate synthase
leuS	0.3038	0.015	1.23 (90% CI:1.09 to 1.39)	tr|A0A0F6B2G2|A0A0F6B2G2_SALT1	STM14_2238
lipA	1.5554	0.048	2.94 (90% CI:1.26 to 6.87)	tr|A0A0F6B720|A0A0F6B720_SALT1	STM14_3915	lipoyl synthase
lpp	1.02	0.023	2.03 (90% CI:1.29 to 3.2)	tr|A0A0F6B919|A0A0F6B919_SALT1	STM14_4645	murein lipoprotein
lrp	0.5159	0.02	1.43 (90% CI:1.15 to 1.78)	tr|A0A0F6AWC1|A0A0F6AWC1_SALT1	STM14_0005	leucine-responsive transcriptional regulator
manA	0.4448	0.002	1.36 (90% CI:1.21 to 1.53)	tr|A0A0F6B913|A0A0F6B913_SALT1	STM14_4638	mannose-6-phosphate isomerase
mdaA	1.0741	0.022	2.11 (90% CI:1.32 to 3.37)	tr|A0A0F6B9G7|A0A0F6B9G7_SALT1	STM14_4812	nitroreductase A
mdh	0.2287	0.0005	1.17 (90% CI:1.12 to 1.23)	tr|A0A0F6AZZ3|A0A0F6AZZ3_SALT1	STM14_1329	malate dehydrogenase
mdoD	0.7859	0.006	1.72 (90% CI:1.34 to 2.22)	tr|A0A0F6B596|A0A0F6B596_SALT1	STM14_3266	glucan biosynthesis protein D
mdoG	0.6104	0.018	1.53 (90% CI:1.18 to 1.97)	tr|A0A0F6B282|A0A0F6B282_SALT1	STM14_2157	glucan biosynthesis protein G
menC	0.4252	0.01	1.34 (90% CI:1.15 to 1.57)	tr|A0A0F6AXQ9|A0A0F6AXQ9_SALT1	STM14_0512	O-succinylbenzoate synthase
mglB	0.4487	0.013	1.36 (90% CI:1.15 to 1.62)	tr|A0A0F6B980|A0A0F6B980_SALT1	STM14_4713	galactose transport protein
minD	0.5716	0.007	1.49 (90% CI:1.23 to 1.8)	tr|A0A0F6AYT7|A0A0F6AYT7_SALT1	STM14_0912	cell division inhibitor MinD
murC	1.1945	0.021	2.29 (90% CI:1.36 to 3.85)	tr|A0A0F6AZ19|A0A0F6AZ19_SALT1	STM14_996	UDP-N-acetylmuramate--L-alanine ligase
ndk	0.3416	0.025	1.27 (90% CI:1.09 to 1.48)	tr|A0A0F6B6S3|A0A0F6B6S3_SALT1	STM14_3817	nucleoside diphosphate kinase
osmC	0.592	0.0002	1.51 (90% CI:1.37 to 1.66)	tr|A0A0F6B001|A0A0F6B001_SALT1	STM14_1337	putative envelope protein
osmY	0.6998	0.0005	1.62 (90% CI:1.41 to 1.86)	tr|A0A0F6B2N2|A0A0F6B2N2_SALT1	STM14_2314	periplasmic protein
oxyR	1.1428	0.038	2.21 (90% CI:1.23 to 3.95)	tr|A0A0F6BB13|A0A0F6BB13_SALT1	STM14_5383	DNA-binding transcriptional regulator OxyR
pdxH	1.7611	0.015	3.39 (90% CI:1.67 to 6.86)	tr|A0A0F6B797|A0A0F6B797_SALT1	STM14_3998	pyridoxamine 5'-phosphate oxidase
pfkB	0.5045	0.039	1.42 (90% CI:1.09 to 1.84)	tr|A0A0F6B985|A0A0F6B985_SALT1	STM14_4719	6-phosphofructokinase 2
pgk	0.2879	0.0003	1.22 (90% CI:1.16 to 1.28)	tr|A0A0F6B1H2|A0A0F6B1H2_SALT1	STM14_1883	phosphoglycerate kinase
pgm	0.3987	0.005	1.32 (90% CI:1.17 to 1.49)	tr|A0A0F6B0W7|A0A0F6B0W7_SALT1	STM14_1667	phosphoglucomutase
phoN	0.8832	0.012	1.84 (90% CI:1.32 to 2.57)	tr|A0A0F6B753|A0A0F6B753_SALT1	STM14_3951	non-specific acid phosphatase
phoP	0.3315	0.0002	1.26 (90% CI:1.19 to 1.33)	tr|A0A0F6B5I6|A0A0F6B5I6_SALT1	STM14_3361	DNA-binding transcriptional regulator PhoP
phsA	0.4642	0.0002	1.38 (90% CI:1.28 to 1.49)	tr|A0A0F6B409|A0A0F6B409_SALT1	STM14_2810	thiosulfate reductase precursor
pmbA	0.8357	0.009	1.78 (90% CI:1.32 to 2.41)	tr|A0A0F6B6K3|A0A0F6B6K3_SALT1	STM14_3744	peptidase PmbA
ppiA	1.3228	0.001	2.5 (90% CI:1.9 to 3.29)	tr|A0A0F6B0W9|A0A0F6B0W9_SALT1	STM14_1669	peptidyl-prolyl cis-trans isomerase A (rotamase A)
ppiB	0.6496	0.013	1.57 (90% CI:1.22 to 2.02)	tr|A0A0F6B160|A0A0F6B160_SALT1	STM14_1768	peptidyl-prolyl cis-trans isomerase B (rotamase B)
ppiC	1.0742	0.039	2.11 (90% CI:1.21 to 3.65)	tr|A0A0F6B9G3|A0A0F6B9G3_SALT1	STM14_4807	peptidyl-prolyl cis-trans isomerase C
prpC	1.2503	0.011	2.38 (90% CI:1.5 to 3.78)	tr|A0A0F6B1K9|A0A0F6B1K9_SALT1	STM14_1924	methylcitrate synthase
pyrC	0.8452	0.009	1.8 (90% CI:1.33 to 2.43)	tr|A0A0F6B611|A0A0F6B611_SALT1	STM14_3545	dihydroorotase
recA	0.8386	0.0004	1.79 (90% CI:1.52 to 2.1)	tr|A0A0F6B6K6|A0A0F6B6K6_SALT1	STM14_3747	recombinase A
rfbD	1.1346	0.022	2.2 (90% CI:1.33 to 3.62)	tr|A0A0F6BAW0|A0A0F6BAW0_SALT1	STM14_5328	dTDP-4-dehydrorhamnose reductase
rnk	1.4143	0.02	2.67 (90% CI:1.46 to 4.88)	tr|A0A0F6B639|A0A0F6B639_SALT1	STM14_3573	nucleoside diphosphate kinase regulator
rof	1.3997	0.023	2.64 (90% CI:1.42 to 4.91)	tr|A0A0F6B3Z9|A0A0F6B3Z9_SALT1	STM14_2800	Rho-binding antiterminator
rpiA	0.8449	0.005	1.8 (90% CI:1.38 to 2.33)	tr|A0A0F6B6S9|A0A0F6B6S9_SALT1	STM14_3823	ribose-5-phosphate isomerase A
rpoS	1.9974	0.036	3.99 (90% CI:1.47 to 10.83)	tr|A0A0F6BAR9|A0A0F6BAR9_SALT1	STM14_5286	RNA polymerase sigma factor RpoS
sicA	0.2012	0.04	1.15 (90% CI:1.04 to 1.27)	tr|A0A0F6B1H7|A0A0F6B1H7_SALT1	STM14_1888	secretion chaperone
slpA	1.5776	0.004	2.98 (90% CI:1.86 to 4.78)	tr|A0A0F6B747|A0A0F6B747_SALT1	STM14_3945	FKBP-type peptidyl-prolyl cis-trans isomerase
slyA	0.7047	0.025	1.63 (90% CI:1.19 to 2.24)	tr|A0A0F6B2T4|A0A0F6B2T4_SALT1	STM14_2370	transcriptional regulator SlyA
sodB	0.5425	0.0001	1.46 (90% CI:1.34 to 1.59)	tr|A0A0F6AXU5|A0A0F6AXU5_SALT1	STM14_0549	superoxide dismutase
sspA	0.521	0.011	1.43 (90% CI:1.18 to 1.74)	tr|A0A0F6AX09|A0A0F6AX09_SALT1	STM14_0245	stringent starvation protein A
STM14_1173	1.8167	0.028	3.52 (90% CI:1.51 to 8.22)	tr|A0A0F6B7J8|A0A0F6B7J8_SALT1	STM14_4105	Clp protease-like protein
STM14_5430	0.2641	0.004	1.2 (90% CI:1.11 to 1.3)	tr|A0A0F6AZ29|A0A0F6AZ29_SALT1	STM14_1007	putative NAD-dependent aldehyde dehydrogenase
talB	0.1837	0.017	1.14 (90% CI:1.05 to 1.22)	tr|A0A0F6AX20|A0A0F6AX20_SALT1	STM14_0257	transaldolase B
tpx	0.4764	0.001	1.39 (90% CI:1.25 to 1.55)	tr|A0A0F6AXX7|A0A0F6AXX7_SALT1	STM14_0582	thiol peroxidase
traJ	1.8009	0.014	3.48 (90% CI:1.73 to 7.03)	tr|A0A0F6B7J5|A0A0F6B7J5_SALT1	STM14_4102
tsf	0.234	0.003	1.18 (90% CI:1.1 to 1.26)	tr|A0A0F6B8P3|A0A0F6B8P3_SALT1	STM14_4507	elongation factor Ts
tuf_2	0.3943	0.004	1.31 (90% CI:1.17 to 1.48)	tr|A0A0F6B5K2|A0A0F6B5K2_SALT1	STM14_3377	elongation factor Tu
ugpB	0.4793	2e-05	1.39 (90% CI:1.32 to 1.47)	tr|A0A0F6BA99|A0A0F6BA99_SALT1	STM14_5112	glycerol-3-phosphate transporter periplasmic binding protein
ulaD	1.4965	0.016	2.82 (90% CI:1.54 to 5.17)	tr|A0A0F6B716|A0A0F6B716_SALT1	STM14_3911	3-keto-L-gulonate-6-phosphate decarboxylase
upp	0.5113	0.002	1.43 (90% CI:1.25 to 1.63)	tr|A0A0F6B0N2|A0A0F6B0N2_SALT1	STM14_1580	uracil phosphoribosyltransferase
wcaC	1.409	0.033	2.66 (90% CI:1.34 to 5.28)	tr|A0A0F6B5N0|A0A0F6B5N0_SALT1	STM14_3405	glycosyl transferase
wecE	0.8	0.027	1.74 (90% CI:1.2 to 2.52)	tr|A0A0F6B5K8|A0A0F6B5K8_SALT1	STM14_3383	TDP-4-oxo-6-deoxy-D-glucose transaminase
wraB	0.4533	0.01	1.37 (90% CI:1.16 to 1.61)	tr|A0A0F6B9H7|A0A0F6B9H7_SALT1	STM14_4822	TrpR binding protein WrbA
yaeH	0.471	0.001	1.39 (90% CI:1.25 to 1.53)	tr|A0A0F6B823|A0A0F6B823_SALT1	STM14_4283	hypothetical protein
ybaK	0.7565	0.03	1.69 (90% CI:1.18 to 2.42)	tr|A0A0F6B494|A0A0F6B494_SALT1	STM14_2896	hypothetical protein
ycdX	1.0171	0.018	2.02 (90% CI:1.32 to 3.09)	tr|A0A0F6B8Z9|A0A0F6B8Z9_SALT1	STM14_4624	putative hydrolase
ychF	0.5371	0.001	1.45 (90% CI:1.28 to 1.64)	tr|A0A0F6AXP6|A0A0F6AXP6_SALT1	STM14_0499	translation-associated GTPase
yciF	1.023	3e-05	2.03 (90% CI:1.8 to 2.3)	tr|A0A0F6B921|A0A0F6B921_SALT1	STM14_4647	putative cytoplasmic protein
ydaA	0.4516	0.019	1.37 (90% CI:1.13 to 1.65)	tr|A0A0F6AX21|A0A0F6AX21_SALT1	STM14_0258	universal stress protein UspE
ydcF	0.5563	0.034	1.47 (90% CI:1.12 to 1.93)	tr|A0A0F6AYJ5|A0A0F6AYJ5_SALT1	STM14_0813	putative inner membrane protein
ydfG	0.2124	0.021	1.16 (90% CI:1.06 to 1.27)	tr|A0A0F6B8G9|A0A0F6B8G9_SALT1	STM14_4433	3-hydroxy acid dehydrogenase
ydgH	0.3144	0.022	1.24 (90% CI:1.08 to 1.43)	tr|A0A0F6B337|A0A0F6B337_SALT1	STM14_2476	putative periplasmic protein
yeaD	0.2792	0.011	1.21 (90% CI:1.09 to 1.35)	tr|A0A0F6B0R0|A0A0F6B0R0_SALT1	STM14_1608	aldose 1-epimerase
yeeO	0.7726	0.036	1.71 (90% CI:1.16 to 2.52)	tr|A0A0F6B4T2|A0A0F6B4T2_SALT1	STM14_3092	hypothetical protein
yfbT	0.7855	0.021	1.72 (90% CI:1.23 to 2.42)	tr|A0A0F6B4W0|A0A0F6B4W0_SALT1	STM14_3120	putative phosphatase
ygfZ	0.6417	0.033	1.56 (90% CI:1.14 to 2.14)	tr|A0A0F6B1J5|A0A0F6B1J5_SALT1	STM14_1909	putative global regulator
yhbH	0.3992	0.027	1.32 (90% CI:1.1 to 1.59)	tr|A0A0F6B4W4|A0A0F6B4W4_SALT1	STM14_3124	putative sigma(54) modulation protein
yhcM	1.2558	0.011	2.39 (90% CI:1.5 to 3.8)	tr|A0A0F6B9Q7|A0A0F6B9Q7_SALT1	STM14_4902	putative ATPase
yjjK	0.3392	0.012	1.27 (90% CI:1.11 to 1.44)	tr|A0A0F6B6I7|A0A0F6B6I7_SALT1	STM14_3727	putative ABC transporter ATP-binding protein
yqaB	0.9151	0.027	1.89 (90% CI:1.23 to 2.88)	tr|A0A0F6B7F7|A0A0F6B7F7_SALT1	STM14_4059	fructose-1-phosphatase

## Sheet: Downregulated
DDA proteomics of Salmonella Typhimurium grown in presence of 2.5 & 3.5 mM H2O2 till mid-log phase, p value < 0.05
Gene	Log 2 Fold Change	P-Value	Fold Change Result	Protein	Locus tag	Description
accB	-0.8491	0.033	0.56 (90% CI:0.37 to 0.84)	tr|A0A0F6BA91|A0A0F6BA91_SALT1	STM14_5104	acetyl-CoA carboxylase biotin carboxyl carrier protein subunit
aceE	-0.8993	3e-05	0.54 (90% CI:0.48 to 0.6)	tr|A0A0F6B7K2|A0A0F6B7K2_SALT1	STM14_4109	pyruvate dehydrogenase subunit E1
aceF	-0.9615	0.0001	0.51 (90% CI:0.44 to 0.6)	tr|A0A0F6B2A4|A0A0F6B2A4_SALT1	STM14_2179	dihydrolipoamide acetyltransferase
acnB	-0.229	0.011	0.85 (90% CI:0.78 to 0.93)	tr|A0A0F6B0X1|A0A0F6B0X1_SALT1	STM14_1671	bifunctional aconitate hydratase 2/2-methylisocitrate dehydratase
aegA	-0.8865	0.001	0.54 (90% CI:0.44 to 0.66)	tr|A0A0F6BBB4|A0A0F6BBB4_SALT1	STM14_5489	putative oxidoreductase Fe-S binding subunit
ansB	-0.2184	0.004	0.86 (90% CI:0.81 to 0.92)	tr|A0A0F6B6D2|A0A0F6B6D2_SALT1	STM14_3672	L-asparaginase II
arcB	-1.0375	0.0001	0.49 (90% CI:0.42 to 0.57)	tr|A0A0F6B2E5|A0A0F6B2E5_SALT1	STM14_2220	aerobic respiration control sensor protein ArcB
argD_1	-0.5093	0.03	0.7 (90% CI:0.55 to 0.89)	tr|A0A0F6B416|A0A0F6B416_SALT1	STM14_2817	bifunctional succinylornithine transaminase/acetylornithine transaminase
argR	-0.3128	0.04	0.81 (90% CI:0.68 to 0.95)	tr|A0A0F6B791|A0A0F6B791_SALT1	STM14_3992	arginine repressor
aspA	-0.432	0.0003	0.74 (90% CI:0.69 to 0.8)	tr|A0A0F6B634|A0A0F6B634_SALT1	STM14_3568	aspartate ammonia-lyase
aspS	-0.2645	0.029	0.83 (90% CI:0.74 to 0.94)	tr|A0A0F6AWM5|A0A0F6AWM5_SALT1	STM14_0109	aspartyl-tRNA synthetase
bfr	-0.6058	0.003	0.66 (90% CI:0.55 to 0.78)	tr|A0A0F6AYS5|A0A0F6AYS5_SALT1	STM14_0900	bacterioferritin, iron storage and detoxification protein
cobT	-0.76	0.03	0.59 (90% CI:0.41 to 0.85)	tr|A0A0F6B2A7|A0A0F6B2A7_SALT1	STM14_2182	nicotinate-nucleotide--dimethylbenzimidazole phosphoribosyltransferase
cysJ	-1.9294	0.022	0.26 (90% CI:0.11 to 0.61)	tr|A0A0F6AXV5|A0A0F6AXV5_SALT1	STM14_0560	sulfite reductase subunit alpha
dacA	-0.9066	0.036	0.53 (90% CI:0.34 to 0.84)	tr|A0A0F6AWS2|A0A0F6AWS2_SALT1	STM14_0156	D-alanyl-D-alanine carboxypeptidase fraction A
dcm	-2.6198	0.001	0.16 (90% CI:0.09 to 0.28)	tr|A0A0F6B7H4|A0A0F6B7H4_SALT1	STM14_4076	DNA cytosine methylase
degQ	-0.5718	0.029	0.67 (90% CI:0.51 to 0.88)	tr|A0A0F6B7Z9|A0A0F6B7Z9_SALT1	STM14_4258	serine endoprotease
dfp	-1.0851	0.007	0.47 (90% CI:0.33 to 0.68)	tr|A0A0F6AZC9|A0A0F6AZC9_SALT1	STM14_1109	bifunctional phosphopantothenoylcysteine decarboxylase/phosphopantothenate synthase
dppF	-1.1725	0.034	0.44 (90% CI:0.25 to 0.79)	tr|A0A0F6B3M3|A0A0F6B3M3_SALT1	STM14_2670	dipeptide transporter ATP-binding subunit
dps	-0.6316	0.001	0.65 (90% CI:0.55 to 0.75)	tr|A0A0F6B162|A0A0F6B162_SALT1	STM14_1770	DNA starvation/stationary phase protection protein Dps
fadA	-0.8099	0.012	0.57 (90% CI:0.42 to 0.77)	tr|A0A0F6B8M9|A0A0F6B8M9_SALT1	STM14_4493	3-ketoacyl-CoA thiolase
fbaB	-0.5401	0.002	0.69 (90% CI:0.6 to 0.79)	tr|A0A0F6B931|A0A0F6B931_SALT1	STM14_4657	fructose-bisphosphate aldolase
fhuE	-1.7121	0.026	0.31 (90% CI:0.14 to 0.67)	tr|A0A0F6B4N2|A0A0F6B4N2_SALT1	STM14_3041	ferric-rhodotorulic acid outer membrane transporter
ftn	-0.6891	0.001	0.62 (90% CI:0.52 to 0.73)	tr|A0A0F6B2V7|A0A0F6B2V7_SALT1	STM14_2393	ferritin
galE	-0.8493	0.009	0.56 (90% CI:0.41 to 0.75)	tr|A0A0F6B9D4|A0A0F6B9D4_SALT1	STM14_4773	UDP-galactose-4-epimerase
gcvH	-0.4586	0.035	0.73 (90% CI:0.58 to 0.91)	tr|A0A0F6B5B6|A0A0F6B5B6_SALT1	STM14_3286	glycine cleavage system protein H
gcvP	-0.2579	0.013	0.84 (90% CI:0.76 to 0.92)	tr|A0A0F6B1S5|A0A0F6B1S5_SALT1	STM14_1991	glycine dehydrogenase
gltA	-1.0016	0.014	0.5 (90% CI:0.34 to 0.74)	tr|A0A0F6B4H6|A0A0F6B4H6_SALT1	STM14_2985	type II citrate synthase
groEL	-1.129	3e-07	0.46 (90% CI:0.43 to 0.49)	tr|A0A0F6B0P6|A0A0F6B0P6_SALT1	STM14_1594	chaperonin GroEL
guaB	-1.0461	0.017	0.48 (90% CI:0.31 to 0.75)	tr|A0A0F6AXC5|A0A0F6AXC5_SALT1	STM14_0375	inositol-5-monophosphate dehydrogenase
hns	-0.7847	4e-05	0.58 (90% CI:0.53 to 0.64)	tr|A0A0F6B031|A0A0F6B031_SALT1	STM14_1368	global DNA-binding transcriptional dual regulator H-NS
hpaG	-1.8854	0.003	0.27 (90% CI:0.16 to 0.46)	tr|A0A0F6B7I9|A0A0F6B7I9_SALT1	STM14_4091	4-hydroxyphenylacetate catabolism
hpt	-1.7463	0.02	0.3 (90% CI:0.14 to 0.63)	tr|A0A0F6AXW9|A0A0F6AXW9_SALT1	STM14_0574	hypoxanthine-guanine phosphoribosyltransferase
kgd	-0.7894	0.001	0.58 (90% CI:0.49 to 0.69)	tr|A0A0F6B4C5|A0A0F6B4C5_SALT1	STM14_2927	alpha-ketoglutarate decarboxylase
lldD	-0.7594	0.011	0.59 (90% CI:0.45 to 0.78)	tr|A0A0F6B6G8|A0A0F6B6G8_SALT1	STM14_3708	L-lactate dehydrogenase
lpdA	-1.2331	1e-05	0.43 (90% CI:0.38 to 0.48)	tr|A0A0F6B0N5|A0A0F6B0N5_SALT1	STM14_1583	dihydrolipoamide dehydrogenase
manX	-0.8417	0.026	0.56 (90% CI:0.38 to 0.82)	tr|A0A0F6AWC9|A0A0F6AWC9_SALT1	STM14_0013	mannose-specific enzyme IIAB
nagZ	-1.0871	0.003	0.47 (90% CI:0.35 to 0.63)	tr|A0A0F6AXS6|A0A0F6AXS6_SALT1	STM14_0530	beta-hexosaminidase
osmE	-1.2117	0.001	0.43 (90% CI:0.33 to 0.56)	tr|A0A0F6B936|A0A0F6B936_SALT1	STM14_4662	DNA-binding transcriptional activator OsmE
pepA	-0.9177	0.004	0.53 (90% CI:0.4 to 0.7)	tr|A0A0F6B3H2|A0A0F6B3H2_SALT1	STM14_2617	leucyl aminopeptidase
pflB	-0.4062	0.001	0.75 (90% CI:0.69 to 0.82)	tr|A0A0F6BAM7|A0A0F6BAM7_SALT1	STM14_5244	pyruvate formate lyase I
plsB	-0.8336	0.03	0.56 (90% CI:0.38 to 0.83)	tr|A0A0F6B906|A0A0F6B906_SALT1	STM14_4631	glycerol-3-phosphate acyltransferase
ppc	-1.7463	0.0005	0.3 (90% CI:0.21 to 0.42)	tr|A0A0F6B1I0|A0A0F6B1I0_SALT1	STM14_1891	phosphoenolpyruvate carboxylase
prfC	-0.845	0.0003	0.56 (90% CI:0.48 to 0.65)	tr|A0A0F6AWD0|A0A0F6AWD0_SALT1	STM14_0014	peptide chain release factor 3
proS	-0.4003	0.03	0.76 (90% CI:0.63 to 0.92)	tr|A0A0F6B3C0|A0A0F6B3C0_SALT1	STM14_2565	prolyl-tRNA synthetase
prpE	-1.2844	0.037	0.41 (90% CI:0.21 to 0.79)	tr|A0A0F6B7U1|A0A0F6B7U1_SALT1	STM14_4199	propionyl-CoA synthetase
prsA	-0.576	0.005	0.67 (90% CI:0.56 to 0.8)	tr|A0A0F6B9U4|A0A0F6B9U4_SALT1	STM14_4939	ribose-phosphate pyrophosphokinase
pspA	-0.6165	0.032	0.65 (90% CI:0.48 to 0.88)	tr|A0A0F6B5J3|A0A0F6B5J3_SALT1	STM14_3368	phage shock protein PspA
pta	-0.3897	0.004	0.76 (90% CI:0.68 to 0.86)	tr|A0A0F6AX29|A0A0F6AX29_SALT1	STM14_0267	phosphate acetyltransferase
pykF	-0.316	0.004	0.8 (90% CI:0.73 to 0.88)	tr|A0A0F6AXP8|A0A0F6AXP8_SALT1	STM14_0501	pyruvate kinase
recF	-1.289	0.029	0.41 (90% CI:0.22 to 0.75)	tr|A0A0F6B5A1|A0A0F6B5A1_SALT1	STM14_3271	recombination protein F
repA2	-2.1497	0.002	0.23 (90% CI:0.13 to 0.39)	tr|A0A0F6AWU8|A0A0F6AWU8_SALT1	STM14_0183
rfbA	-1.3155	0.02	0.4 (90% CI:0.23 to 0.7)	tr|A0A0F6B7U0|A0A0F6B7U0_SALT1	STM14_4198	dTDP-glucose pyrophosphorylase
rho	-0.2142	0.033	0.86 (90% CI:0.78 to 0.96)	tr|A0A0F6BA72|A0A0F6BA72_SALT1	STM14_5085	transcription termination factor Rho
ribH	-1.1082	0.001	0.46 (90% CI:0.36 to 0.61)	tr|A0A0F6B2Q3|A0A0F6B2Q3_SALT1	STM14_2335	riboflavin synthase subunit beta
rplA	-1.5622	3e-05	0.34 (90% CI:0.28 to 0.41)	tr|A0A0F6B3H6|A0A0F6B3H6_SALT1	STM14_2621	50S ribosomal protein L1
rplB	-1.0782	9e-05	0.47 (90% CI:0.4 to 0.55)	tr|A0A0F6B9X4|A0A0F6B9X4_SALT1	STM14_4975	50S ribosomal protein L2
rplC	-1.2925	0.0004	0.41 (90% CI:0.32 to 0.52)	tr|A0A0F6B7J7|A0A0F6B7J7_SALT1	STM14_4104	50S ribosomal protein L3
rplD	-1.1669	7e-06	0.45 (90% CI:0.4 to 0.5)	tr|A0A0F6AXS3|A0A0F6AXS3_SALT1	STM14_0527	50S ribosomal protein L4
rplE	-1.3571	0.0002	0.39 (90% CI:0.31 to 0.49)	tr|A0A0F6B2P0|A0A0F6B2P0_SALT1	STM14_2322	50S ribosomal protein L5
rplI	-1.0553	2e-06	0.48 (90% CI:0.45 to 0.52)	tr|A0A0F6BBD3|A0A0F6BBD3_SALT1	STM14_5508	50S ribosomal protein L9
rplJ	-1.1467	5e-05	0.45 (90% CI:0.39 to 0.52)	tr|A0A0F6B373|A0A0F6B373_SALT1	STM14_2517	50S ribosomal protein L10
rplK	-0.9945	4e-05	0.5 (90% CI:0.44 to 0.57)	tr|A0A0F6B4J3|A0A0F6B4J3_SALT1	STM14_3002	50S ribosomal protein L11
rplL	-0.8634	0.018	0.55 (90% CI:0.38 to 0.79)	tr|A0A0F6AYX6|A0A0F6AYX6_SALT1	STM14_953	50S ribosomal protein L7/L12
rplM	-0.8028	0.001	0.57 (90% CI:0.49 to 0.67)	tr|A0A0F6B4S9|A0A0F6B4S9_SALT1	STM14_3089	50S ribosomal protein L13
rplN	-0.214	0.011	0.86 (90% CI:0.8 to 0.93)	tr|A0A0F6BA73|A0A0F6BA73_SALT1	STM14_5086	50S ribosomal protein L14
rplO	-1.2215	9e-07	0.43 (90% CI:0.4 to 0.46)	tr|A0A0F6B0N6|A0A0F6B0N6_SALT1	STM14_1584	50S ribosomal protein L15
rplP	-0.4019	0.032	0.76 (90% CI:0.62 to 0.92)	tr|A0A0F6B3C5|A0A0F6B3C5_SALT1	STM14_2570	50S ribosomal protein L16
rplQ	-1.287	1e-05	0.41 (90% CI:0.36 to 0.47)	tr|A0A0F6AYR0|A0A0F6AYR0_SALT1	STM14_0884	50S ribosomal protein L17
rplR	-0.4808	0.005	0.72 (90% CI:0.62 to 0.83)	tr|A0A0F6B8E3|A0A0F6B8E3_SALT1	STM14_4407	50S ribosomal protein L18
rplS	-0.9221	0.001	0.53 (90% CI:0.44 to 0.64)	tr|A0A0F6AX16|A0A0F6AX16_SALT1	STM14_0253	50S ribosomal protein L19
rplT	-1.0423	0.0004	0.49 (90% CI:0.4 to 0.59)	tr|A0A0F6B4I2|A0A0F6B4I2_SALT1	STM14_2991	50S ribosomal protein L20
rplU	-1.1338	0.002	0.46 (90% CI:0.34 to 0.61)	tr|A0A0F6B3P3|A0A0F6B3P3_SALT1	STM14_2690	50S ribosomal protein L21
rplV	-1.6027	1e-06	0.33 (90% CI:0.3 to 0.37)	tr|A0A0F6BAP2|A0A0F6BAP2_SALT1	STM14_5259	50S ribosomal protein L22
rplW	-1.6528	0.022	0.32 (90% CI:0.15 to 0.66)	tr|A0A0F6AZT8|A0A0F6AZT8_SALT1	STM14_1270	50S ribosomal protein L23
rplX	-0.5967	0.006	0.66 (90% CI:0.54 to 0.8)	tr|A0A0F6B0L7|A0A0F6B0L7_SALT1	STM14_1565	50S ribosomal protein L24
rpmA	-1.1524	0.002	0.45 (90% CI:0.33 to 0.61)	tr|A0A0F6AWK0|A0A0F6AWK0_SALT1	STM14_0084	50S ribosomal protein L27
rpmD	-0.323	0.002	0.8 (90% CI:0.74 to 0.87)	tr|A0A0F6B0S2|A0A0F6B0S2_SALT1	STM14_1620	50S ribosomal protein L30
rpmI	-0.908	0.005	0.53 (90% CI:0.4 to 0.71)	tr|A0A0F6AXJ6|A0A0F6AXJ6_SALT1	STM14_0448	50S ribosomal protein L35
rpoA	-1.0286	8e-05	0.49 (90% CI:0.42 to 0.57)	tr|A0A0F6AYC2|A0A0F6AYC2_SALT1	STM14_0732	DNA-directed RNA polymerase subunit alpha
rpoC	-0.7882	0.001	0.58 (90% CI:0.48 to 0.7)	tr|A0A0F6B033|A0A0F6B033_SALT1	STM14_1370	DNA-directed RNA polymerase subunit beta'
rpsA	-1.263	0.001	0.42 (90% CI:0.32 to 0.54)	tr|A0A0F6BAI8|A0A0F6BAI8_SALT1	STM14_5202	30S ribosomal protein S1
rpsB	-0.6682	3e-05	0.63 (90% CI:0.58 to 0.68)	tr|A0A0F6B9R5|A0A0F6B9R5_SALT1	STM14_4910	30S ribosomal protein S2
rpsC	-0.7913	4e-05	0.58 (90% CI:0.52 to 0.64)	tr|A0A0F6AZN0|A0A0F6AZN0_SALT1	STM14_1211	30S ribosomal protein S3
rpsD	-1.1172	1e-05	0.46 (90% CI:0.41 to 0.52)	tr|A0A0F6B2Q4|A0A0F6B2Q4_SALT1	STM14_2336	30S ribosomal protein S4
rpsE	-0.6879	0.001	0.62 (90% CI:0.53 to 0.73)	tr|A0A0F6B2T6|A0A0F6B2T6_SALT1	STM14_2372	30S ribosomal protein S5
rpsG	-1.405	8e-07	0.38 (90% CI:0.34 to 0.41)	tr|A0A0F6B0N4|A0A0F6B0N4_SALT1	STM14_1582	30S ribosomal protein S7
rpsH	-0.8524	0.022	0.55 (90% CI:0.38 to 0.81)	tr|A0A0F6B3M5|A0A0F6B3M5_SALT1	STM14_2672	30S ribosomal protein S8
rpsI	-1.1621	1e-05	0.45 (90% CI:0.4 to 0.5)	tr|A0A0F6B0T0|A0A0F6B0T0_SALT1	STM14_1628	30S ribosomal protein S9
rpsJ	-1.0136	4e-05	0.5 (90% CI:0.44 to 0.56)	tr|A0A0F6B8J5|A0A0F6B8J5_SALT1	STM14_4459	30S ribosomal protein S10
rpsK	-0.7943	0.014	0.58 (90% CI:0.42 to 0.79)	tr|A0A0F6B7I5|A0A0F6B7I5_SALT1	STM14_4087	30S ribosomal protein S11
rpsL	-1.2337	0.002	0.43 (90% CI:0.31 to 0.58)	tr|A0A0F6B2N0|A0A0F6B2N0_SALT1	STM14_2312	30S ribosomal protein S12
rpsM	-1.0767	6e-05	0.47 (90% CI:0.41 to 0.55)	tr|A0A0F6BAS0|A0A0F6BAS0_SALT1	STM14_5287	30S ribosomal protein S13
rpsO	-0.857	0.002	0.55 (90% CI:0.44 to 0.69)	tr|A0A0F6B6T8|A0A0F6B6T8_SALT1	STM14_3832	30S ribosomal protein S15
rpsR	-0.9056	0.007	0.53 (90% CI:0.39 to 0.72)	tr|A0A0F6B764|A0A0F6B764_SALT1	STM14_3962	30S ribosomal protein S18
rpsS	-2.0113	0.005	0.25 (90% CI:0.13 to 0.46)	tr|A0A0F6B200|A0A0F6B200_SALT1	STM14_2070	30S ribosomal protein S19
rpsU	-1.3321	0.0003	0.4 (90% CI:0.31 to 0.51)	tr|A0A0F6AZC6|A0A0F6AZC6_SALT1	STM14_1106	30S ribosomal protein S21
rpsV	-1.264	0.01	0.42 (90% CI:0.26 to 0.66)	tr|A0A0F6AZF2|A0A0F6AZF2_SALT1	STM14_1132	30S ribosomal subunit S22
STM14_1047	-1.0265	0.049	0.49 (90% CI:0.28 to 0.86)	tr|A0A0F6B5N2|A0A0F6B5N2_SALT1	STM14_3412	putative nucleoside-diphosphate-sugar epimerase
STM14_1484	-0.6733	0.027	0.63 (90% CI:0.46 to 0.86)	tr|A0A0F6AY27|A0A0F6AY27_SALT1	STM14_0632	conserved hypothetical protein
STM14_2011	-0.365	0.01	0.78 (90% CI:0.68 to 0.89)	tr|A0A0F6B9S5|A0A0F6B9S5_SALT1	STM14_4920	putative transcriptional regulator
STM14_2236	-0.7892	0.043	0.58 (90% CI:0.38 to 0.88)	tr|A0A0F6B030|A0A0F6B030_SALT1	STM14_1367	putative inner membrane protein
STM14_2238	-1.5036	0.017	0.35 (90% CI:0.19 to 0.65)	tr|A0A0F6AWM3|A0A0F6AWM3_SALT1	STM14_0107	hypothetical protein
STM14_2448	-0.7472	0.008	0.6 (90% CI:0.46 to 0.77)	tr|A0A0F6B3R0|A0A0F6B3R0_SALT1	STM14_2707	major capsid protein precursor
STM14_5394	-1.1415	0.002	0.45 (90% CI:0.34 to 0.61)	tr|A0A0F6B368|A0A0F6B368_SALT1	STM14_2512	putative cytoplasmic protein
stpA	-0.7354	0.021	0.6 (90% CI:0.44 to 0.83)	tr|A0A0F6B7I1|A0A0F6B7I1_SALT1	STM14_4083	DNA binding protein, nucleoid-associated
sucB	-1.2368	8e-05	0.42 (90% CI:0.36 to 0.51)	tr|A0A0F6AZE8|A0A0F6AZE8_SALT1	STM14_1128	dihydrolipoamide acetyltransferase
thiG	-1.5697	0.041	0.34 (90% CI:0.15 to 0.76)	tr|A0A0F6B8H4|A0A0F6B8H4_SALT1	STM14_4438	thiazole synthase
topA	-1.3566	0.03	0.39 (90% CI:0.2 to 0.74)	tr|A0A0F6B499|A0A0F6B499_SALT1	STM14_2901	DNA topoisomerase I
ubiH	-1.0417	0.013	0.49 (90% CI:0.32 to 0.73)	tr|A0A0F6B5J0|A0A0F6B5J0_SALT1		2-octaprenyl-6-methoxyphenyl hydroxylase
ybaY	-2.0783	0.028	0.24 (90% CI:0.09 to 0.62)	tr|A0A0F6AWU9|A0A0F6AWU9_SALT1	STM14_0184	hypothetical protein
yceB	-1.1183	0.024	0.46 (90% CI:0.28 to 0.76)	tr|A0A0F6B118|A0A0F6B118_SALT1	STM14_1724	hypothetical protein
ydbL	-1.5194	7e-06	0.35 (90% CI:0.3 to 0.4)	tr|A0A0F6BAM2|A0A0F6BAM2_SALT1	STM14_5239	putative periplasmic protein
ydgA	-0.7409	0.0004	0.6 (90% CI:0.52 to 0.69)	tr|A0A0F6B041|A0A0F6B041_SALT1	STM14_1378	putative periplasmic protein
ydgJ	-0.5086	0.037	0.7 (90% CI:0.54 to 0.91)	tr|A0A0F6B7Y4|A0A0F6B7Y4_SALT1	STM14_4242	putative oxidoreductase
yebU	-1.6269	0.0003	0.32 (90% CI:0.24 to 0.43)	tr|A0A0F6AY98|A0A0F6AY98_SALT1	STM14_0708	rRNA (cytosine-C(5)-)-methyltransferase RsmF
yfbG	-0.8561	0.014	0.55 (90% CI:0.39 to 0.77)	tr|A0A0F6AWY4|A0A0F6AWY4_SALT1	STM14_0220	bifunctional UDP-glucuronic acid decarboxylase/UDP-4-amino-4-deoxy-L-arabinose formyltransferase
yfgM	-1.8268	0.006	0.28 (90% CI:0.16 to 0.51)	tr|A0A0F6B157|A0A0F6B157_SALT1	STM14_1763	putative inner membrane protein
yhgH	-1.5358	0.007	0.34 (90% CI:0.21 to 0.58)	tr|A0A0F6AY01|A0A0F6AY01_SALT1	STM14_0606	gluconate periplasmic binding protein
yhjG	-1.0431	0.03	0.49 (90% CI:0.3 to 0.8)	tr|A0A0F6B7R5|A0A0F6B7R5_SALT1	STM14_4173	putative inner membrane protein
yhjL	-1.4483	0.041	0.37 (90% CI:0.17 to 0.78)	tr|A0A0F6BBE4|A0A0F6BBE4_SALT1	STM14_5519	cellulose synthase subunit BcsC
yihG	-2.151	0.022	0.23 (90% CI:0.09 to 0.58)	tr|A0A0F6BA18|A0A0F6BA18_SALT1	STM14_5029	putative endonuclease
yiiU	-2.2118	3e-05	0.22 (90% CI:0.17 to 0.28)	tr|A0A0F6B7H5|A0A0F6B7H5_SALT1	STM14_4077	putative cytoplasmic protein
yjjI	-0.9941	0.031	0.5 (90% CI:0.31 to 0.81)	tr|A0A0F6BAS2|A0A0F6BAS2_SALT1	STM14_5289	hypothetical protein
yqjD	-0.9674	0.009	0.51 (90% CI:0.36 to 0.72)	tr|A0A0F6AYD4|A0A0F6AYD4_SALT1	STM14_0744	putative inner membrane protein

## Sheet: Essential proteins
DDA proteomics of Salmonella Typhimurium grown in presence of 2.5 & 3.5 mM H2O2 till mid-log phase
Gene	Log 2 Fold Change	P-Value	Fold Change Result	Protein	Locus Tag	Description
accB	-0.8491	0.033	0.56 (90% CI:0.37 to 0.84)	tr|A0A0F6B7H4|A0A0F6B7H4_SALT1	STM14_4076	acetyl-CoA carboxylase biotin carboxyl carrier protein subunit
aceF	-0.9615	0.0001	0.51 (90% CI:0.44 to 0.6)	tr|A0A0F6AWU9|A0A0F6AWU9_SALT1	STM14_0184	dihydrolipoamide acetyltransferase
adk	0.4365	0.021	1.35 (90% CI:1.12 to 1.63)	tr|A0A0F6AXW9|A0A0F6AXW9_SALT1	STM14_0574	adenylate kinase
asd	0.3124	0.015	1.24 (90% CI:1.1 to 1.41)	tr|A0A0F6B801|A0A0F6B801_SALT1	STM14_4260	aspartate-semialdehyde dehydrogenase
aspS	-0.2645	0.029	0.83 (90% CI:0.74 to 0.94)	tr|A0A0F6B2N0|A0A0F6B2N0_SALT1	STM14_2312	aspartyl-tRNA synthetase
dapD	0.3369	0.005	1.26 (90% CI:1.14 to 1.4)	tr|A0A0F6AX16|A0A0F6AX16_SALT1	STM14_0253	2,3,4,5-tetrahydropyridine-2-carboxylate N-succinyltransferase
ddl_2	0.566	0.023	1.48 (90% CI:1.15 to 1.9)	tr|A0A0F6AWS2|A0A0F6AWS2_SALT1	STM14_0156	D-alanine--D-alanine ligase
def	0.5407	0.02	1.45 (90% CI:1.15 to 1.84)	tr|A0A0F6B7K2|A0A0F6B7K2_SALT1	STM14_4109	peptide deformylase
dfp	-1.0851	0.007	0.47 (90% CI:0.33 to 0.68)	tr|A0A0F6B8M8|A0A0F6B8M8_SALT1	STM14_4492	bifunctional phosphopantothenoylcysteine decarboxylase/phosphopantothenate synthase
eno	0.1455	0.022	1.11 (90% CI:1.04 to 1.18)	tr|A0A0F6B623|A0A0F6B623_SALT1	STM14_3557	phosphopyruvate hydratase
fabB	0.2184	0.021	1.16 (90% CI:1.06 to 1.28)	tr|A0A0F6B4C5|A0A0F6B4C5_SALT1	STM14_2927	3-oxoacyl-(acyl carrier protein) synthase I
fabG	0.2357	0.011	1.18 (90% CI:1.08 to 1.29)	tr|A0A0F6B031|A0A0F6B031_SALT1	STM14_1368	3-ketoacyl-(acyl-carrier-protein) reductase
fabI	0.1394	0.038	1.1 (90% CI:1.03 to 1.18)	tr|A0A0F6B1Y3|A0A0F6B1Y3_SALT1	STM14_2053	enoyl-(acyl carrier protein) reductase
fdhE	0.7381	0.025	1.67 (90% CI:1.2 to 2.33)	tr|A0A0F6B9K4|A0A0F6B9K4_SALT1	STM14_4849	formate dehydrogenase accessory protein FdhE
frr	0.472	3e-05	1.39 (90% CI:1.31 to 1.47)	tr|A0A0F6AX23|A0A0F6AX23_SALT1	STM14_0260	ribosome recycling factor
ftsY	0.7775	0.004	1.71 (90% CI:1.36 to 2.16)	tr|A0A0F6B839|A0A0F6B839_SALT1	STM14_4299	cell division protein FtsY
fusA	0.3143	3e-05	1.24 (90% CI:1.2 to 1.29)	tr|A0A0F6B7P3|A0A0F6B7P3_SALT1	STM14_4150	elongation factor G
gpmA	0.579	0.0001	1.49 (90% CI:1.36 to 1.64)	tr|A0A0F6AYS1|A0A0F6AYS1_SALT1	STM14_0896	phosphoglyceromutase
groES	0.4911	0.005	1.41 (90% CI:1.21 to 1.64)	tr|A0A0F6BAJ2|A0A0F6BAJ2_SALT1	STM14_5206	co-chaperonin GroES
gyrA	1.1044	0.015	2.15 (90% CI:1.39 to 3.34)	tr|A0A0F6B403|A0A0F6B403_SALT1	STM14_2804	DNA gyrase subunit A
hns	-0.7847	4e-05	0.58 (90% CI:0.53 to 0.64)	sp|A0A0F6B244|HNS_SALT1	STM14_2116	global DNA-binding transcriptional dual regulator H-NS
infC	0.5746	0.001	1.49 (90% CI:1.3 to 1.7)	tr|A0A0F6B0S2|A0A0F6B0S2_SALT1	STM14_1620	translation initiation factor IF-3
lipA	1.5554	0.048	2.94 (90% CI:1.26 to 6.87)	tr|A0A0F6AYC7|A0A0F6AYC7_SALT1	STM14_0737	lipoyl synthase
lpdA	-1.2331	1e-05	0.43 (90% CI:0.38 to 0.48)	tr|A0A0F6AWV0|A0A0F6AWV0_SALT1	STM14_0185	dihydrolipoamide dehydrogenase
lpp	1.02	0.023	2.03 (90% CI:1.29 to 3.2)	tr|A0A0F6B0X1|A0A0F6B0X1_SALT1	STM14_1671	murein lipoprotein
murC	1.1945	0.021	2.29 (90% CI:1.36 to 3.85)	tr|A0A0F6AWS1|A0A0F6AWS1_SALT1	STM14_0155	UDP-N-acetylmuramate--L-alanine ligase
pgk	0.2879	0.0003	1.22 (90% CI:1.16 to 1.28)	tr|A0A0F6B6G9|A0A0F6B6G9_SALT1	STM14_3709	phosphoglycerate kinase
plsB	-0.8336	0.03	0.56 (90% CI:0.38 to 0.83)	tr|A0A0F6BA79|A0A0F6BA79_SALT1	STM14_5092	glycerol-3-phosphate acyltransferase
proS	-0.4003	0.03	0.76 (90% CI:0.63 to 0.92)	tr|A0A0F6AX45|A0A0F6AX45_SALT1	STM14_0284	prolyl-tRNA synthetase
prsA	-0.576	0.005	0.67 (90% CI:0.56 to 0.8)	tr|A0A0F6B278|A0A0F6B278_SALT1	STM14_2153	ribose-phosphate pyrophosphokinase
rho	-0.2142	0.033	0.86 (90% CI:0.78 to 0.96)	tr|A0A0F6B981|A0A0F6B981_SALT1	STM14_4715	transcription termination factor Rho
ribH	-1.1082	0.001	0.46 (90% CI:0.36 to 0.61)	tr|A0A0F6AXP1|A0A0F6AXP1_SALT1	STM14_0494	riboflavin synthase subunit beta
rof	1.3997	0.023	2.64 (90% CI:1.42 to 4.91)	tr|A0A0F6AX41|A0A0F6AX41_SALT1	STM14_0279	Rho-binding antiterminator
rplB	-1.0782	9e-05	0.47 (90% CI:0.4 to 0.55)	tr|A0A0F6B7N3|A0A0F6B7N3_SALT1	STM14_4140	50S ribosomal protein L2
rplC	-1.2925	0.0004	0.41 (90% CI:0.32 to 0.52)	tr|A0A0F6B7N6|A0A0F6B7N6_SALT1	STM14_4143	50S ribosomal protein L3
rplD	-1.1669	7e-06	0.45 (90% CI:0.4 to 0.5)	tr|A0A0F6B7N5|A0A0F6B7N5_SALT1	STM14_4142	50S ribosomal protein L4
rplE	-1.3571	0.0002	0.39 (90% CI:0.31 to 0.49)	tr|A0A0F6B7M4|A0A0F6B7M4_SALT1	STM14_4131	50S ribosomal protein L5
rplI	-1.0553	2e-06	0.48 (90% CI:0.45 to 0.52)	tr|A0A0F6BAR1|A0A0F6BAR1_SALT1	STM14_5278	50S ribosomal protein L9
rplJ	-1.1467	5e-05	0.45 (90% CI:0.39 to 0.52)	tr|A0A0F6B9Y2|A0A0F6B9Y2_SALT1	STM14_4988	50S ribosomal protein L10
rplK	-0.9945	4e-05	0.5 (90% CI:0.44 to 0.57)	tr|A0A0F6B9Y0|A0A0F6B9Y0_SALT1	STM14_4986	50S ribosomal protein L11
rplL	-0.8634	0.018	0.55 (90% CI:0.38 to 0.79)	tr|A0A0F6B9Y3|A0A0F6B9Y3_SALT1	STM14_4989	50S ribosomal protein L7/L12
rplM	-0.8028	0.001	0.57 (90% CI:0.49 to 0.67)	tr|A0A0F6B7D6|A0A0F6B7D6_SALT1	STM14_4037	50S ribosomal protein L13
rplN	-0.214	0.011	0.86 (90% CI:0.8 to 0.93)	tr|A0A0F6B7M6|A0A0F6B7M6_SALT1	STM14_4133	50S ribosomal protein L14
rplO	-1.2215	9e-07	0.43 (90% CI:0.4 to 0.46)	tr|A0A0F6B7L7|A0A0F6B7L7_SALT1	STM14_4124	50S ribosomal protein L15
rplP	-0.4019	0.032	0.76 (90% CI:0.62 to 0.92)	tr|A0A0F6B7M9|A0A0F6B7M9_SALT1	STM14_4136	50S ribosomal protein L16
rplQ	-1.287	1e-05	0.41 (90% CI:0.36 to 0.47)	tr|A0A0F6B7L0|A0A0F6B7L0_SALT1	STM14_4117	50S ribosomal protein L17
rplR	-0.4808	0.005	0.72 (90% CI:0.62 to 0.83)	tr|A0A0F6B7M0|A0A0F6B7M0_SALT1	STM14_4127	50S ribosomal protein L18
rplT	-1.0423	0.0004	0.49 (90% CI:0.4 to 0.59)	tr|A0A0F6B0S4|A0A0F6B0S4_SALT1	STM14_1622	50S ribosomal protein L20
rplU	-1.1338	0.002	0.46 (90% CI:0.34 to 0.61)	tr|A0A0F6B790|A0A0F6B790_SALT1	STM14_3991	50S ribosomal protein L21
rplV	-1.6027	1e-06	0.33 (90% CI:0.3 to 0.37)	tr|A0A0F6B7N1|A0A0F6B7N1_SALT1	STM14_4138	50S ribosomal protein L22
rplW	-1.6528	0.022	0.32 (90% CI:0.15 to 0.66)	tr|A0A0F6B7N4|A0A0F6B7N4_SALT1	STM14_4141	50S ribosomal protein L23
rplX	-0.5967	0.006	0.66 (90% CI:0.54 to 0.8)	tr|A0A0F6B7M5|A0A0F6B7M5_SALT1	STM14_4132	50S ribosomal protein L24
rpmA	-1.1524	0.002	0.45 (90% CI:0.33 to 0.61)	tr|A0A0F6B789|A0A0F6B789_SALT1	STM14_3990	50S ribosomal protein L27
rpmD	-0.323	0.002	0.8 (90% CI:0.74 to 0.87)	tr|A0A0F6B7L8|A0A0F6B7L8_SALT1	STM14_4125	50S ribosomal protein L30
rpmI	-0.908	0.005	0.53 (90% CI:0.4 to 0.71)	tr|A0A0F6B0S3|A0A0F6B0S3_SALT1	STM14_1621	50S ribosomal protein L35
rpoA	-1.0286	8e-05	0.49 (90% CI:0.42 to 0.57)	tr|A0A0F6B7L1|A0A0F6B7L1_SALT1	STM14_4118	DNA-directed RNA polymerase subunit alpha
rpoC	-0.7882	0.001	0.58 (90% CI:0.48 to 0.7)	tr|A0A0F6B9Y5|A0A0F6B9Y5_SALT1	STM14_4991	DNA-directed RNA polymerase subunit beta'
rpsA	-1.263	0.001	0.42 (90% CI:0.32 to 0.54)	tr|A0A0F6AZD0|A0A0F6AZD0_SALT1	STM14_1110	30S ribosomal protein S1
rpsB	-0.6682	3e-05	0.63 (90% CI:0.58 to 0.68)	tr|A0A0F6AX20|A0A0F6AX20_SALT1	STM14_0257	30S ribosomal protein S2
rpsC	-0.7913	4e-05	0.58 (90% CI:0.52 to 0.64)	tr|A0A0F6B7N0|A0A0F6B7N0_SALT1	STM14_4137	30S ribosomal protein S3
rpsD	-1.1172	1e-05	0.46 (90% CI:0.41 to 0.52)	tr|A0A0F6B7L2|A0A0F6B7L2_SALT1	STM14_4119	30S ribosomal protein S4
rpsE	-0.6879	0.001	0.62 (90% CI:0.53 to 0.73)	tr|A0A0F6B7L9|A0A0F6B7L9_SALT1	STM14_4126	30S ribosomal protein S5
rpsG	-1.405	8e-07	0.38 (90% CI:0.34 to 0.41)	tr|A0A0F6B7P4|A0A0F6B7P4_SALT1	STM14_4151	30S ribosomal protein S7
rpsH	-0.8524	0.022	0.55 (90% CI:0.38 to 0.81)	tr|A0A0F6B7M2|A0A0F6B7M2_SALT1	STM14_4129	30S ribosomal protein S8
rpsI	-1.1621	1e-05	0.45 (90% CI:0.4 to 0.5)	tr|A0A0F6B7D5|A0A0F6B7D5_SALT1	STM14_4036	30S ribosomal protein S9
rpsJ	-1.0136	4e-05	0.5 (90% CI:0.44 to 0.56)	tr|A0A0F6B7N7|A0A0F6B7N7_SALT1	STM14_4144	30S ribosomal protein S10
rpsK	-0.7943	0.014	0.58 (90% CI:0.42 to 0.79)	tr|A0A0F6B7L3|A0A0F6B7L3_SALT1	STM14_4120	30S ribosomal protein S11
rpsL	-1.2337	0.002	0.43 (90% CI:0.31 to 0.58)	tr|A0A0F6B7P5|A0A0F6B7P5_SALT1	STM14_4152	30S ribosomal protein S12
rpsM	-1.0767	6e-05	0.47 (90% CI:0.41 to 0.55)	tr|A0A0F6B7L4|A0A0F6B7L4_SALT1	STM14_4121	30S ribosomal protein S13
rpsO	-0.857	0.002	0.55 (90% CI:0.44 to 0.69)	tr|A0A0F6B768|A0A0F6B768_SALT1	STM14_3966	30S ribosomal protein S15
rpsS	-2.0113	0.005	0.25 (90% CI:0.13 to 0.46)	tr|A0A0F6B7N2|A0A0F6B7N2_SALT1	STM14_4139	30S ribosomal protein S19
rpsU	-1.3321	0.0003	0.4 (90% CI:0.31 to 0.51)	tr|A0A0F6B6Z2|A0A0F6B6Z2_SALT1	STM14_3886	30S ribosomal protein S21
STM14_2238	-1.5036	0.017	0.35 (90% CI:0.19 to 0.65)	tr|A0A0F6B2G2|A0A0F6B2G2_SALT1	STM14_2238	hypothetical protein
topA	-1.3566	0.03	0.39 (90% CI:0.2 to 0.74)	tr|A0A0F6B205|A0A0F6B205_SALT1	STM14_2075	DNA topoisomerase I
tsf	0.234	0.003	1.18 (90% CI:1.1 to 1.26)	tr|A0A0F6AX21|A0A0F6AX21_SALT1	STM14_0258	elongation factor Ts
ubiH	-1.0417	0.013	0.49 (90% CI:0.32 to 0.73)	tr|A0A0F6B6F4|A0A0F6B6F4_SALT1	STM14_3694	2-octaprenyl-6-methoxyphenyl hydroxylase
upp	0.5113	0.002	1.43 (90% CI:1.25 to 1.63)	tr|A0A0F6B4Q3|A0A0F6B4Q3_SALT1	STM14_3062	uracil phosphoribosyltransferase
ygfZ	0.6417	0.033	1.56 (90% CI:1.14 to 2.14)	tr|A0A0F6B6E1|A0A0F6B6E1_SALT1	STM14_3681	putative global regulator

## Sheet: Non Essential proteins
DDA proteomics of Salmonella Typhimurium grown in presence of 2.5 & 3.5 mM H2O2 till mid-log phase
Gene	Log 2 Fold Change	P-Value	Fold Change Result	Protein	Locus Tag	Description
aceE	-0.8993	3e-05	0.54 (90% CI:0.48 to 0.6)	tr|A0A0F6B7K2|A0A0F6B7K2_SALT1	STM14_4109	pyruvate dehydrogenase subunit E1
acnB	-0.229	0.011	0.85 (90% CI:0.78 to 0.93)	tr|A0A0F6B0X1|A0A0F6B0X1_SALT1	STM14_1671	bifunctional aconitate hydratase 2/2-methylisocitrate dehydratase
acrF	0.7712	0.033	1.71 (90% CI:1.17 to 2.49)	tr|A0A0F6B4Q0|A0A0F6B4Q0_SALT1	STM14_3059	multidrug transport protein
acs	0.2321	0.032	1.17 (90% CI:1.05 to 1.31)	tr|A0A0F6B6I0|A0A0F6B6I0_SALT1	STM14_3720	acetyl-CoA synthetase
adhP	0.2034	0.003	1.15 (90% CI:1.09 to 1.22)	tr|A0A0F6AYN4|A0A0F6AYN4_SALT1	STM14_0853	alcohol dehydrogenase
aegA	-0.8865	0.001	0.54 (90% CI:0.44 to 0.66)	tr|A0A0F6BBB4|A0A0F6BBB4_SALT1	STM14_5489	putative oxidoreductase Fe-S binding subunit
ahpC	0.4576	0.003	1.37 (90% CI:1.21 to 1.56)	tr|A0A0F6B141|A0A0F6B141_SALT1	STM14_1747	alkyl hydroperoxide reductase subunit C
ansB	-0.2184	0.004	0.86 (90% CI:0.81 to 0.92)	tr|A0A0F6B6D2|A0A0F6B6D2_SALT1	STM14_3672	L-asparaginase II
arcA	1.0476	0.001	2.07 (90% CI:1.63 to 2.62)	tr|A0A0F6B959|A0A0F6B959_SALT1	STM14_4685	two-component response regulator
arcB	-1.0375	0.0001	0.49 (90% CI:0.42 to 0.57)	tr|A0A0F6B2E5|A0A0F6B2E5_SALT1	STM14_2220	aerobic respiration control sensor protein ArcB
argD_1	-0.5093	0.03	0.7 (90% CI:0.55 to 0.89)	tr|A0A0F6B416|A0A0F6B416_SALT1	STM14_2817	bifunctional succinylornithine transaminase/acetylornithine transaminase
argR	-0.3128	0.04	0.81 (90% CI:0.68 to 0.95)	tr|A0A0F6B791|A0A0F6B791_SALT1	STM14_3992	arginine repressor
artI	0.6163	0.007	1.53 (90% CI:1.25 to 1.88)	tr|A0A0F6B248|A0A0F6B248_SALT1	STM14_2120	arginine transport system
aspA	-0.432	0.0003	0.74 (90% CI:0.69 to 0.8)	tr|A0A0F6B634|A0A0F6B634_SALT1	STM14_3568	aspartate ammonia-lyase
bfr	-0.6058	0.003	0.66 (90% CI:0.55 to 0.78)	tr|A0A0F6AYS5|A0A0F6AYS5_SALT1	STM14_0900	bacterioferritin, iron storage and detoxification protein
cbpA	0.5739	0.003	1.49 (90% CI:1.27 to 1.75)	tr|A0A0F6AZ00|A0A0F6AZ00_SALT1	STM14_977	curved DNA-binding protein CbpA
cobT	-0.76	0.03	0.59 (90% CI:0.41 to 0.85)	tr|A0A0F6B2A7|A0A0F6B2A7_SALT1	STM14_2182	nicotinate-nucleotide--dimethylbenzimidazole phosphoribosyltransferase
cpxR	0.4382	0.004	1.35 (90% CI:1.19 to 1.55)	tr|A0A0F6AWB0|A0A0F6AWB0_SALT1		DNA-binding transcriptional regulator CpxR
crp	0.2001	0.043	1.15 (90% CI:1.03 to 1.28)	tr|A0A0F6B6Z2|A0A0F6B6Z2_SALT1	STM14_3886	cAMP-regulatory protein
crr	0.6511	0.0002	1.57 (90% CI:1.4 to 1.76)	tr|A0A0F6B125|A0A0F6B125_SALT1	STM14_1731	glucose-specific PTS system component
cspC	0.4481	0.033	1.36 (90% CI:1.1 to 1.7)	tr|A0A0F6B7T5|A0A0F6B7T5_SALT1	STM14_4193	cold shock-like protein CspC
cysJ	-1.9294	0.022	0.26 (90% CI:0.11 to 0.61)	tr|A0A0F6AXV5|A0A0F6AXV5_SALT1	STM14_0560	sulfite reductase subunit alpha
cysK	0.3409	0.036	1.27 (90% CI:1.07 to 1.5)	tr|A0A0F6B6N8|A0A0F6B6N8_SALT1	STM14_3781	cysteine synthase A
dacA	-0.9066	0.036	0.53 (90% CI:0.34 to 0.84)	tr|A0A0F6AWS2|A0A0F6AWS2_SALT1	STM14_0156	D-alanyl-D-alanine carboxypeptidase fraction A
dcm	-2.6198	0.001	0.16 (90% CI:0.09 to 0.28)	tr|A0A0F6B7H4|A0A0F6B7H4_SALT1	STM14_4076	DNA cytosine methylase
degQ	-0.5718	0.029	0.67 (90% CI:0.51 to 0.88)	tr|A0A0F6B7Z9|A0A0F6B7Z9_SALT1	STM14_4258	serine endoprotease
deoB	0.4675	0.007	1.38 (90% CI:1.18 to 1.61)	tr|A0A0F6B9W4|A0A0F6B9W4_SALT1	STM14_4960	phosphopentomutase
dksA	0.752	0.037	1.68 (90% CI:1.15 to 2.46)	tr|A0A0F6B472|A0A0F6B472_SALT1	STM14_2874	DnaK transcriptional regulator DksA
dlhH	0.4541	0.021	1.37 (90% CI:1.13 to 1.67)	tr|A0A0F6B1W4|A0A0F6B1W4_SALT1	STM14_2033	putative dienelactone hydrolase
dppF	-1.1725	0.034	0.44 (90% CI:0.25 to 0.79)	tr|A0A0F6B3M3|A0A0F6B3M3_SALT1	STM14_2670	dipeptide transporter ATP-binding subunit
dps	-0.6316	0.001	0.65 (90% CI:0.55 to 0.75)	tr|A0A0F6B162|A0A0F6B162_SALT1	STM14_1770	DNA starvation/stationary phase protection protein Dps
eda	1.148	0.022	2.22 (90% CI:1.34 to 3.67)	tr|A0A0F6BAY1|A0A0F6BAY1_SALT1	STM14_5351	keto-hydroxyglutarate-aldolase/keto-deoxy- phosphogluconate aldolase
fabF	0.4364	0.004	1.35 (90% CI:1.19 to 1.54)	tr|A0A0F6B205|A0A0F6B205_SALT1	STM14_2075	3-oxoacyl-(acyl carrier protein) synthase II
fadA	-0.8099	0.012	0.57 (90% CI:0.42 to 0.77)	tr|A0A0F6B8M9|A0A0F6B8M9_SALT1	STM14_4493	3-ketoacyl-CoA thiolase
fbaB	-0.5401	0.002	0.69 (90% CI:0.6 to 0.79)	tr|A0A0F6B931|A0A0F6B931_SALT1	STM14_4657	fructose-bisphosphate aldolase
fhuE	-1.7121	0.026	0.31 (90% CI:0.14 to 0.67)	tr|A0A0F6B4N2|A0A0F6B4N2_SALT1	STM14_3041	ferric-rhodotorulic acid outer membrane transporter
fliC	0.4723	0.0003	1.39 (90% CI:1.27 to 1.51)	tr|A0A0F6BAQ1|A0A0F6BAQ1_SALT1	STM14_5268	flagellin
ftn	-0.6891	0.001	0.62 (90% CI:0.52 to 0.73)	tr|A0A0F6B2V7|A0A0F6B2V7_SALT1	STM14_2393	ferritin
galE	-0.8493	0.009	0.56 (90% CI:0.41 to 0.75)	tr|A0A0F6B9D4|A0A0F6B9D4_SALT1	STM14_4773	UDP-galactose-4-epimerase
galK	0.5802	0.05	1.5 (90% CI:1.09 to 2.06)	tr|A0A0F6AZN8|A0A0F6AZN8_SALT1	STM14_1219	galactokinase
galT	1.0914	0.05	2.13 (90% CI:1.17 to 3.88)	tr|A0A0F6B9R2|A0A0F6B9R2_SALT1	STM14_4907	galactose-1-phosphate uridylyltransferase
gcvH	-0.4586	0.035	0.73 (90% CI:0.58 to 0.91)	tr|A0A0F6B5B6|A0A0F6B5B6_SALT1	STM14_3286	glycine cleavage system protein H
gcvP	-0.2579	0.013	0.84 (90% CI:0.76 to 0.92)	tr|A0A0F6B1S5|A0A0F6B1S5_SALT1	STM14_1991	glycine dehydrogenase
glnB	0.5497	0.001	1.46 (90% CI:1.29 to 1.67)	tr|A0A0F6AYD3|A0A0F6AYD3_SALT1	STM14_0743	nitrogen regulatory protein P-II 1
glnH	0.6504	0.003	1.57 (90% CI:1.3 to 1.89)	tr|A0A0F6B156|A0A0F6B156_SALT1	STM14_1762	glutamine ABC transporter periplasmic protein
gloA	1.225	0.003	2.34 (90% CI:1.67 to 3.27)	tr|A0A0F6B1L0|A0A0F6B1L0_SALT1	STM14_1925	glyoxalase I
glpQ	1.1808	0.015	2.27 (90% CI:1.41 to 3.64)	tr|A0A0F6BBB0|A0A0F6BBB0_SALT1	STM14_5485	glycerophosphodiester phosphodiesterase
glpX	0.8262	0.041	1.77 (90% CI:1.15 to 2.73)	tr|A0A0F6B643|A0A0F6B643_SALT1	STM14_3578	fructose 1,6-bisphosphatase II
gltA	-1.0016	0.014	0.5 (90% CI:0.34 to 0.74)	tr|A0A0F6B4H6|A0A0F6B4H6_SALT1	STM14_2985	type II citrate synthase
glyA	0.2842	0.011	1.22 (90% CI:1.1 to 1.35)	tr|A0A0F6B1D5|A0A0F6B1D5_SALT1	STM14_1845	serine hydroxymethyltransferase
groEL	-1.129	3e-07	0.46 (90% CI:0.43 to 0.49)	tr|A0A0F6B0P6|A0A0F6B0P6_SALT1	STM14_1594	chaperonin GroEL
grxB	0.5307	0.002	1.44 (90% CI:1.27 to 1.65)	tr|A0A0F6AXN4|A0A0F6AXN4_SALT1	STM14_0486	glutaredoxin 2
guaB	-1.0461	0.017	0.48 (90% CI:0.31 to 0.75)	tr|A0A0F6AXC5|A0A0F6AXC5_SALT1	STM14_0375	inositol-5-monophosphate dehydrogenase
hemC	1.4907	0.006	2.81 (90% CI:1.72 to 4.58)	tr|A0A0F6B6T7|A0A0F6B6T7_SALT1	STM14_3831	porphobilinogen deaminase
hflK	1.0974	0.001	2.14 (90% CI:1.7 to 2.7)	tr|A0A0F6BAL0|A0A0F6BAL0_SALT1	STM14_5224	FtsH protease regulator HflK
hisJ	1.0743	0.024	2.11 (90% CI:1.3 to 3.41)	tr|A0A0F6B9J0|A0A0F6B9J0_SALT1	STM14_4835	histidine transport protein
hpaG	-1.8854	0.003	0.27 (90% CI:0.16 to 0.46)	tr|A0A0F6B7I9|A0A0F6B7I9_SALT1	STM14_4091	4-hydroxyphenylacetate catabolism
hpt	-1.7463	0.02	0.3 (90% CI:0.14 to 0.63)	tr|A0A0F6AXW9|A0A0F6AXW9_SALT1	STM14_0574	hypoxanthine-guanine phosphoribosyltransferase
hypB	0.4888	0.038	1.4 (90% CI:1.09 to 1.8)	tr|A0A0F6B6Q1|A0A0F6B6Q1_SALT1		hydrogenase nickel incorporation protein HypB
icdA	0.3515	0.003	1.28 (90% CI:1.16 to 1.4)	tr|A0A0F6B8J3|A0A0F6B8J3_SALT1	STM14_4457	isocitrate dehydrogenase
ispG	0.4766	0.014	1.39 (90% CI:1.15 to 1.68)	tr|A0A0F6B860|A0A0F6B860_SALT1	STM14_4320	4-hydroxy-3-methylbut-2-en-1-yl diphosphate synthase
kgd	-0.7894	0.001	0.58 (90% CI:0.49 to 0.69)	tr|A0A0F6B4C5|A0A0F6B4C5_SALT1	STM14_2927	alpha-ketoglutarate decarboxylase
leuS	0.3038	0.015	1.23 (90% CI:1.09 to 1.39)	tr|A0A0F6B2G2|A0A0F6B2G2_SALT1	STM14_2238
lldD	-0.7594	0.011	0.59 (90% CI:0.45 to 0.78)	tr|A0A0F6B6G8|A0A0F6B6G8_SALT1	STM14_3708	L-lactate dehydrogenase
lrp	0.5159	0.02	1.43 (90% CI:1.15 to 1.78)	tr|A0A0F6AWC1|A0A0F6AWC1_SALT1	STM14_0005	leucine-responsive transcriptional regulator
manA	0.4448	0.002	1.36 (90% CI:1.21 to 1.53)	tr|A0A0F6B913|A0A0F6B913_SALT1	STM14_4638	mannose-6-phosphate isomerase
manX	-0.8417	0.026	0.56 (90% CI:0.38 to 0.82)	tr|A0A0F6AWC9|A0A0F6AWC9_SALT1	STM14_0013	mannose-specific enzyme IIAB
mdaA	1.0741	0.022	2.11 (90% CI:1.32 to 3.37)	tr|A0A0F6B9G7|A0A0F6B9G7_SALT1	STM14_4812	nitroreductase A
mdh	0.2287	0.0005	1.17 (90% CI:1.12 to 1.23)	tr|A0A0F6AZZ3|A0A0F6AZZ3_SALT1	STM14_1329	malate dehydrogenase
mdoD	0.7859	0.006	1.72 (90% CI:1.34 to 2.22)	tr|A0A0F6B596|A0A0F6B596_SALT1	STM14_3266	glucan biosynthesis protein D
mdoG	0.6104	0.018	1.53 (90% CI:1.18 to 1.97)	tr|A0A0F6B282|A0A0F6B282_SALT1	STM14_2157	glucan biosynthesis protein G
menC	0.4252	0.01	1.34 (90% CI:1.15 to 1.57)	tr|A0A0F6AXQ9|A0A0F6AXQ9_SALT1	STM14_0512	O-succinylbenzoate synthase
mglB	0.4487	0.013	1.36 (90% CI:1.15 to 1.62)	tr|A0A0F6B980|A0A0F6B980_SALT1	STM14_4713	galactose transport protein
minD	0.5716	0.007	1.49 (90% CI:1.23 to 1.8)	tr|A0A0F6AYT7|A0A0F6AYT7_SALT1	STM14_0912	cell division inhibitor MinD
nagZ	-1.0871	0.003	0.47 (90% CI:0.35 to 0.63)	tr|A0A0F6AXS6|A0A0F6AXS6_SALT1	STM14_0530	beta-hexosaminidase
ndk	0.3416	0.025	1.27 (90% CI:1.09 to 1.48)	tr|A0A0F6B6S3|A0A0F6B6S3_SALT1	STM14_3817	nucleoside diphosphate kinase
osmC	0.592	0.0002	1.51 (90% CI:1.37 to 1.66)	tr|A0A0F6B001|A0A0F6B001_SALT1	STM14_1337	putative envelope protein
osmE	-1.2117	0.001	0.43 (90% CI:0.33 to 0.56)	tr|A0A0F6B936|A0A0F6B936_SALT1	STM14_4662	DNA-binding transcriptional activator OsmE
osmY	0.6998	0.0005	1.62 (90% CI:1.41 to 1.86)	tr|A0A0F6B2N2|A0A0F6B2N2_SALT1	STM14_2314	periplasmic protein
oxyR	1.1428	0.038	2.21 (90% CI:1.23 to 3.95)	tr|A0A0F6BB13|A0A0F6BB13_SALT1	STM14_5383	DNA-binding transcriptional regulator OxyR
pdxH	1.7611	0.015	3.39 (90% CI:1.67 to 6.86)	tr|A0A0F6B797|A0A0F6B797_SALT1	STM14_3998	pyridoxamine 5'-phosphate oxidase
pepA	-0.9177	0.004	0.53 (90% CI:0.4 to 0.7)	tr|A0A0F6B3H2|A0A0F6B3H2_SALT1	STM14_2617	leucyl aminopeptidase
pfkB	0.5045	0.039	1.42 (90% CI:1.09 to 1.84)	tr|A0A0F6B985|A0A0F6B985_SALT1	STM14_4719	6-phosphofructokinase 2
pflB	-0.4062	0.001	0.75 (90% CI:0.69 to 0.82)	tr|A0A0F6BAM7|A0A0F6BAM7_SALT1	STM14_5244	pyruvate formate lyase I
pgm	0.3987	0.005	1.32 (90% CI:1.17 to 1.49)	tr|A0A0F6B0W7|A0A0F6B0W7_SALT1	STM14_1667	phosphoglucomutase
phoN	0.8832	0.012	1.84 (90% CI:1.32 to 2.57)	tr|A0A0F6B753|A0A0F6B753_SALT1	STM14_3951	non-specific acid phosphatase
phoP	0.3315	0.0002	1.26 (90% CI:1.19 to 1.33)	tr|A0A0F6B5I6|A0A0F6B5I6_SALT1	STM14_3361	DNA-binding transcriptional regulator PhoP
phsA	0.4642	0.0002	1.38 (90% CI:1.28 to 1.49)	tr|A0A0F6B409|A0A0F6B409_SALT1	STM14_2810	thiosulfate reductase precursor
pmbA	0.8357	0.009	1.78 (90% CI:1.32 to 2.41)	tr|A0A0F6B6K3|A0A0F6B6K3_SALT1	STM14_3744	peptidase PmbA
ppc	-1.7463	0.0005	0.3 (90% CI:0.21 to 0.42)	tr|A0A0F6B1I0|A0A0F6B1I0_SALT1	STM14_1891	phosphoenolpyruvate carboxylase
ppiA	1.3228	0.001	2.5 (90% CI:1.9 to 3.29)	tr|A0A0F6B0W9|A0A0F6B0W9_SALT1	STM14_1669	peptidyl-prolyl cis-trans isomerase A (rotamase A)
ppiB	0.6496	0.013	1.57 (90% CI:1.22 to 2.02)	tr|A0A0F6B160|A0A0F6B160_SALT1	STM14_1768	peptidyl-prolyl cis-trans isomerase B (rotamase B)
ppiC	1.0742	0.039	2.11 (90% CI:1.21 to 3.65)	tr|A0A0F6B9G3|A0A0F6B9G3_SALT1	STM14_4807	peptidyl-prolyl cis-trans isomerase C
prfC	-0.845	0.0003	0.56 (90% CI:0.48 to 0.65)	tr|A0A0F6AWD0|A0A0F6AWD0_SALT1	STM14_0014	peptide chain release factor 3
prpC	1.2503	0.011	2.38 (90% CI:1.5 to 3.78)	tr|A0A0F6B1K9|A0A0F6B1K9_SALT1	STM14_1924	methylcitrate synthase
prpE	-1.2844	0.037	0.41 (90% CI:0.21 to 0.79)	tr|A0A0F6B7U1|A0A0F6B7U1_SALT1	STM14_4199	propionyl-CoA synthetase
pspA	-0.6165	0.032	0.65 (90% CI:0.48 to 0.88)	tr|A0A0F6B5J3|A0A0F6B5J3_SALT1	STM14_3368	phage shock protein PspA
pta	-0.3897	0.004	0.76 (90% CI:0.68 to 0.86)	tr|A0A0F6AX29|A0A0F6AX29_SALT1	STM14_0267	phosphate acetyltransferase
pykF	-0.316	0.004	0.8 (90% CI:0.73 to 0.88)	tr|A0A0F6AXP8|A0A0F6AXP8_SALT1	STM14_0501	pyruvate kinase
pyrC	0.8452	0.009	1.8 (90% CI:1.33 to 2.43)	tr|A0A0F6B611|A0A0F6B611_SALT1	STM14_3545	dihydroorotase
recA	0.8386	0.0004	1.79 (90% CI:1.52 to 2.1)	tr|A0A0F6B6K6|A0A0F6B6K6_SALT1	STM14_3747	recombinase A
recF	-1.289	0.029	0.41 (90% CI:0.22 to 0.75)	tr|A0A0F6B5A1|A0A0F6B5A1_SALT1	STM14_3271	recombination protein F
repA2	-2.1497	0.002	0.23 (90% CI:0.13 to 0.39)	tr|A0A0F6AWU8|A0A0F6AWU8_SALT1	STM14_0183
rfbA	-1.3155	0.02	0.4 (90% CI:0.23 to 0.7)	tr|A0A0F6B7U0|A0A0F6B7U0_SALT1	STM14_4198	dTDP-glucose pyrophosphorylase
rfbD	1.1346	0.022	2.2 (90% CI:1.33 to 3.62)	tr|A0A0F6BAW0|A0A0F6BAW0_SALT1	STM14_5328	dTDP-4-dehydrorhamnose reductase
rnk	1.4143	0.02	2.67 (90% CI:1.46 to 4.88)	tr|A0A0F6B639|A0A0F6B639_SALT1	STM14_3573	nucleoside diphosphate kinase regulator
rpiA	0.8449	0.005	1.8 (90% CI:1.38 to 2.33)	tr|A0A0F6B6S9|A0A0F6B6S9_SALT1	STM14_3823	ribose-5-phosphate isomerase A
rplA	-1.5622	3e-05	0.34 (90% CI:0.28 to 0.41)	tr|A0A0F6B3H6|A0A0F6B3H6_SALT1	STM14_2621	50S ribosomal protein L1
rplS	-0.9221	0.001	0.53 (90% CI:0.44 to 0.64)	tr|A0A0F6AX16|A0A0F6AX16_SALT1	STM14_0253	50S ribosomal protein L19
rpoS	1.9974	0.036	3.99 (90% CI:1.47 to 10.83)	tr|A0A0F6BAR9|A0A0F6BAR9_SALT1	STM14_5286	RNA polymerase sigma factor RpoS
rpsR	-0.9056	0.007	0.53 (90% CI:0.39 to 0.72)	tr|A0A0F6B764|A0A0F6B764_SALT1	STM14_3962	30S ribosomal protein S18
rpsV	-1.264	0.01	0.42 (90% CI:0.26 to 0.66)	tr|A0A0F6AZF2|A0A0F6AZF2_SALT1	STM14_1132	30S ribosomal subunit S22
sicA	0.2012	0.04	1.15 (90% CI:1.04 to 1.27)	tr|A0A0F6B1H7|A0A0F6B1H7_SALT1	STM14_1888	secretion chaperone
slpA	1.5776	0.004	2.98 (90% CI:1.86 to 4.78)	tr|A0A0F6B747|A0A0F6B747_SALT1	STM14_3945	FKBP-type peptidyl-prolyl cis-trans isomerase
slyA	0.7047	0.025	1.63 (90% CI:1.19 to 2.24)	tr|A0A0F6B2T4|A0A0F6B2T4_SALT1	STM14_2370	transcriptional regulator SlyA
sodB	0.5425	0.0001	1.46 (90% CI:1.34 to 1.59)	tr|A0A0F6AXU5|A0A0F6AXU5_SALT1	STM14_0549	superoxide dismutase
sspA	0.521	0.011	1.43 (90% CI:1.18 to 1.74)	tr|A0A0F6AX09|A0A0F6AX09_SALT1	STM14_0245	stringent starvation protein A
STM14_1047	-1.0265	0.049	0.49 (90% CI:0.28 to 0.86)	tr|A0A0F6B5N2|A0A0F6B5N2_SALT1	STM14_3412	putative nucleoside-diphosphate-sugar epimerase
STM14_1173	1.8167	0.028	3.52 (90% CI:1.51 to 8.22)	tr|A0A0F6B7J8|A0A0F6B7J8_SALT1	STM14_4105	Clp protease-like protein
STM14_1484	-0.6733	0.027	0.63 (90% CI:0.46 to 0.86)	tr|A0A0F6AY27|A0A0F6AY27_SALT1	STM14_0632	conserved hypothetical protein
STM14_2011	-0.365	0.01	0.78 (90% CI:0.68 to 0.89)	tr|A0A0F6B9S5|A0A0F6B9S5_SALT1	STM14_4920	putative transcriptional regulator
STM14_2236	-0.7892	0.043	0.58 (90% CI:0.38 to 0.88)	tr|A0A0F6B030|A0A0F6B030_SALT1	STM14_1367	putative inner membrane protein
STM14_2448	-0.7472	0.008	0.6 (90% CI:0.46 to 0.77)	tr|A0A0F6B3R0|A0A0F6B3R0_SALT1	STM14_2707	major capsid protein precursor
STM14_5394	-1.1415	0.002	0.45 (90% CI:0.34 to 0.61)	tr|A0A0F6B368|A0A0F6B368_SALT1	STM14_2512	putative cytoplasmic protein
STM14_5430	0.2641	0.004	1.2 (90% CI:1.11 to 1.3)	tr|A0A0F6AZ29|A0A0F6AZ29_SALT1	STM14_1007	putative NAD-dependent aldehyde dehydrogenase
stpA	-0.7354	0.021	0.6 (90% CI:0.44 to 0.83)	tr|A0A0F6B7I1|A0A0F6B7I1_SALT1	STM14_4083	DNA binding protein, nucleoid-associated
sucB	-1.2368	8e-05	0.42 (90% CI:0.36 to 0.51)	tr|A0A0F6AZE8|A0A0F6AZE8_SALT1	STM14_1128	dihydrolipoamide acetyltransferase
talB	0.1837	0.017	1.14 (90% CI:1.05 to 1.22)	tr|A0A0F6AX20|A0A0F6AX20_SALT1	STM14_0257	transaldolase B
thiG	-1.5697	0.041	0.34 (90% CI:0.15 to 0.76)	tr|A0A0F6B8H4|A0A0F6B8H4_SALT1	STM14_4438	thiazole synthase
tpx	0.4764	0.001	1.39 (90% CI:1.25 to 1.55)	tr|A0A0F6AXX7|A0A0F6AXX7_SALT1	STM14_0582	thiol peroxidase
traJ	1.8009	0.014	3.48 (90% CI:1.73 to 7.03)	tr|A0A0F6B7J5|A0A0F6B7J5_SALT1	STM14_4102
tuf_2	0.3943	0.004	1.31 (90% CI:1.17 to 1.48)	tr|A0A0F6B5K2|A0A0F6B5K2_SALT1	STM14_3377	elongation factor Tu
ugpB	0.4793	2e-05	1.39 (90% CI:1.32 to 1.47)	tr|A0A0F6BA99|A0A0F6BA99_SALT1	STM14_5112	glycerol-3-phosphate transporter periplasmic binding protein
ulaD	1.4965	0.016	2.82 (90% CI:1.54 to 5.17)	tr|A0A0F6B716|A0A0F6B716_SALT1	STM14_3911	3-keto-L-gulonate-6-phosphate decarboxylase
wcaC	1.409	0.033	2.66 (90% CI:1.34 to 5.28)	tr|A0A0F6B5N0|A0A0F6B5N0_SALT1	STM14_3405	glycosyl transferase
wecE	0.8	0.027	1.74 (90% CI:1.2 to 2.52)	tr|A0A0F6B5K8|A0A0F6B5K8_SALT1	STM14_3383	TDP-4-oxo-6-deoxy-D-glucose transaminase
wraB	0.4533	0.01	1.37 (90% CI:1.16 to 1.61)	tr|A0A0F6B9H7|A0A0F6B9H7_SALT1	STM14_4822	TrpR binding protein WrbA
yaeH	0.471	0.001	1.39 (90% CI:1.25 to 1.53)	tr|A0A0F6B823|A0A0F6B823_SALT1	STM14_4283	hypothetical protein
ybaK	0.7565	0.03	1.69 (90% CI:1.18 to 2.42)	tr|A0A0F6B494|A0A0F6B494_SALT1	STM14_2896	hypothetical protein
ybaY	-2.0783	0.028	0.24 (90% CI:0.09 to 0.62)	tr|A0A0F6AWU9|A0A0F6AWU9_SALT1	STM14_0184	hypothetical protein
ycdX	1.0171	0.018	2.02 (90% CI:1.32 to 3.09)	tr|A0A0F6B8Z9|A0A0F6B8Z9_SALT1	STM14_4624	putative hydrolase
yceB	-1.1183	0.024	0.46 (90% CI:0.28 to 0.76)	tr|A0A0F6B118|A0A0F6B118_SALT1	STM14_1724	hypothetical protein
ychF	0.5371	0.001	1.45 (90% CI:1.28 to 1.64)	tr|A0A0F6AXP6|A0A0F6AXP6_SALT1	STM14_0499	translation-associated GTPase
yciF	1.023	3e-05	2.03 (90% CI:1.8 to 2.3)	tr|A0A0F6B921|A0A0F6B921_SALT1	STM14_4647	putative cytoplasmic protein
ydaA	0.4516	0.019	1.37 (90% CI:1.13 to 1.65)	tr|A0A0F6AX21|A0A0F6AX21_SALT1	STM14_0258	universal stress protein UspE
ydbL	-1.5194	7e-06	0.35 (90% CI:0.3 to 0.4)	tr|A0A0F6BAM2|A0A0F6BAM2_SALT1	STM14_5239	putative periplasmic protein
ydcF	0.5563	0.034	1.47 (90% CI:1.12 to 1.93)	tr|A0A0F6AYJ5|A0A0F6AYJ5_SALT1	STM14_0813	putative inner membrane protein
ydfG	0.2124	0.021	1.16 (90% CI:1.06 to 1.27)	tr|A0A0F6B8G9|A0A0F6B8G9_SALT1	STM14_4433	3-hydroxy acid dehydrogenase
ydgA	-0.7409	0.0004	0.6 (90% CI:0.52 to 0.69)	tr|A0A0F6B041|A0A0F6B041_SALT1	STM14_1378	putative periplasmic protein
ydgH	0.3144	0.022	1.24 (90% CI:1.08 to 1.43)	tr|A0A0F6B337|A0A0F6B337_SALT1	STM14_2476	putative periplasmic protein
ydgJ	-0.5086	0.037	0.7 (90% CI:0.54 to 0.91)	tr|A0A0F6B7Y4|A0A0F6B7Y4_SALT1	STM14_4242	putative oxidoreductase
yeaD	0.2792	0.011	1.21 (90% CI:1.09 to 1.35)	tr|A0A0F6B0R0|A0A0F6B0R0_SALT1	STM14_1608	aldose 1-epimerase
yebU	-1.6269	0.0003	0.32 (90% CI:0.24 to 0.43)	tr|A0A0F6AY98|A0A0F6AY98_SALT1	STM14_0708	rRNA (cytosine-C(5)-)-methyltransferase RsmF
yeeO	0.7726	0.036	1.71 (90% CI:1.16 to 2.52)	tr|A0A0F6B4T2|A0A0F6B4T2_SALT1	STM14_3092	hypothetical protein
yfbG	-0.8561	0.014	0.55 (90% CI:0.39 to 0.77)	tr|A0A0F6AWY4|A0A0F6AWY4_SALT1	STM14_0220	bifunctional UDP-glucuronic acid decarboxylase/UDP-4-amino-4-deoxy-L-arabinose formyltransferase
yfbT	0.7855	0.021	1.72 (90% CI:1.23 to 2.42)	tr|A0A0F6B4W0|A0A0F6B4W0_SALT1	STM14_3120	putative phosphatase
yfgM	-1.8268	0.006	0.28 (90% CI:0.16 to 0.51)	tr|A0A0F6B157|A0A0F6B157_SALT1	STM14_1763	putative inner membrane protein
yhbH	0.3992	0.027	1.32 (90% CI:1.1 to 1.59)	tr|A0A0F6B4W4|A0A0F6B4W4_SALT1	STM14_3124	putative sigma(54) modulation protein
yhcM	1.2558	0.011	2.39 (90% CI:1.5 to 3.8)	tr|A0A0F6B9Q7|A0A0F6B9Q7_SALT1	STM14_4902	putative ATPase
yhgH	-1.5358	0.007	0.34 (90% CI:0.21 to 0.58)	tr|A0A0F6AY01|A0A0F6AY01_SALT1	STM14_0606	gluconate periplasmic binding protein
yhjG	-1.0431	0.03	0.49 (90% CI:0.3 to 0.8)	tr|A0A0F6B7R5|A0A0F6B7R5_SALT1	STM14_4173	putative inner membrane protein
yhjL	-1.4483	0.041	0.37 (90% CI:0.17 to 0.78)	tr|A0A0F6BBE4|A0A0F6BBE4_SALT1	STM14_5519	cellulose synthase subunit BcsC
yihG	-2.151	0.022	0.23 (90% CI:0.09 to 0.58)	tr|A0A0F6BA18|A0A0F6BA18_SALT1	STM14_5029	putative endonuclease
yiiU	-2.2118	3e-05	0.22 (90% CI:0.17 to 0.28)	tr|A0A0F6B7H5|A0A0F6B7H5_SALT1	STM14_4077	putative cytoplasmic protein
yjjI	-0.9941	0.031	0.5 (90% CI:0.31 to 0.81)	tr|A0A0F6BAS2|A0A0F6BAS2_SALT1	STM14_5289	hypothetical protein
yjjK	0.3392	0.012	1.27 (90% CI:1.11 to 1.44)	tr|A0A0F6B6I7|A0A0F6B6I7_SALT1	STM14_3727	putative ABC transporter ATP-binding protein
yqaB	0.9151	0.027	1.89 (90% CI:1.23 to 2.88)	tr|A0A0F6B7F7|A0A0F6B7F7_SALT1	STM14_4059	fructose-1-phosphatase
yqjD	-0.9674	0.009	0.51 (90% CI:0.36 to 0.72)	tr|A0A0F6AYD4|A0A0F6AYD4_SALT1	STM14_0744	putative inner membrane protein

## Sheet: Tn-seq & DDA MS
Tn-seq and DDA proteomics of Salmonella Typhimurium grown in presence of 2.5 & 3.5 mM H2O2 till mid-log phase
	DDA MS		Tn-seq
Gene	Log 2 Fold Change	P-Value	Log2FC	P value	Protein	Locus Tag	Description
aceE	-0.8993	3e-05	-1.38	0.318	tr|A0A0F6AWU8|A0A0F6AWU8_SALT1	STM14_0183	pyruvate dehydrogenase subunit E1
acrA	-0.0641	0.848	-0.03	0.964	tr|A0A0F6AXV5|A0A0F6AXV5_SALT1	STM14_0560	acridine efflux pump
ahpC	0.4576	0.003	-0.31	0.681	tr|A0A0F6AY97|A0A0F6AY97_SALT1	STM14_0707	alkyl hydroperoxide reductase subunit C
ahpF	0.4769	0.266	0.24	0.814	tr|A0A0F6AY98|A0A0F6AY98_SALT1	STM14_0708	alkyl hydroperoxide reductase F52a subunit
apaH	-0.4744	0.408	-2.84	0.169	tr|A0A0F6AWM3|A0A0F6AWM3_SALT1	STM14_0107	diadenosine tetraphosphatase
arcA	1.0476	0.001	-2.21	0.211	tr|A0A0F6BAZ1|A0A0F6BAZ1_SALT1	STM14_5519	two-component response regulator
arcA	-0.0729	0.76	-2.21	0.211	tr|A0A0F6BBE4|A0A0F6BBE4_SALT1	STM14_5519	two-component response regulator
arcB	-1.0375	0.0001	-1.23	0.332	tr|A0A0F6B7B5|A0A0F6B7B5_SALT1	STM14_4016	aerobic respiration control sensor protein ArcB
argR	-0.3128	0.04	-1.68	0.435	tr|A0A0F6B7F2|A0A0F6B7F2_SALT1	STM14_4054	arginine repressor
aroA	0.0422	0.916	-1.68	0.086	tr|A0A0F6AZC6|A0A0F6AZC6_SALT1	STM14_1106	3-phosphoshikimate 1-carboxyvinyltransferase
aroB	0.756	0.14	-2.06	0.023	tr|A0A0F6B7U0|A0A0F6B7U0_SALT1	STM14_4198	3-dehydroquinate synthase
aroD	-0.2444	0.466	-2.02	0.009	tr|A0A0F6B0V0|A0A0F6B0V0_SALT1	STM14_1649	3-dehydroquinate dehydratase
aroK	0.7595	0.178	-3.91	0.033	tr|A0A0F6B7U1|A0A0F6B7U1_SALT1	STM14_4199	shikimate kinase I
atpA	-0.0557	0.714	-3.84	0.098	tr|A0A0F6B937|A0A0F6B937_SALT1	STM14_4663	F0F1 ATP synthase subunit alpha
atpG	0.5222	0.376	-1.76	0.433	tr|A0A0F6B936|A0A0F6B936_SALT1	STM14_4662	F0F1 ATP synthase subunit gamma
cmk	1.1677	0.111	-4.81	1	tr|A0A0F6AZC9|A0A0F6AZC9_SALT1	STM14_1109	cytidylate kinase
crr	0.6511	0.0002	-4.32	1	tr|A0A0F6B4I2|A0A0F6B4I2_SALT1	STM14_2991	glucose-specific PTS system component
cysP	0.5219	0.254	-2.31	0.075	tr|A0A0F6B4J3|A0A0F6B4J3_SALT1	STM14_3002	thiosulfate transporter subunit
dcd	0.6245	0.27	-1.44	0.671	tr|A0A0F6B3H2|A0A0F6B3H2_SALT1	STM14_2617	deoxycytidine triphosphate deaminase
dksA	0.752	0.037	-2.03	0.429	tr|A0A0F6AWY4|A0A0F6AWY4_SALT1	STM14_0220	DnaK transcriptional regulator DksA
dnaJ	0.172	0.795	-0.87	0.495	tr|A0A0F6AWD0|A0A0F6AWD0_SALT1	STM14_0014	chaperone protein DnaJ
dnaK	-0.0394	0.589	-2.74	0.102	tr|A0A0F6AWC9|A0A0F6AWC9_SALT1	STM14_0013	molecular chaperone DnaK
dps	-0.6316	0.001	-2.48	0.023	tr|A0A0F6AYY9|A0A0F6AYY9_SALT1	STM14_966	DNA starvation/stationary phase protection protein Dps
efp	0.4374	0.066	-5.04	0.002	tr|A0A0F6BAK0|A0A0F6BAK0_SALT1	STM14_5214	elongation factor P
fadR	0.1574	0.807	-1.82	0.197	tr|A0A0F6B2A7|A0A0F6B2A7_SALT1	STM14_2182	fatty acid metabolism regulator
fliC	0.4723	0.0003	-0.39	0.344	tr|A0A0F6B2U2|A0A0F6B2U2_SALT1	STM14_2378	flagellin
fliD	1.0928	0.119	-0.49	0.475	tr|A0A0F6B2U4|A0A0F6B2U4_SALT1	STM14_2380	flagellar capping protein
fruR	-0.2752	0.659	-1.72	0.115	tr|A0A0F6AWQ8|A0A0F6AWQ8_SALT1	STM14_0142	DNA-binding transcriptional regulator FruR
ftn	-0.6891	0.001	0.26	0.592	tr|A0A0F6B2S0|A0A0F6B2S0_SALT1	STM14_2353	ferritin
gmhA	0.4497	0.07	-2.89	1	tr|A0A0F6AXB7|A0A0F6AXB7_SALT1	STM14_0366	phosphoheptose isomerase
hfq	-1.0072	0.185	-2.84	0.259	tr|A0A0F6BAM5|A0A0F6BAM5_SALT1	STM14_5242	RNA-binding protein Hfq
hscA	-1.0775	0.247	-4.28	0.0003	tr|A0A0F6B4V4|A0A0F6B4V4_SALT1	STM14_3114	chaperone protein HscA
icdA	0.3515	0.003	-0.48	0.876	tr|A0A0F6B076|A0A0F6B076_SALT1	STM14_1416	isocitrate dehydrogenase
katE	-0.1599	0.543	-0.6	0.363	tr|A0A0F6B0Q2|A0A0F6B0Q2_SALT1	STM14_1600	hydroperoxidase II
katG	0.5937	0.054	-0.71	0.256	tr|A0A0F6B9U1|A0A0F6B9U1_SALT1	STM14_4936	hydroperoxidase
lon	0.5467	0.133	-5.85	0.046	tr|A0A0F6AXS9|A0A0F6AXS9_SALT1	STM14_0533	DNA-binding ATP-dependent protease La
moaB	0.5461	0.177	-0.67	0.903	tr|A0A0F6AYV4|A0A0F6AYV4_SALT1	STM14_931	molybdopterin biosynthetic protein B
moeA	0.0015	0.996	-0.39	0.768	tr|A0A0F6AZ11|A0A0F6AZ11_SALT1	STM14_988	molybdopterin biosynthesis protein MoeA
otsA	0.3965	0.507	0.23	0.725	tr|A0A0F6B2R3|A0A0F6B2R3_SALT1	STM14_2345	trehalose-6-phosphate synthase
oxyR	1.1428	0.038	-5.94	0.006	tr|A0A0F6B9W3|A0A0F6B9W3_SALT1	STM14_4959	DNA-binding transcriptional regulator OxyR
pgm	0.3987	0.005	-2.64	0.41	tr|A0A0F6AYJ7|A0A0F6AYJ7_SALT1	STM14_0815	phosphoglucomutase
phoL	0.0814	0.776	0.43	1	tr|A0A0F6AYG8|A0A0F6AYG8_SALT1	STM14_0779	putative phosphate starvation-inducible protein
pnp	0.9709	0.2	-2.11	0.103	tr|A0A0F6B766|A0A0F6B766_SALT1	STM14_3964	polynucleotide phosphorylase/polyadenylase
polA	-0.4734	0.378	-9.13	0.006	tr|A0A0F6B9G5|A0A0F6B9G5_SALT1	STM14_4809	DNA polymerase I
rcsB	0.6595	0.088	-1.95	0.563	tr|A0A0F6B400|A0A0F6B400_SALT1	STM14_2801	transcriptional regulator RcsB
recA	0.8386	0.0004	-5.39	1	tr|A0A0F6B5N7|A0A0F6B5N7_SALT1	STM14_3417	recombinase A
recC	0.6551	0.452	-2.94	0.087	tr|A0A0F6B673|A0A0F6B673_SALT1	STM14_3611	exonuclease V subunit gamma
rpe	0.1655	0.603	-1.5	0.701	tr|A0A0F6B7T7|A0A0F6B7T7_SALT1	STM14_4195	ribulose-phosphate 3-epimerase
rpoS	1.9974	0.036	-4.47	0.883	sp|D0ZVL4|RPOS_SALT1	STM14_3526	RNA polymerase sigma factor RpoS
slpA	1.5776	0.004	-1.1	0.419	tr|A0A0F6AWH4|A0A0F6AWH4_SALT1	STM14_0058	FKBP-type peptidyl-prolyl cis-trans isomerase
sodA	-0.3555	0.468	-1.5	0.56	tr|A0A0F6B9N3|A0A0F6B9N3_SALT1	STM14_4878	superoxide dismutase
sodB	0.5425	0.0001	0.3	0.855	tr|A0A0F6B123|A0A0F6B123_SALT1	STM14_1729	superoxide dismutase
spoT	1.0914	0.09	-1.45	0.382	tr|A0A0F6B8P3|A0A0F6B8P3_SALT1	STM14_4507	bifunctional (p)ppGpp synthetase II/ guanosine-3',5'-bis pyrophosphate 3'-pyrophosphohydrolase
sufS	0.0648	0.924	-1.91	0.052	tr|A0A0F6B0W7|A0A0F6B0W7_SALT1	STM14_1667	selenocysteine lyase
tolC	0.6653	0.503	-0.13	0.799	tr|A0A0F6B6W5|A0A0F6B6W5_SALT1	STM14_3859	outer membrane channel protein
tpiA	0.1646	0.278	-3.19	0.106	tr|A0A0F6B9R1|A0A0F6B9R1_SALT1	STM14_4906	triosephosphate isomerase
tpx	0.4764	0.001	0.22	0.81	tr|A0A0F6B1W1|A0A0F6B1W1_SALT1	STM14_2030	thiol peroxidase
uvrA	0.7085	0.366	-1.84	0.032	tr|A0A0F6BA99|A0A0F6BA99_SALT1	STM14_5112	excinuclease ABC subunit A
uvrD	0.8307	0.304	-1.78	0.027	tr|A0A0F6B9B3|A0A0F6B9B3_SALT1	STM14_4752	DNA-dependent helicase II
wecE	0.8	0.027	-5.74	0.4	tr|A0A0F6B989|A0A0F6B989_SALT1	STM14_4723	TDP-4-oxo-6-deoxy-D-glucose transaminase
xthA	0.3253	0.576	-4.38	0.011	tr|A0A0F6B0N2|A0A0F6B0N2_SALT1	STM14_1580	exonuclease III
yhgI	0.0962	0.787	-3.06	0.11	tr|A0A0F6B7X0|A0A0F6B7X0_SALT1	STM14_4228	putative DNA uptake protein
yjeA	0.7517	0.481	-2.41	0.155	tr|A0A0F6BAL0|A0A0F6BAL0_SALT1	STM14_5224	lysyl-tRNA synthetase
yqfB	0.0632	0.954	1.59	0.738	tr|A0A0F6B6E3|A0A0F6B6E3_SALT1	STM14_3683	hypothetical protein
